# Supplementary material for: Evaluating the Effectiveness of Reference Solvent Solubility Calculations for Binary Mixtures Based on Pure Solvent Solubility: The Case of Phenolic Acids
Source: Molecules. 2025 Nov 18;30(22):4444. doi: 10.3390/molecules30224444 (PMC12655719; doi:10.3390/molecules30224444)
Supplement: Supplementary file 1 [file molecules-30-04444-s001.zip]

Archive with 2 entries (2 files):
- molecules-3913318-supplementary_revised.pdf
- RefSol_data.xlsx
