# Supplementary material for: Evaluating the Effectiveness of Reference Solvent Solubility Calculations for Binary Mixtures Based on Pure Solvent Solubility: The Case of Phenolic Acids
Source: Molecules. 2025 Nov 18;30(22):4444. doi: 10.3390/molecules30224444 (PMC12655719; doi:10.3390/molecules30224444)
Supplement: Supplementary file 1 [file molecules-30-04444-s001.zip › RefSol_data.xlsx]

## Sheet: data
code	solute	solvent1	solvent2	InChiKey1	InChiKey2	InChiKey3	T[°C]	x2*	x3*	log(x1)exp	x_RefSol1	x_RefSol2	RefSol_adjusted	mu1_sat	E1_tot_sat	E1_Misfit_sat	E1_HB_sat	E1_vdW_sat	mu_solvent	E_tot_solvent	E_Misfit_solvent	E_HB_solvent	E_vdW_solvent	d_mu	d_E_tot	d_E_Misfit	d_E_HB	d_E_vdW	d_HBD1	d_HBD2	d_HBD3	d_HBD4	d_HH1	d_HH2	d_HH3	d_HH4	d_HBA1	d_HBA2	d_HBA3	d_HBA4
1	CAFFEIC ACID	1,4-dioxane	Water	QAIPRVGONGVQAS-DUXPYHPUSA-N	RYHBNJHYFVUHQT-UHFFFAOYSA-N	XLYOFNOQVPJJNP-UHFFFAOYSA-N	25	0	1	-4.02336	-1.78684	-4.02336	-4.12043	0.42933	-14.7097	4.06639	-6.24576	-25.1809	3.78114	-5.67922	0.530757	-3.85864	-4.40266	-3.35181	-9.03046	3.53563	-2.38712	-20.7783	0.622667	0.430167	0.230833	0.0653333	0.00333333	-0.00533333	-0.0015	0.00966667	-0.0435	-0.286	-0.610667	-0.950667
1	CAFFEIC ACID	1,4-dioxane	Water	QAIPRVGONGVQAS-DUXPYHPUSA-N	RYHBNJHYFVUHQT-UHFFFAOYSA-N	XLYOFNOQVPJJNP-UHFFFAOYSA-N	25	0.1	0.9	-2.61398	-1.78684	-4.02336	-2.68948	-1.55968	-15.4721	3.46864	-5.83733	-25.8611	3.79236	-5.79112	0.769316	-3.63017	-5.50906	-5.35204	-9.68094	2.69932	-2.20716	-20.3521	0.603167	0.422467	0.232683	0.0692667	0.00345	-0.0048	-3.33333e-05	0.0107	-0.0463667	-0.297083	-0.633	-0.986017
1	CAFFEIC ACID	1,4-dioxane	Water	QAIPRVGONGVQAS-DUXPYHPUSA-N	RYHBNJHYFVUHQT-UHFFFAOYSA-N	XLYOFNOQVPJJNP-UHFFFAOYSA-N	25	0.2	0.8	-1.89661	-1.78684	-4.02336	-1.85886	-2.7297	-15.9579	3.0526	-5.47983	-26.3342	3.76239	-5.64315	1.08127	-3.26533	-6.56242	-6.49209	-10.3147	1.97133	-2.2145	-19.7717	0.583667	0.414767	0.234533	0.0732	0.00356667	-0.00426667	0.00143333	0.0117333	-0.0492333	-0.308167	-0.655333	-1.02137
1	CAFFEIC ACID	1,4-dioxane	Water	QAIPRVGONGVQAS-DUXPYHPUSA-N	RYHBNJHYFVUHQT-UHFFFAOYSA-N	XLYOFNOQVPJJNP-UHFFFAOYSA-N	25	0.3	0.7	-1.60291	-1.78684	-4.02336	-1.51499	-3.23567	-16.0283	3.00252	-5.17219	-26.6717	3.69248	-5.42768	1.37577	-2.86338	-7.55674	-6.92815	-10.6007	1.62675	-2.30881	-19.115	0.564167	0.407067	0.236383	0.0771333	0.00368333	-0.00373333	0.0029	0.0127667	-0.0521	-0.31925	-0.677667	-1.05672
1	CAFFEIC ACID	1,4-dioxane	Water	QAIPRVGONGVQAS-DUXPYHPUSA-N	RYHBNJHYFVUHQT-UHFFFAOYSA-N	XLYOFNOQVPJJNP-UHFFFAOYSA-N	25	0.4	0.6	-1.45538	-1.78684	-4.02336	-1.37053	-3.46959	-15.8321	3.14785	-4.90185	-26.8917	3.61658	-5.23731	1.62674	-2.47053	-8.54637	-7.08617	-10.5948	1.52111	-2.43132	-18.3453	0.544667	0.399367	0.238233	0.0810667	0.0038	-0.0032	0.00436667	0.0138	-0.0549667	-0.330333	-0.7	-1.09207
1	CAFFEIC ACID	1,4-dioxane	Water	QAIPRVGONGVQAS-DUXPYHPUSA-N	RYHBNJHYFVUHQT-UHFFFAOYSA-N	XLYOFNOQVPJJNP-UHFFFAOYSA-N	25	0.5	0.5	-1.37057	-1.78684	-4.02336	-1.30793	-3.59185	-15.548	3.33914	-4.65227	-27.0459	3.54203	-5.07712	1.84302	-2.08505	-9.55455	-7.13388	-10.4709	1.49612	-2.56722	-17.4913	0.525167	0.391667	0.240083	0.085	0.00391667	-0.00266667	0.00583333	0.0148333	-0.0578333	-0.341417	-0.722333	-1.12742
1	CAFFEIC ACID	1,4-dioxane	Water	QAIPRVGONGVQAS-DUXPYHPUSA-N	RYHBNJHYFVUHQT-UHFFFAOYSA-N	XLYOFNOQVPJJNP-UHFFFAOYSA-N	25	0.6	0.4	-1.33279	-1.78684	-4.02336	-1.28963	-3.65367	-15.2734	3.49684	-4.41202	-27.1638	3.46844	-4.9315	2.04347	-1.70056	-10.5935	-7.12211	-10.3419	1.45337	-2.71146	-16.5704	0.505667	0.383967	0.241933	0.0889333	0.00403333	-0.00213333	0.0073	0.0158667	-0.0607	-0.3525	-0.744667	-1.16277
1	CAFFEIC ACID	1,4-dioxane	Water	QAIPRVGONGVQAS-DUXPYHPUSA-N	RYHBNJHYFVUHQT-UHFFFAOYSA-N	XLYOFNOQVPJJNP-UHFFFAOYSA-N	25	0.7	0.3	-1.32805	-1.78684	-4.02336	-1.30552	-3.66884	-15.0055	3.62926	-4.17204	-27.2605	3.39452	-4.78838	2.24127	-1.31169	-11.6735	-7.06336	-10.2172	1.38799	-2.86035	-15.5871	0.486167	0.376267	0.243783	0.0928667	0.00415	-0.0016	0.00876667	0.0169	-0.0635667	-0.363583	-0.767	-1.19812
1	CAFFEIC ACID	1,4-dioxane	Water	QAIPRVGONGVQAS-DUXPYHPUSA-N	RYHBNJHYFVUHQT-UHFFFAOYSA-N	XLYOFNOQVPJJNP-UHFFFAOYSA-N	25	0.8	0.2	-1.37348	-1.78684	-4.02336	-1.35744	-3.63486	-14.706	3.77455	-3.92263	-27.3449	3.31735	-4.64214	2.44103	-0.91316	-12.8036	-6.95221	-10.0638	1.33352	-3.00947	-14.5413	0.466667	0.368567	0.245633	0.0968	0.00426667	-0.00106667	0.0102333	0.0179333	-0.0664333	-0.374667	-0.789333	-1.23347
1	CAFFEIC ACID	1,4-dioxane	Water	QAIPRVGONGVQAS-DUXPYHPUSA-N	RYHBNJHYFVUHQT-UHFFFAOYSA-N	XLYOFNOQVPJJNP-UHFFFAOYSA-N	25	0.9	0.1	-1.5452	-1.78684	-4.02336	-1.46077	-3.53073	-14.334	3.96827	-3.65033	-27.4237	3.23398	-4.49246	2.64407	-0.500632	-13.997	-6.76471	-9.84156	1.3242	-3.1497	-13.4268	0.447167	0.360867	0.247483	0.100733	0.00438333	-0.000533333	0.0117	0.0189667	-0.0693	-0.38575	-0.811667	-1.26882
1	CAFFEIC ACID	1,4-dioxane	Water	QAIPRVGONGVQAS-DUXPYHPUSA-N	RYHBNJHYFVUHQT-UHFFFAOYSA-N	XLYOFNOQVPJJNP-UHFFFAOYSA-N	25	1	0	-1.78684	-1.78684	-4.02336	-1.69996	-3.24127	-13.7512	4.32932	-3.32856	-27.5021	3.14199	-4.33962	2.85384	-0.0649446	-15.293	-6.38326	-9.41158	1.47548	-3.26362	-12.2091	0.427667	0.353167	0.249333	0.104667	0.0045	0	0.0131667	0.02	-0.0721667	-0.396833	-0.834	-1.30417
1	CAFFEIC ACID	DMSO	Water	QAIPRVGONGVQAS-DUXPYHPUSA-N	IAZDPXIOMUYVGZ-UHFFFAOYSA-N	XLYOFNOQVPJJNP-UHFFFAOYSA-N	25	0	1	-4.02297	-0.644454	-4.02297	-4.1586	0.42955	-14.7095	4.06645	-6.24579	-25.1808	3.78114	-5.6792	0.530757	-3.85865	-4.40264	-3.35159	-9.03027	3.53569	-2.38714	-20.7781	0.622667	0.430167	0.230833	0.0653333	0.00333333	-0.00533333	-0.0015	0.00966667	-0.0435	-0.286	-0.610667	-0.950667
1	CAFFEIC ACID	DMSO	Water	QAIPRVGONGVQAS-DUXPYHPUSA-N	IAZDPXIOMUYVGZ-UHFFFAOYSA-N	XLYOFNOQVPJJNP-UHFFFAOYSA-N	25	0.1	0.9	-2.68006	-0.644454	-4.02297	-2.79176	-1.51566	-15.6415	3.64407	-6.01073	-25.9091	3.86492	-5.74245	0.789165	-3.69168	-5.40375	-5.38058	-9.89903	2.85491	-2.31905	-20.5054	0.646117	0.453833	0.2525	0.0768333	0.00228333	-0.00581667	0.0006	0.0129167	-0.0423167	-0.290917	-0.624317	-0.974483
1	CAFFEIC ACID	DMSO	Water	QAIPRVGONGVQAS-DUXPYHPUSA-N	IAZDPXIOMUYVGZ-UHFFFAOYSA-N	XLYOFNOQVPJJNP-UHFFFAOYSA-N	25	0.2	0.8	-1.8163	-0.644454	-4.02297	-1.79557	-2.9552	-16.4728	3.14305	-5.77158	-26.4414	3.92938	-5.58052	1.1736	-3.44573	-6.3386	-6.88458	-10.8922	1.96945	-2.32585	-20.1028	0.669567	0.4775	0.274167	0.0883333	0.00123333	-0.0063	0.0027	0.0161667	-0.0411333	-0.295833	-0.637967	-0.9983
1	CAFFEIC ACID	DMSO	Water	QAIPRVGONGVQAS-DUXPYHPUSA-N	IAZDPXIOMUYVGZ-UHFFFAOYSA-N	XLYOFNOQVPJJNP-UHFFFAOYSA-N	25	0.3	0.7	-1.32626	-0.644454	-4.02297	-1.36191	-3.62732	-16.7288	3.13717	-5.54391	-26.8572	3.93105	-5.36502	1.51237	-3.14877	-7.15855	-7.55837	-11.3637	1.6248	-2.39514	-19.6987	0.693017	0.501167	0.295833	0.0998333	0.000183333	-0.00678333	0.0048	0.0194167	-0.03995	-0.30075	-0.651617	-1.02212
1	CAFFEIC ACID	DMSO	Water	QAIPRVGONGVQAS-DUXPYHPUSA-N	IAZDPXIOMUYVGZ-UHFFFAOYSA-N	XLYOFNOQVPJJNP-UHFFFAOYSA-N	25	0.4	0.6	-0.946307	-0.644454	-4.02297	-1.14989	-3.99706	-16.6856	3.33185	-5.34844	-27.1409	3.91697	-5.18914	1.7678	-2.85365	-7.91382	-7.91403	-11.4964	1.56405	-2.49479	-19.2271	0.716467	0.524833	0.3175	0.111333	-0.000866667	-0.00726667	0.0069	0.0226667	-0.0387667	-0.305667	-0.665267	-1.04593
1	CAFFEIC ACID	DMSO	Water	QAIPRVGONGVQAS-DUXPYHPUSA-N	IAZDPXIOMUYVGZ-UHFFFAOYSA-N	XLYOFNOQVPJJNP-UHFFFAOYSA-N	25	0.5	0.5	-0.681434	-0.644454	-4.02297	-1.00881	-4.27004	-16.6013	3.52353	-5.18514	-27.3519	3.90005	-5.03137	1.96365	-2.55728	-8.61042	-8.17009	-11.5699	1.55988	-2.62786	-18.7415	0.739917	0.5485	0.339167	0.122833	-0.00191667	-0.00775	0.009	0.0259167	-0.0375833	-0.310583	-0.678917	-1.06975
1	CAFFEIC ACID	DMSO	Water	QAIPRVGONGVQAS-DUXPYHPUSA-N	IAZDPXIOMUYVGZ-UHFFFAOYSA-N	XLYOFNOQVPJJNP-UHFFFAOYSA-N	25	0.6	0.4	-0.538873	-0.644454	-4.02297	-1.99586	-6.34622	-16.4071	3.39229	-5.04522	-27.142	4.56605	-4.48968	2.69831	-2.1284	-10.4222	-10.9123	-11.9174	0.693976	-2.91682	-16.7197	0.763367	0.572167	0.360833	0.134333	-0.00296667	-0.00823333	0.0111	0.0291667	-0.0364	-0.3155	-0.692567	-1.09357
1	CAFFEIC ACID	DMSO	Water	QAIPRVGONGVQAS-DUXPYHPUSA-N	IAZDPXIOMUYVGZ-UHFFFAOYSA-N	XLYOFNOQVPJJNP-UHFFFAOYSA-N	25	0.7	0.3	-0.473686	-0.644454	-4.02297	-1.65801	-7.01674	-16.3875	3.50146	-4.95801	-27.2643	4.77381	-4.04778	3.03831	-1.63471	-11.4307	-11.7906	-12.3397	0.463145	-3.3233	-15.8336	0.786817	0.595833	0.3825	0.145833	-0.00401667	-0.00871667	0.0132	0.0324167	-0.0352167	-0.320417	-0.706217	-1.11738
1	CAFFEIC ACID	DMSO	Water	QAIPRVGONGVQAS-DUXPYHPUSA-N	IAZDPXIOMUYVGZ-UHFFFAOYSA-N	XLYOFNOQVPJJNP-UHFFFAOYSA-N	25	0.8	0.2	-0.456791	-0.644454	-4.02297	-1.32016	-7.62534	-16.3983	3.57917	-4.90457	-27.363	5.01471	-3.55474	3.38275	-1.10539	-12.4407	-12.6401	-12.8435	0.196424	-3.79918	-14.9223	0.810267	0.6195	0.404167	0.157333	-0.00506667	-0.0092	0.0153	0.0356667	-0.0340333	-0.325333	-0.719867	-1.1412
1	CAFFEIC ACID	DMSO	Water	QAIPRVGONGVQAS-DUXPYHPUSA-N	IAZDPXIOMUYVGZ-UHFFFAOYSA-N	XLYOFNOQVPJJNP-UHFFFAOYSA-N	25	0.9	0.1	-0.496155	-0.644454	-4.02297	-0.982306	-8.1582	-16.4259	3.63301	-4.87135	-27.4435	5.28399	-3.03049	3.73226	-0.556225	-13.4517	-13.4422	-13.3954	-0.099251	-4.31513	-13.9919	0.833717	0.643167	0.425833	0.168833	-0.00611667	-0.00968333	0.0174	0.0389167	-0.03285	-0.33025	-0.733517	-1.16502
1	CAFFEIC ACID	DMSO	Water	QAIPRVGONGVQAS-DUXPYHPUSA-N	IAZDPXIOMUYVGZ-UHFFFAOYSA-N	XLYOFNOQVPJJNP-UHFFFAOYSA-N	25	1	0	-0.644454	-0.644454	-4.02297	-0.644454	-8.60353	-16.4373	3.69459	-4.84972	-27.5103	5.57622	-2.48726	4.08645	0.00375	-14.4631	-14.1797	-13.95	-0.39186	-4.85347	-13.0472	0.857167	0.666833	0.4475	0.180333	-0.00716667	-0.0101667	0.0195	0.0421667	-0.0316667	-0.335167	-0.747167	-1.18883
1	CAFFEIC ACID	4FM	Water	QAIPRVGONGVQAS-DUXPYHPUSA-N	LCEDQNDDFOCWGG-UHFFFAOYSA-N	XLYOFNOQVPJJNP-UHFFFAOYSA-N	25	0	1	-4.02311	-0.746361	-4.02311	-4.05629	0.42893	-14.7101	4.06627	-6.24572	-25.1812	3.78114	-5.67925	0.530767	-3.85863	-4.40269	-3.35221	-9.03083	3.5355	-2.38709	-20.7786	0.622667	0.430167	0.230833	0.0653333	0.00333333	-0.00533333	-0.0015	0.00966667	-0.0435	-0.286	-0.610667	-0.950667
1	CAFFEIC ACID	4FM	Water	QAIPRVGONGVQAS-DUXPYHPUSA-N	LCEDQNDDFOCWGG-UHFFFAOYSA-N	XLYOFNOQVPJJNP-UHFFFAOYSA-N	25	0.1	0.9	-2.10507	-0.746361	-4.02311	-2.31774	-1.95745	-15.8927	3.36068	-5.80814	-26.1458	3.80567	-5.85523	0.921343	-3.63053	-5.85833	-5.76312	-10.0375	2.43934	-2.17761	-20.2875	0.615633	0.430633	0.2375	0.0710833	0.00295	-0.00535	0.000116667	0.0117167	-0.0443333	-0.293967	-0.62865	-0.980333
1	CAFFEIC ACID	4FM	Water	QAIPRVGONGVQAS-DUXPYHPUSA-N	LCEDQNDDFOCWGG-UHFFFAOYSA-N	XLYOFNOQVPJJNP-UHFFFAOYSA-N	25	0.2	0.8	-1.63716	-0.746361	-4.02311	-1.53298	-3.04263	-16.3655	3.11371	-5.43642	-26.741	3.75697	-5.76493	1.36238	-3.25868	-7.18505	-6.7996	-10.6005	1.75133	-2.17774	-19.556	0.6086	0.4311	0.244167	0.0768333	0.00256667	-0.00536667	0.00173333	0.0137667	-0.0451667	-0.301933	-0.646633	-1.01
1	CAFFEIC ACID	4FM	Water	QAIPRVGONGVQAS-DUXPYHPUSA-N	LCEDQNDDFOCWGG-UHFFFAOYSA-N	XLYOFNOQVPJJNP-UHFFFAOYSA-N	25	0.3	0.7	-1.39331	-0.746361	-4.02311	-1.26012	-3.42946	-16.2869	3.26589	-5.14354	-27.0863	3.66976	-5.68662	1.71523	-2.88338	-8.42188	-7.09922	-10.6003	1.55066	-2.26016	-18.6644	0.601567	0.431567	0.250833	0.0825833	0.00218333	-0.00538333	0.00335	0.0158167	-0.046	-0.3099	-0.664617	-1.03967
1	CAFFEIC ACID	4FM	Water	QAIPRVGONGVQAS-DUXPYHPUSA-N	LCEDQNDDFOCWGG-UHFFFAOYSA-N	XLYOFNOQVPJJNP-UHFFFAOYSA-N	25	0.4	0.6	-1.21666	-0.746361	-4.02311	-1.11719	-3.63901	-16.1227	3.43789	-4.90784	-27.3049	3.58017	-5.64989	2.00516	-2.52933	-9.61899	-7.21918	-10.4728	1.43273	-2.37851	-17.6859	0.594533	0.432033	0.2575	0.0883333	0.0018	-0.0054	0.00496667	0.0178667	-0.0468333	-0.317867	-0.6826	-1.06933
1	CAFFEIC ACID	4FM	Water	QAIPRVGONGVQAS-DUXPYHPUSA-N	LCEDQNDDFOCWGG-UHFFFAOYSA-N	XLYOFNOQVPJJNP-UHFFFAOYSA-N	25	0.5	0.5	-1.10047	-0.746361	-4.02311	-1.01913	-3.78737	-15.9978	3.55204	-4.71382	-27.462	3.49126	-5.6268	2.26235	-2.19117	-10.7727	-7.27863	-10.371	1.28969	-2.52265	-16.6892	0.5875	0.4325	0.264167	0.0940833	0.00141667	-0.00541667	0.00658333	0.0199167	-0.0476667	-0.325833	-0.700583	-1.099
1	CAFFEIC ACID	4FM	Water	QAIPRVGONGVQAS-DUXPYHPUSA-N	LCEDQNDDFOCWGG-UHFFFAOYSA-N	XLYOFNOQVPJJNP-UHFFFAOYSA-N	25	0.6	0.4	-0.998439	-0.746361	-4.02311	-2.05706	-5.25057	-16.0109	3.19381	-4.54178	-27.3253	3.92197	-5.4326	3.05014	-1.72744	-13.2817	-9.17254	-10.5783	0.14367	-2.81434	-14.0436	0.580467	0.432967	0.270833	0.0998333	0.00103333	-0.00543333	0.0082	0.0219667	-0.0485	-0.3338	-0.718567	-1.12867
1	CAFFEIC ACID	4FM	Water	QAIPRVGONGVQAS-DUXPYHPUSA-N	LCEDQNDDFOCWGG-UHFFFAOYSA-N	XLYOFNOQVPJJNP-UHFFFAOYSA-N	25	0.7	0.3	-0.921667	-0.746361	-4.02311	-1.72939	-5.54813	-15.9785	3.22048	-4.40748	-27.4267	3.93292	-5.31963	3.42718	-1.30337	-14.7681	-9.48105	-10.6589	-0.206701	-3.10411	-12.6586	0.573433	0.433433	0.2775	0.105583	0.00065	-0.00545	0.00981667	0.0240167	-0.0493333	-0.341767	-0.73655	-1.15833
1	CAFFEIC ACID	4FM	Water	QAIPRVGONGVQAS-DUXPYHPUSA-N	LCEDQNDDFOCWGG-UHFFFAOYSA-N	XLYOFNOQVPJJNP-UHFFFAOYSA-N	25	0.8	0.2	-0.858381	-0.746361	-4.02311	-1.40171	-5.82153	-15.9556	3.24541	-4.30069	-27.51	3.94969	-5.1928	3.80587	-0.87325	-16.2556	-9.77122	-10.7628	-0.560464	-3.42744	-11.2544	0.5664	0.4339	0.284167	0.111333	0.000266667	-0.00546667	0.0114333	0.0260667	-0.0501667	-0.349733	-0.754533	-1.188
1	CAFFEIC ACID	4FM	Water	QAIPRVGONGVQAS-DUXPYHPUSA-N	LCEDQNDDFOCWGG-UHFFFAOYSA-N	XLYOFNOQVPJJNP-UHFFFAOYSA-N	25	0.9	0.1	-0.79779	-0.746361	-4.02311	-1.07404	-6.06091	-15.9235	3.28555	-4.21639	-27.5791	3.97193	-5.05422	4.186	-0.437607	-17.7438	-10.0328	-10.8693	-0.900448	-3.77878	-9.83524	0.559367	0.434367	0.290833	0.117083	-0.000116667	-0.00548333	0.01305	0.0281167	-0.051	-0.3577	-0.772517	-1.21767
1	CAFFEIC ACID	4FM	Water	QAIPRVGONGVQAS-DUXPYHPUSA-N	LCEDQNDDFOCWGG-UHFFFAOYSA-N	XLYOFNOQVPJJNP-UHFFFAOYSA-N	25	1	0	-0.746361	-0.746361	-4.02311	-0.746361	-6.2054	-15.7929	3.42897	-4.14986	-27.6368	3.99716	-4.90843	4.56483	0.00291	-19.2326	-10.2026	-10.8844	-1.13586	-4.15277	-8.40421	0.552333	0.434833	0.2975	0.122833	-0.0005	-0.0055	0.0146667	0.0301667	-0.0518333	-0.365667	-0.7905	-1.24733
1	FERULIC ACID	1,4-dioxane	Water	KSEBMYQBYZTDHS-HWKANZROSA-N	RYHBNJHYFVUHQT-UHFFFAOYSA-N	XLYOFNOQVPJJNP-UHFFFAOYSA-N	25	0	1	-4.32477	-1.51928	-4.32477	-4.40688	3.39431	-12.5107	4.51183	-5.07668	-27.5932	3.78152	-5.67967	0.53078	-3.85903	-4.403	-0.38721	-6.83104	3.98105	-1.21765	-23.1902	0.5485	0.365833	0.188667	0.0531667	0.00483333	-0.00583333	-0.00683333	0.00266667	-0.00366667	-0.157167	-0.432667	-0.730167
1	FERULIC ACID	1,4-dioxane	Water	KSEBMYQBYZTDHS-HWKANZROSA-N	RYHBNJHYFVUHQT-UHFFFAOYSA-N	XLYOFNOQVPJJNP-UHFFFAOYSA-N	25	0.1	0.9	-2.74065	-1.51928	-4.32477	-3.14868	1.64659	-12.7386	4.37078	-4.54979	-28.3206	3.79731	-5.79357	0.770047	-3.63435	-5.51293	-2.15072	-6.94503	3.60073	-0.91544	-22.8077	0.529	0.358133	0.190517	0.0571	0.00495	-0.0053	-0.00536667	0.0037	-0.00653333	-0.16825	-0.455	-0.765517
1	FERULIC ACID	1,4-dioxane	Water	KSEBMYQBYZTDHS-HWKANZROSA-N	RYHBNJHYFVUHQT-UHFFFAOYSA-N	XLYOFNOQVPJJNP-UHFFFAOYSA-N	25	0.2	0.8	-2.01007	-1.51928	-4.32477	-2.23232	0.36524	-12.9737	4.11689	-4.11843	-28.7809	3.79396	-5.64214	1.09665	-3.27813	-6.60031	-3.42872	-7.33156	3.02024	-0.840298	-22.1806	0.5095	0.350433	0.192367	0.0610333	0.00506667	-0.00476667	-0.0039	0.00473333	-0.0094	-0.179333	-0.477333	-0.800867
1	FERULIC ACID	1,4-dioxane	Water	KSEBMYQBYZTDHS-HWKANZROSA-N	RYHBNJHYFVUHQT-UHFFFAOYSA-N	XLYOFNOQVPJJNP-UHFFFAOYSA-N	25	0.3	0.7	-1.61542	-1.51928	-4.32477	-1.7032	-0.38782	-13.1075	3.99472	-3.75278	-29.1499	3.73894	-5.38534	1.41107	-2.85046	-7.62338	-4.12676	-7.72213	2.58365	-0.902319	-21.5265	0.49	0.342733	0.194217	0.0649667	0.00518333	-0.00423333	-0.00243333	0.00576667	-0.0122667	-0.190417	-0.499667	-0.836217
1	FERULIC ACID	1,4-dioxane	Water	KSEBMYQBYZTDHS-HWKANZROSA-N	RYHBNJHYFVUHQT-UHFFFAOYSA-N	XLYOFNOQVPJJNP-UHFFFAOYSA-N	25	0.4	0.6	-1.36276	-1.51928	-4.32477	-1.45211	-0.76159	-13.0444	4.04471	-3.44432	-29.4165	3.65244	-5.15326	1.66044	-2.42199	-8.59886	-4.41403	-7.89116	2.38427	-1.02233	-20.8176	0.4705	0.335033	0.196067	0.0689	0.0053	-0.0037	-0.000966667	0.0068	-0.0151333	-0.2015	-0.522	-0.871567
1	FERULIC ACID	1,4-dioxane	Water	KSEBMYQBYZTDHS-HWKANZROSA-N	RYHBNJHYFVUHQT-UHFFFAOYSA-N	XLYOFNOQVPJJNP-UHFFFAOYSA-N	25	0.5	0.5	-1.2439	-1.51928	-4.32477	-1.33004	-0.95934	-12.8946	4.14228	-3.17753	-29.6017	3.55939	-4.96804	1.86542	-2.01457	-9.57213	-4.51873	-7.92654	2.27686	-1.16296	-20.0296	0.451	0.327333	0.197917	0.0728333	0.00541667	-0.00316667	0.0005	0.00783333	-0.018	-0.212583	-0.544333	-0.906917
1	FERULIC ACID	1,4-dioxane	Water	KSEBMYQBYZTDHS-HWKANZROSA-N	RYHBNJHYFVUHQT-UHFFFAOYSA-N	XLYOFNOQVPJJNP-UHFFFAOYSA-N	25	0.6	0.4	-1.18054	-1.51928	-4.32477	-1.2706	-1.07164	-12.7239	4.23442	-2.93564	-29.738	3.46649	-4.81194	2.05207	-1.62315	-10.5656	-4.53813	-7.91192	2.18235	-1.31249	-19.1724	0.4315	0.319633	0.199767	0.0767667	0.00553333	-0.00263333	0.00196667	0.00886667	-0.0208667	-0.223667	-0.566667	-0.942267
1	FERULIC ACID	1,4-dioxane	Water	KSEBMYQBYZTDHS-HWKANZROSA-N	RYHBNJHYFVUHQT-UHFFFAOYSA-N	XLYOFNOQVPJJNP-UHFFFAOYSA-N	25	0.7	0.3	-1.15619	-1.51928	-4.32477	-1.25057	-1.13019	-12.5331	4.32805	-2.7063	-29.8444	3.37513	-4.6727	2.23414	-1.24044	-11.5939	-4.50532	-7.86044	2.09391	-1.46586	-18.2504	0.412	0.311933	0.201617	0.0807	0.00565	-0.0021	0.00343333	0.0099	-0.0237333	-0.23475	-0.589	-0.977617
1	FERULIC ACID	1,4-dioxane	Water	KSEBMYQBYZTDHS-HWKANZROSA-N	RYHBNJHYFVUHQT-UHFFFAOYSA-N	XLYOFNOQVPJJNP-UHFFFAOYSA-N	25	0.8	0.2	-1.17468	-1.51928	-4.32477	-1.26315	-1.14425	-12.3079	4.44035	-2.47929	-29.932	3.2827	-4.54323	2.4163	-0.858752	-12.6683	-4.42695	-7.76465	2.02405	-1.62054	-17.2637	0.3925	0.304233	0.203467	0.0846333	0.00576667	-0.00156667	0.0049	0.0109333	-0.0266	-0.245833	-0.611333	-1.01297
1	FERULIC ACID	1,4-dioxane	Water	KSEBMYQBYZTDHS-HWKANZROSA-N	RYHBNJHYFVUHQT-UHFFFAOYSA-N	XLYOFNOQVPJJNP-UHFFFAOYSA-N	25	0.9	0.1	-1.27352	-1.51928	-4.32477	-1.31331	-1.10703	-12.0279	4.58994	-2.24305	-30.0073	3.18757	-4.4218	2.60114	-0.471767	-13.8061	-4.2946	-7.60608	1.9888	-1.77128	-16.2013	0.373	0.296533	0.205317	0.0885667	0.00588333	-0.00103333	0.00636667	0.0119667	-0.0294667	-0.256917	-0.633667	-1.04832
1	FERULIC ACID	1,4-dioxane	Water	KSEBMYQBYZTDHS-HWKANZROSA-N	RYHBNJHYFVUHQT-UHFFFAOYSA-N	XLYOFNOQVPJJNP-UHFFFAOYSA-N	25	1	0	-1.51928	-1.51928	-4.32477	-1.44683	-0.9561	-11.6119	4.84829	-1.97062	-30.071	3.09083	-4.30997	2.79582	-0.0688414	-15.0611	-4.04693	-7.30193	2.05247	-1.90178	-15.0099	0.3535	0.288833	0.207167	0.0925	0.006	-0.0005	0.00783333	0.013	-0.0323333	-0.268	-0.656	-1.08367
1	FERULIC ACID	DMF	Water	KSEBMYQBYZTDHS-HWKANZROSA-N	ZMXDDKWLCZADIW-UHFFFAOYSA-N	XLYOFNOQVPJJNP-UHFFFAOYSA-N	25	0	1	-4.3243	-0.523703	-4.3243	-4.24485	3.39348	-12.5114	4.51165	-5.07655	-27.5937	3.78114	-5.67914	0.530747	-3.85861	-4.40262	-0.387662	-6.83221	3.9809	-1.21794	-23.1911	0.5485	0.365833	0.188667	0.0531667	0.00483333	-0.00583333	-0.00683333	0.00266667	-0.00366667	-0.157167	-0.432667	-0.730167
1	FERULIC ACID	DMF	Water	KSEBMYQBYZTDHS-HWKANZROSA-N	ZMXDDKWLCZADIW-UHFFFAOYSA-N	XLYOFNOQVPJJNP-UHFFFAOYSA-N	25	0.1	0.9	-2.29316	-0.523703	-4.3243	-2.88466	1.58416	-12.7059	4.48735	-4.69469	-28.2577	3.91133	-5.66132	0.757458	-3.61139	-5.41899	-2.32717	-7.04459	3.72989	-1.0833	-22.8387	0.551183	0.374133	0.20105	0.062	0.00513333	-0.00551667	-0.00501667	0.00455	-0.0053	-0.166683	-0.453083	-0.763267
1	FERULIC ACID	DMF	Water	KSEBMYQBYZTDHS-HWKANZROSA-N	ZMXDDKWLCZADIW-UHFFFAOYSA-N	XLYOFNOQVPJJNP-UHFFFAOYSA-N	25	0.2	0.8	-1.45329	-0.523703	-4.3243	-1.83758	0.202	-13.1364	4.10722	-4.3047	-28.7416	3.98989	-5.36773	1.1441	-3.2699	-6.37508	-3.78789	-7.76864	2.96312	-1.0348	-22.3665	0.553867	0.382433	0.213433	0.0708333	0.00543333	-0.0052	-0.0032	0.00643333	-0.00693333	-0.1762	-0.4735	-0.796367
1	FERULIC ACID	DMF	Water	KSEBMYQBYZTDHS-HWKANZROSA-N	ZMXDDKWLCZADIW-UHFFFAOYSA-N	XLYOFNOQVPJJNP-UHFFFAOYSA-N	25	0.3	0.7	-0.98714	-0.523703	-4.3243	-1.31206	-0.46862	-13.3067	4.02574	-3.92735	-29.1815	3.95027	-4.99547	1.46312	-2.8402	-7.17343	-4.41889	-8.31124	2.56262	-1.08715	-22.008	0.55655	0.390733	0.225817	0.0796667	0.00573333	-0.00488333	-0.00138333	0.00831667	-0.00856667	-0.185717	-0.493917	-0.829467
1	FERULIC ACID	DMF	Water	KSEBMYQBYZTDHS-HWKANZROSA-N	ZMXDDKWLCZADIW-UHFFFAOYSA-N	XLYOFNOQVPJJNP-UHFFFAOYSA-N	25	0.4	0.6	-0.676276	-0.523703	-4.3243	-1.06937	-0.7534	-13.2339	4.11817	-3.6264	-29.4717	3.86549	-4.69802	1.67214	-2.43415	-7.87115	-4.61889	-8.53585	2.44603	-1.19225	-21.6006	0.559233	0.399033	0.2382	0.0885	0.00603333	-0.00456667	0.000433333	0.0102	-0.0102	-0.195233	-0.514333	-0.862567
1	FERULIC ACID	DMF	Water	KSEBMYQBYZTDHS-HWKANZROSA-N	ZMXDDKWLCZADIW-UHFFFAOYSA-N	XLYOFNOQVPJJNP-UHFFFAOYSA-N	25	0.5	0.5	-0.449274	-0.523703	-4.3243	-0.920625	-0.91001	-13.1407	4.19516	-3.38747	-29.6714	3.76822	-4.4494	1.82757	-2.06525	-8.50112	-4.67823	-8.69128	2.36759	-1.32222	-21.1703	0.561917	0.407333	0.250583	0.0973333	0.00633333	-0.00425	0.00225	0.0120833	-0.0118333	-0.20475	-0.53475	-0.895667
1	FERULIC ACID	DMF	Water	KSEBMYQBYZTDHS-HWKANZROSA-N	ZMXDDKWLCZADIW-UHFFFAOYSA-N	XLYOFNOQVPJJNP-UHFFFAOYSA-N	25	0.6	0.4	-0.350069	-0.523703	-4.3243	-0.811871	-1.01207	-13.0665	4.24643	-3.19431	-29.8225	3.66371	-4.22305	1.95389	-1.72748	-9.06098	-4.67578	-8.84341	2.29254	-1.46683	-20.7615	0.5646	0.415633	0.262967	0.106167	0.00663333	-0.00393333	0.00406667	0.0139667	-0.0134667	-0.214267	-0.555167	-0.928767
1	FERULIC ACID	DMF	Water	KSEBMYQBYZTDHS-HWKANZROSA-N	ZMXDDKWLCZADIW-UHFFFAOYSA-N	XLYOFNOQVPJJNP-UHFFFAOYSA-N	25	0.7	0.3	-0.352809	-0.523703	-4.3243	-1.66388	-2.23176	-12.2595	4.19212	-3.12555	-29.3189	4.48878	-3.85588	2.81423	-1.3857	-11.5173	-6.72054	-8.40363	1.37789	-1.73985	-17.8015	0.567283	0.423933	0.27535	0.115	0.00693333	-0.00361667	0.00588333	0.01585	-0.0151	-0.223783	-0.575583	-0.961867
1	FERULIC ACID	DMF	Water	KSEBMYQBYZTDHS-HWKANZROSA-N	ZMXDDKWLCZADIW-UHFFFAOYSA-N	XLYOFNOQVPJJNP-UHFFFAOYSA-N	25	0.8	0.2	-0.40752	-0.523703	-4.3243	-1.28382	-2.56122	-12.1327	4.25678	-3.0026	-29.3968	4.59102	-3.47714	3.12431	-0.93521	-12.535	-7.15224	-8.6556	1.13247	-2.06739	-16.8617	0.569967	0.432233	0.287733	0.123833	0.00723333	-0.0033	0.0077	0.0177333	-0.0167333	-0.2333	-0.596	-0.994967
1	FERULIC ACID	DMF	Water	KSEBMYQBYZTDHS-HWKANZROSA-N	ZMXDDKWLCZADIW-UHFFFAOYSA-N	XLYOFNOQVPJJNP-UHFFFAOYSA-N	25	0.9	0.1	-0.470204	-0.523703	-4.3243	-0.903763	-2.86071	-12.0135	4.33871	-2.90964	-29.4623	4.70474	-3.07527	3.43841	-0.47155	-13.5533	-7.56545	-8.93819	0.900295	-2.43809	-15.909	0.57265	0.440533	0.300117	0.132667	0.00753333	-0.00298333	0.00951667	0.0196167	-0.0183667	-0.242817	-0.616417	-1.02807
1	FERULIC ACID	DMF	Water	KSEBMYQBYZTDHS-HWKANZROSA-N	ZMXDDKWLCZADIW-UHFFFAOYSA-N	XLYOFNOQVPJJNP-UHFFFAOYSA-N	25	1	0	-0.523703	-0.523703	-4.3243	-0.523703	-3.08321	-11.8234	4.51374	-2.8307	-29.5167	4.82668	-2.65953	3.75194	0.00218	-14.572	-7.90989	-9.16386	0.7618	-2.83288	-14.9447	0.575333	0.448833	0.3125	0.1415	0.00783333	-0.00266667	0.0113333	0.0215	-0.02	-0.252333	-0.636833	-1.06117
1	FERULIC ACID	4-formylmorpholine	Water	KSEBMYQBYZTDHS-HWKANZROSA-N	LCEDQNDDFOCWGG-UHFFFAOYSA-N	XLYOFNOQVPJJNP-UHFFFAOYSA-N	25	0	1	-4.32366	-1.31749	-4.32366	-4.57595	3.39491	-12.5103	4.51197	-5.07677	-27.5928	3.78152	-5.67965	0.53077	-3.85905	-4.40297	-0.38661	-6.83061	3.9812	-1.21772	-23.1898	0.5485	0.365833	0.188667	0.0531667	0.00483333	-0.00583333	-0.00683333	0.00266667	-0.00366667	-0.157167	-0.432667	-0.730167
1	FERULIC ACID	4-formylmorpholine	Water	KSEBMYQBYZTDHS-HWKANZROSA-N	LCEDQNDDFOCWGG-UHFFFAOYSA-N	XLYOFNOQVPJJNP-UHFFFAOYSA-N	25	0.1	0.9	-2.34189	-1.31749	-4.32366	-3.18341	1.38408	-12.9562	4.44549	-4.52721	-28.6029	3.82137	-5.8646	0.925776	-3.64484	-5.87366	-2.43729	-7.09163	3.51971	-0.882366	-22.7292	0.541467	0.3663	0.195333	0.0589167	0.00445	-0.00585	-0.00521667	0.00471667	-0.0045	-0.165133	-0.45065	-0.759833
1	FERULIC ACID	4-formylmorpholine	Water	KSEBMYQBYZTDHS-HWKANZROSA-N	LCEDQNDDFOCWGG-UHFFFAOYSA-N	XLYOFNOQVPJJNP-UHFFFAOYSA-N	25	0.2	0.8	-1.51042	-1.31749	-4.32366	-2.26018	0.01351	-13.285	4.17515	-4.08284	-29.1362	3.8538	-5.7824	1.42142	-3.30783	-7.3221	-3.84029	-7.5026	2.75373	-0.77501	-21.8141	0.534433	0.366767	0.202	0.0646667	0.00406667	-0.00586667	-0.0036	0.00676667	-0.00533333	-0.1731	-0.468633	-0.7895
1	FERULIC ACID	4-formylmorpholine	Water	KSEBMYQBYZTDHS-HWKANZROSA-N	LCEDQNDDFOCWGG-UHFFFAOYSA-N	XLYOFNOQVPJJNP-UHFFFAOYSA-N	25	0.3	0.7	-1.17608	-1.31749	-4.32366	-1.81922	-0.69914	-13.2996	4.1621	-3.72689	-29.4869	3.84209	-5.66822	1.84616	-2.91269	-8.7214	-4.54123	-7.63142	2.31594	-0.814203	-20.7655	0.5274	0.367233	0.208667	0.0704167	0.00368333	-0.00588333	-0.00198333	0.00881667	-0.00616667	-0.181067	-0.486617	-0.819167
1	FERULIC ACID	4-formylmorpholine	Water	KSEBMYQBYZTDHS-HWKANZROSA-N	LCEDQNDDFOCWGG-UHFFFAOYSA-N	XLYOFNOQVPJJNP-UHFFFAOYSA-N	25	0.4	0.6	-1.043	-1.31749	-4.32366	-1.59823	-1.11168	-13.2089	4.22827	-3.44994	-29.7266	3.81094	-5.58004	2.2035	-2.51115	-10.0855	-4.92262	-7.62883	2.02477	-0.938787	-19.6411	0.520367	0.3677	0.215333	0.0761667	0.0033	-0.0059	-0.000366667	0.0108667	-0.007	-0.189033	-0.5046	-0.848833
1	FERULIC ACID	4-formylmorpholine	Water	KSEBMYQBYZTDHS-HWKANZROSA-N	LCEDQNDDFOCWGG-UHFFFAOYSA-N	XLYOFNOQVPJJNP-UHFFFAOYSA-N	25	0.5	0.5	-0.989902	-1.31749	-4.32366	-1.46305	-1.40717	-13.1221	4.28157	-3.23318	-29.9009	3.77784	-5.49969	2.53464	-2.1145	-11.4301	-5.18501	-7.6224	1.74693	-1.11868	-18.4708	0.513333	0.368167	0.222	0.0819167	0.00291667	-0.00591667	0.00125	0.0129167	-0.00783333	-0.197	-0.522583	-0.8785
1	FERULIC ACID	4-formylmorpholine	Water	KSEBMYQBYZTDHS-HWKANZROSA-N	LCEDQNDDFOCWGG-UHFFFAOYSA-N	XLYOFNOQVPJJNP-UHFFFAOYSA-N	25	0.6	0.4	-0.985379	-1.31749	-4.32366	-1.36739	-1.64873	-13.0486	4.32281	-3.06213	-30.0345	3.74853	-5.41502	2.85545	-1.7224	-12.7565	-5.39726	-7.63361	1.46736	-1.33973	-17.278	0.5063	0.368633	0.228667	0.0876667	0.00253333	-0.00593333	0.00286667	0.0149667	-0.00866667	-0.204967	-0.540567	-0.908167
1	FERULIC ACID	4-formylmorpholine	Water	KSEBMYQBYZTDHS-HWKANZROSA-N	LCEDQNDDFOCWGG-UHFFFAOYSA-N	XLYOFNOQVPJJNP-UHFFFAOYSA-N	25	0.7	0.3	-1.01682	-1.31749	-4.32366	-1.29368	-1.86035	-12.9878	4.35688	-2.92683	-30.1409	3.72527	-5.3223	3.17082	-1.33373	-14.0643	-5.58562	-7.66551	1.18606	-1.5931	-16.0765	0.499267	0.3691	0.235333	0.0934167	0.00215	-0.00595	0.00448333	0.0170167	-0.0095	-0.212933	-0.55855	-0.937833
1	FERULIC ACID	4-formylmorpholine	Water	KSEBMYQBYZTDHS-HWKANZROSA-N	LCEDQNDDFOCWGG-UHFFFAOYSA-N	XLYOFNOQVPJJNP-UHFFFAOYSA-N	25	0.8	0.2	-1.10301	-1.31749	-4.32366	-1.23478	-2.05177	-12.9374	4.38692	-2.81972	-30.2272	3.70994	-5.22201	3.48387	-0.947711	-15.3589	-5.76171	-7.71543	0.903054	-1.87201	-14.8683	0.492233	0.369567	0.242	0.0991667	0.00176667	-0.00596667	0.0061	0.0190667	-0.0103333	-0.2209	-0.576533	-0.9675
1	FERULIC ACID	4-formylmorpholine	Water	KSEBMYQBYZTDHS-HWKANZROSA-N	LCEDQNDDFOCWGG-UHFFFAOYSA-N	XLYOFNOQVPJJNP-UHFFFAOYSA-N	25	0.9	0.1	-1.21872	-1.31749	-4.32366	-1.18851	-2.22596	-12.8911	4.41872	-2.73439	-30.2979	3.70242	-5.11352	3.79671	-0.562168	-16.6458	-5.92838	-7.7776	0.622007	-2.17222	-13.652	0.4852	0.370033	0.248667	0.104917	0.00138333	-0.00598333	0.00771667	0.0211167	-0.0111667	-0.228867	-0.594517	-0.997167
1	FERULIC ACID	4-formylmorpholine	Water	KSEBMYQBYZTDHS-HWKANZROSA-N	LCEDQNDDFOCWGG-UHFFFAOYSA-N	XLYOFNOQVPJJNP-UHFFFAOYSA-N	25	1	0	-1.31749	-1.31749	-4.32366	-1.15719	-2.37974	-12.8326	4.46716	-2.66458	-30.3552	3.70572	-4.99921	4.11449	-0.174376	-17.9459	-6.08546	-7.8334	0.352671	-2.4902	-12.4093	0.478167	0.3705	0.255333	0.110667	0.001	-0.006	0.00933333	0.0231667	-0.012	-0.236833	-0.6125	-1.02683
2	ROSMARINIC ACID	water	Methyl Acetate	DOUMFZQKYFQNTF-WUTVXBCWSA-N	XLYOFNOQVPJJNP-UHFFFAOYSA-N	KXKVLQRXCPHEJC-UHFFFAOYSA-N	20	0	1	-1.44	-1.86941	-1.44	-2.8722	-6.41146	-22.8331	6.58003	-4.84905	-48.1696	4.20081	-3.10502	2.49644	-0.217556	-13.2979	-10.6123	-19.728	4.08359	-4.63149	-34.8717	0.329667	0.265333	0.180667	0.0711667	0.000166667	-0.000666667	0.012	0.0173333	-0.0743333	-0.414333	-0.872333	-1.35933
2	ROSMARINIC ACID	water	Methyl Acetate	DOUMFZQKYFQNTF-WUTVXBCWSA-N	XLYOFNOQVPJJNP-UHFFFAOYSA-N	KXKVLQRXCPHEJC-UHFFFAOYSA-N	25	0	1	-1.30989	-1.82036	-1.30989	-1.18403	-5.74398	-22.7689	6.70656	-4.84735	-48.2739	4.24702	-3.14095	2.45733	-0.257249	-13.1517	-9.991	-19.628	4.24923	-4.5901	-35.1221	0.319833	0.257	0.173333	0.0676667	-0.000333333	-0.001	0.0118333	0.0175	-0.0716667	-0.4005	-0.847	-1.32317
2	ROSMARINIC ACID	water	Methyl Acetate	DOUMFZQKYFQNTF-WUTVXBCWSA-N	XLYOFNOQVPJJNP-UHFFFAOYSA-N	KXKVLQRXCPHEJC-UHFFFAOYSA-N	30	0	1	-1.27362	-1.78199	-1.27362	-1.15901	-5.22756	-22.5637	6.79166	-4.80761	-48.305	4.33735	-3.11579	2.45536	-0.266776	-13.1057	-9.56491	-19.4479	4.3363	-4.54083	-35.1993	0.310167	0.249167	0.167	0.0645	-0.000333333	-0.001	0.0115	0.0171667	-0.0691667	-0.387167	-0.822167	-1.28767
2	ROSMARINIC ACID	water	Methyl Acetate	DOUMFZQKYFQNTF-WUTVXBCWSA-N	XLYOFNOQVPJJNP-UHFFFAOYSA-N	KXKVLQRXCPHEJC-UHFFFAOYSA-N	35	0	1	-1.20841	-1.7333	-1.20841	-1.11213	-4.66074	-22.4187	6.89274	-4.78183	-48.3683	4.40197	-3.11404	2.43611	-0.287969	-13.0101	-9.06271	-19.3046	4.45663	-4.49386	-35.3582	0.300833	0.241	0.160667	0.0611667	-0.000833333	-0.000666667	0.0113333	0.0163333	-0.0661667	-0.373833	-0.797833	-1.2525
2	ROSMARINIC ACID	water	Methyl Acetate	DOUMFZQKYFQNTF-WUTVXBCWSA-N	XLYOFNOQVPJJNP-UHFFFAOYSA-N	KXKVLQRXCPHEJC-UHFFFAOYSA-N	40	0	1	-1.11667	-1.67973	-1.11667	-1.11667	-5.68991	-20.9006	6.51424	-4.4086	-47.6502	4.9428	-2.4372	2.79793	3e-05	-13.896	-10.6327	-18.4634	3.71631	-4.40863	-33.7543	0.291667	0.233833	0.1545	0.0581667	-0.0005	-0.0005	0.0113333	0.016	-0.064	-0.360833	-0.774	-1.21767
2	ROSMARINIC ACID	water	Methyl Acetate	DOUMFZQKYFQNTF-WUTVXBCWSA-N	XLYOFNOQVPJJNP-UHFFFAOYSA-N	KXKVLQRXCPHEJC-UHFFFAOYSA-N	20	0.1	0.9	-1.49089	-1.86941	-1.44	-1.48294	-8.65118	-23.5453	5.74633	-5.76485	-47.4672	4.49627	-2.84261	2.56917	-0.323606	-12.9482	-13.1474	-20.7027	3.17716	-5.44124	-34.519	0.365883	0.285817	0.186967	0.0704167	0.000266667	-0.00121667	0.0104833	0.01625	-0.0715833	-0.40345	-0.85025	-1.32423
2	ROSMARINIC ACID	water	Methyl Acetate	DOUMFZQKYFQNTF-WUTVXBCWSA-N	XLYOFNOQVPJJNP-UHFFFAOYSA-N	KXKVLQRXCPHEJC-UHFFFAOYSA-N	25	0.1	0.9	-1.39293	-1.82036	-1.30989	-1.36094	-8.16992	-23.27	5.81391	-5.69473	-47.4671	4.62101	-2.78982	2.58448	-0.317297	-12.9473	-12.7909	-20.4802	3.22943	-5.37743	-34.5198	0.358067	0.27895	0.180667	0.0674167	-0.000166667	-0.00151667	0.0103667	0.0164667	-0.06885	-0.3895	-0.8248	-1.28802
2	ROSMARINIC ACID	water	Methyl Acetate	DOUMFZQKYFQNTF-WUTVXBCWSA-N	XLYOFNOQVPJJNP-UHFFFAOYSA-N	KXKVLQRXCPHEJC-UHFFFAOYSA-N	30	0.1	0.9	-1.34482	-1.78199	-1.27362	-1.32446	-7.69513	-22.9942	5.881	-5.6244	-47.467	4.74485	-2.73704	2.59964	-0.310993	-12.9464	-12.44	-20.2572	3.28136	-5.31341	-34.5206	0.347633	0.270567	0.174117	0.06435	-0.000166667	-0.00153333	0.0100333	0.01615	-0.0663667	-0.37635	-0.800367	-1.25307
2	ROSMARINIC ACID	water	Methyl Acetate	DOUMFZQKYFQNTF-WUTVXBCWSA-N	XLYOFNOQVPJJNP-UHFFFAOYSA-N	KXKVLQRXCPHEJC-UHFFFAOYSA-N	35	0.1	0.9	-1.27509	-1.7333	-1.20841	-1.2609	-7.22671	-22.7179	5.9476	-5.55392	-47.4669	4.86783	-2.68429	2.61465	-0.304683	-12.9455	-12.0945	-20.0336	3.33296	-5.24924	-34.5214	0.337667	0.262	0.167633	0.0611	-0.000616667	-0.0012	0.0099	0.0153667	-0.0633833	-0.363117	-0.776333	-1.21842
2	ROSMARINIC ACID	water	Methyl Acetate	DOUMFZQKYFQNTF-WUTVXBCWSA-N	XLYOFNOQVPJJNP-UHFFFAOYSA-N	KXKVLQRXCPHEJC-UHFFFAOYSA-N	40	0.1	0.9	-1.18475	-1.67973	-1.11667	-1.17297	-6.76456	-22.4412	6.01373	-5.48331	-47.4668	4.98995	-2.63159	2.62949	-0.298399	-12.9447	-11.7545	-19.8096	3.38424	-5.18491	-34.5221	0.328333	0.254683	0.161533	0.0582833	-0.000283333	-0.001	0.00993333	0.0150833	-0.0612	-0.350233	-0.752783	-1.184
2	ROSMARINIC ACID	water	Methyl Acetate	DOUMFZQKYFQNTF-WUTVXBCWSA-N	XLYOFNOQVPJJNP-UHFFFAOYSA-N	KXKVLQRXCPHEJC-UHFFFAOYSA-N	20	0.3	0.7	-1.55608	-1.86941	-1.44	-1.56882	-9.21673	-24.8754	5.67047	-7.03385	-47.1935	4.4858	-3.3721	2.18889	-1.05124	-11.0483	-13.7025	-21.5032	3.48158	-5.98261	-36.1453	0.438317	0.326783	0.199567	0.0689167	0.000466667	-0.00231667	0.00745	0.0140833	-0.0660833	-0.381683	-0.806083	-1.25403
2	ROSMARINIC ACID	water	Methyl Acetate	DOUMFZQKYFQNTF-WUTVXBCWSA-N	XLYOFNOQVPJJNP-UHFFFAOYSA-N	KXKVLQRXCPHEJC-UHFFFAOYSA-N	25	0.3	0.7	-1.46755	-1.82036	-1.30989	-1.46303	-8.7365	-24.5884	5.74965	-6.96209	-47.1899	4.61931	-3.31034	2.20617	-1.03168	-11.0473	-13.3558	-21.2781	3.54348	-5.93041	-36.1426	0.434533	0.32285	0.195333	0.0669167	0.000166667	-0.00255	0.00743333	0.0144	-0.0632167	-0.3675	-0.7804	-1.21772
2	ROSMARINIC ACID	water	Methyl Acetate	DOUMFZQKYFQNTF-WUTVXBCWSA-N	XLYOFNOQVPJJNP-UHFFFAOYSA-N	KXKVLQRXCPHEJC-UHFFFAOYSA-N	30	0.3	0.7	-1.4222	-1.78199	-1.27362	-1.42613	-8.26299	-24.3005	5.828	-6.88928	-47.1863	4.75178	-3.24842	2.22338	-1.01207	-11.0464	-13.0148	-21.052	3.60462	-5.87721	-36.14	0.422567	0.313367	0.18835	0.06405	0.000166667	-0.0026	0.0071	0.0141167	-0.0607667	-0.354717	-0.756767	-1.18387
2	ROSMARINIC ACID	water	Methyl Acetate	DOUMFZQKYFQNTF-WUTVXBCWSA-N	XLYOFNOQVPJJNP-UHFFFAOYSA-N	KXKVLQRXCPHEJC-UHFFFAOYSA-N	35	0.3	0.7	-1.34832	-1.7333	-1.20841	-1.36587	-7.79605	-24.0116	5.90557	-6.8155	-47.1828	4.88324	-3.1864	2.24052	-0.992433	-11.0454	-12.6793	-20.8252	3.66505	-5.82307	-36.1374	0.411333	0.304	0.181567	0.0609667	-0.000183333	-0.00226667	0.00703333	0.0134333	-0.0578167	-0.341683	-0.733333	-1.15025
2	ROSMARINIC ACID	water	Methyl Acetate	DOUMFZQKYFQNTF-WUTVXBCWSA-N	XLYOFNOQVPJJNP-UHFFFAOYSA-N	KXKVLQRXCPHEJC-UHFFFAOYSA-N	40	0.3	0.7	-1.25721	-1.67973	-1.11667	-1.28559	-7.33556	-23.7218	5.98237	-6.74085	-47.1793	5.01368	-3.12435	2.2576	-0.972825	-11.0445	-12.3492	-20.5975	3.72477	-5.76802	-36.1348	0.401667	0.296383	0.1756	0.0585167	0.00015	-0.002	0.00713333	0.01325	-0.0556	-0.329033	-0.71035	-1.11667
2	ROSMARINIC ACID	water	Methyl Acetate	DOUMFZQKYFQNTF-WUTVXBCWSA-N	XLYOFNOQVPJJNP-UHFFFAOYSA-N	KXKVLQRXCPHEJC-UHFFFAOYSA-N	20	0.5	0.5	-1.66045	-1.86941	-1.44	-1.6547	-9.14877	-26.0294	5.41883	-7.93306	-46.916	4.39394	-4.00569	1.76421	-1.8495	-9.15006	-13.5427	-22.0237	3.65462	-6.08357	-37.7659	0.51075	0.36775	0.212167	0.0674167	0.000666667	-0.00341667	0.00441667	0.0119167	-0.0605833	-0.359917	-0.761917	-1.18383
2	ROSMARINIC ACID	water	Methyl Acetate	DOUMFZQKYFQNTF-WUTVXBCWSA-N	XLYOFNOQVPJJNP-UHFFFAOYSA-N	KXKVLQRXCPHEJC-UHFFFAOYSA-N	25	0.5	0.5	-1.57406	-1.82036	-1.30989	-1.56513	-8.6729	-25.7071	5.53549	-7.86303	-46.9071	4.53661	-3.93378	1.78489	-1.81694	-9.1491	-13.2095	-21.7734	3.75061	-6.04609	-37.758	0.511	0.36675	0.21	0.0664167	0.0005	-0.00358333	0.0045	0.0123333	-0.0575833	-0.3455	-0.736	-1.14742
2	ROSMARINIC ACID	water	Methyl Acetate	DOUMFZQKYFQNTF-WUTVXBCWSA-N	XLYOFNOQVPJJNP-UHFFFAOYSA-N	KXKVLQRXCPHEJC-UHFFFAOYSA-N	30	0.5	0.5	-1.52471	-1.78199	-1.27362	-1.52781	-8.20446	-25.3841	5.65067	-7.79153	-46.8984	4.67807	-3.86167	1.80547	-1.78425	-9.14814	-12.8825	-21.5225	3.8452	-6.00728	-37.7502	0.4975	0.356167	0.202583	0.06375	0.0005	-0.00366667	0.00416667	0.0120833	-0.0551667	-0.333083	-0.713167	-1.11467
2	ROSMARINIC ACID	water	Methyl Acetate	DOUMFZQKYFQNTF-WUTVXBCWSA-N	XLYOFNOQVPJJNP-UHFFFAOYSA-N	KXKVLQRXCPHEJC-UHFFFAOYSA-N	35	0.5	0.5	-1.45357	-1.7333	-1.20841	-1.47085	-7.74326	-25.0607	5.76425	-7.71869	-46.8897	4.81835	-3.78945	1.82596	-1.7515	-9.1472	-12.5616	-21.2712	3.93829	-5.96719	-37.7425	0.485	0.346	0.1955	0.0608333	0.00025	-0.00333333	0.00416667	0.0115	-0.05225	-0.32025	-0.690333	-1.08208
2	ROSMARINIC ACID	water	Methyl Acetate	DOUMFZQKYFQNTF-WUTVXBCWSA-N	XLYOFNOQVPJJNP-UHFFFAOYSA-N	KXKVLQRXCPHEJC-UHFFFAOYSA-N	40	0.5	0.5	-1.36341	-1.67973	-1.11667	-1.3982	-7.28912	-24.737	5.87618	-7.64461	-46.8812	4.95744	-3.7172	1.84635	-1.71877	-9.14626	-12.2466	-21.0198	4.02982	-5.92584	-37.7349	0.475	0.338083	0.189667	0.05875	0.000583333	-0.003	0.00433333	0.0114167	-0.05	-0.307833	-0.667917	-1.04933
2	ROSMARINIC ACID	water	Methyl Acetate	DOUMFZQKYFQNTF-WUTVXBCWSA-N	XLYOFNOQVPJJNP-UHFFFAOYSA-N	KXKVLQRXCPHEJC-UHFFFAOYSA-N	20	0.7	0.3	-1.75461	-1.86941	-1.44	-1.74059	-8.30761	-26.9682	5.31488	-8.78329	-46.5415	4.20026	-4.75912	1.24707	-2.68903	-7.25263	-12.5079	-22.209	4.06781	-6.09426	-39.2889	0.583183	0.408717	0.224767	0.0659167	0.000866667	-0.00451667	0.00138333	0.00975	-0.0550833	-0.33815	-0.71775	-1.11363
2	ROSMARINIC ACID	water	Methyl Acetate	DOUMFZQKYFQNTF-WUTVXBCWSA-N	XLYOFNOQVPJJNP-UHFFFAOYSA-N	KXKVLQRXCPHEJC-UHFFFAOYSA-N	25	0.7	0.3	-1.67297	-1.82036	-1.30989	-1.66722	-7.84515	-26.6241	5.44981	-8.71007	-46.5262	4.35242	-4.67632	1.27281	-2.6444	-7.2518	-12.1976	-21.9477	4.177	-6.06567	-39.2744	0.587467	0.41065	0.224667	0.0659167	0.000833333	-0.00461667	0.00156667	0.0102667	-0.05195	-0.3235	-0.6916	-1.07712
2	ROSMARINIC ACID	water	Methyl Acetate	DOUMFZQKYFQNTF-WUTVXBCWSA-N	XLYOFNOQVPJJNP-UHFFFAOYSA-N	KXKVLQRXCPHEJC-UHFFFAOYSA-N	30	0.7	0.3	-1.62668	-1.78199	-1.27362	-1.62948	-7.38986	-26.2746	5.58806	-8.63545	-46.5111	4.50318	-4.59321	1.29857	-2.59962	-7.25097	-11.893	-21.6814	4.28949	-6.03583	-39.2601	0.572433	0.398967	0.216817	0.06345	0.000833333	-0.00473333	0.00123333	0.01005	-0.0495667	-0.31145	-0.669567	-1.04547
2	ROSMARINIC ACID	water	Methyl Acetate	DOUMFZQKYFQNTF-WUTVXBCWSA-N	XLYOFNOQVPJJNP-UHFFFAOYSA-N	KXKVLQRXCPHEJC-UHFFFAOYSA-N	35	0.7	0.3	-1.55276	-1.7333	-1.20841	-1.57583	-6.9416	-25.9206	5.72902	-8.55955	-46.4961	4.65257	-4.50994	1.32434	-2.5548	-7.25013	-11.5942	-21.4107	4.40468	-6.00475	-39.246	0.558667	0.388	0.209433	0.0607	0.000683333	-0.0044	0.0013	0.00956667	-0.0466833	-0.298817	-0.647333	-1.01392
2	ROSMARINIC ACID	water	Methyl Acetate	DOUMFZQKYFQNTF-WUTVXBCWSA-N	XLYOFNOQVPJJNP-UHFFFAOYSA-N	KXKVLQRXCPHEJC-UHFFFAOYSA-N	40	0.7	0.3	-1.45754	-1.67973	-1.11667	-1.51081	-6.50024	-25.5628	5.87208	-8.48251	-46.4812	4.8006	-4.42662	1.35007	-2.51003	-7.24929	-11.3008	-21.1362	4.52201	-5.97248	-39.2319	0.548333	0.379783	0.203733	0.0589833	0.00101667	-0.004	0.00153333	0.00958333	-0.0444	-0.286633	-0.625483	-0.982
2	ROSMARINIC ACID	water	Methyl Acetate	DOUMFZQKYFQNTF-WUTVXBCWSA-N	XLYOFNOQVPJJNP-UHFFFAOYSA-N	KXKVLQRXCPHEJC-UHFFFAOYSA-N	20	0.9	0.1	-1.85223	-1.86941	-1.44	-1.00768	-5.28794	-28.1698	7.17973	-9.02143	-48.3247	3.46658	-5.3459	0.694971	-3.13356	-5.05198	-8.75452	-22.8239	6.48476	-5.88787	-43.2727	0.655617	0.449683	0.237367	0.0644167	0.00106667	-0.00561667	-0.00165	0.00758333	-0.0495833	-0.316383	-0.673583	-1.04343
2	ROSMARINIC ACID	water	Methyl Acetate	DOUMFZQKYFQNTF-WUTVXBCWSA-N	XLYOFNOQVPJJNP-UHFFFAOYSA-N	KXKVLQRXCPHEJC-UHFFFAOYSA-N	25	0.9	0.1	-1.75567	-1.82036	-1.30989	-0.968009	-4.78983	-27.8794	7.32144	-8.86916	-48.4317	3.56782	-5.24425	0.708925	-3.05018	-5.01122	-8.35765	-22.6351	6.61252	-5.81898	-43.4205	0.663933	0.45455	0.239333	0.0654167	0.00116667	-0.00565	-0.00136667	0.0082	-0.0463167	-0.3015	-0.6472	-1.00682
2	ROSMARINIC ACID	water	Methyl Acetate	DOUMFZQKYFQNTF-WUTVXBCWSA-N	XLYOFNOQVPJJNP-UHFFFAOYSA-N	KXKVLQRXCPHEJC-UHFFFAOYSA-N	30	0.9	0.1	-1.72772	-1.78199	-1.27362	-0.958843	-4.33247	-27.5337	7.44192	-8.7584	-48.4445	3.6982	-5.16218	0.726382	-2.99187	-5.00235	-8.03067	-22.3715	6.71554	-5.76653	-43.4422	0.647367	0.441767	0.23105	0.06315	0.00116667	-0.0058	-0.0017	0.00801667	-0.0439667	-0.289817	-0.625967	-0.976267
2	ROSMARINIC ACID	water	Methyl Acetate	DOUMFZQKYFQNTF-WUTVXBCWSA-N	XLYOFNOQVPJJNP-UHFFFAOYSA-N	KXKVLQRXCPHEJC-UHFFFAOYSA-N	35	0.9	0.1	-1.68842	-1.7333	-1.20841	-0.940948	-3.86988	-27.2026	7.56753	-8.63368	-48.4856	3.81465	-5.0732	0.742712	-2.9263	-4.98181	-7.68453	-22.1294	6.82482	-5.70738	-43.5038	0.632333	0.43	0.223367	0.0605667	0.00111667	-0.00546667	-0.00156667	0.00763333	-0.0411167	-0.277383	-0.604333	-0.94575
2	ROSMARINIC ACID	water	Methyl Acetate	DOUMFZQKYFQNTF-WUTVXBCWSA-N	XLYOFNOQVPJJNP-UHFFFAOYSA-N	KXKVLQRXCPHEJC-UHFFFAOYSA-N	40	0.9	0.1	-1.55262	-1.67973	-1.11667	-0.914224	-3.40022	-26.8877	7.69608	-8.49312	-48.5562	3.91535	-4.97785	0.757863	-2.85363	-4.95012	-7.31557	-21.9098	6.93822	-5.63949	-43.606	0.621667	0.421483	0.2178	0.0592167	0.00145	-0.005	-0.00126667	0.00775	-0.0388	-0.265433	-0.58305	-0.914667
2	ROSMARINIC ACID	water	Methyl Acetate	DOUMFZQKYFQNTF-WUTVXBCWSA-N	XLYOFNOQVPJJNP-UHFFFAOYSA-N	KXKVLQRXCPHEJC-UHFFFAOYSA-N	20	1	0	-1.86941	-1.86941	-1.44	-2.87715	-2.61611	-26.0845	7.40423	-10.3067	-45.2203	3.6197	-5.74649	0.519913	-3.90467	-4.40385	-6.23581	-20.338	6.88432	-6.40199	-40.8165	0.691833	0.470167	0.243667	0.0636667	0.00116667	-0.00616667	-0.00316667	0.0065	-0.0468333	-0.3055	-0.6515	-1.00833
2	ROSMARINIC ACID	water	Methyl Acetate	DOUMFZQKYFQNTF-WUTVXBCWSA-N	XLYOFNOQVPJJNP-UHFFFAOYSA-N	KXKVLQRXCPHEJC-UHFFFAOYSA-N	25	1	0	-1.82036	-1.82036	-1.30989	-2.7874	-2.16897	-25.746	7.52918	-10.204	-45.2176	3.7777	-5.67473	0.532756	-3.84627	-4.40364	-5.94667	-20.0713	6.99642	-6.35769	-40.814	0.702167	0.4765	0.246667	0.0651667	0.00133333	-0.00616667	-0.00283333	0.00716667	-0.0435	-0.2905	-0.625	-0.971667
2	ROSMARINIC ACID	water	Methyl Acetate	DOUMFZQKYFQNTF-WUTVXBCWSA-N	XLYOFNOQVPJJNP-UHFFFAOYSA-N	KXKVLQRXCPHEJC-UHFFFAOYSA-N	30	1	0	-1.78199	-1.78199	-1.27362	-2.75147	-1.71539	-25.3879	7.66336	-10.1042	-45.2029	3.93478	-5.60246	0.545666	-3.78866	-4.40309	-5.65017	-19.7854	7.11769	-6.31552	-40.7998	0.684833	0.463167	0.238167	0.063	0.00133333	-0.00633333	-0.00316667	0.007	-0.0411667	-0.279	-0.604167	-0.941667
2	ROSMARINIC ACID	water	Methyl Acetate	DOUMFZQKYFQNTF-WUTVXBCWSA-N	XLYOFNOQVPJJNP-UHFFFAOYSA-N	KXKVLQRXCPHEJC-UHFFFAOYSA-N	35	1	0	-1.7333	-1.7333	-1.20841	-2.6966	-1.2793	-25.0354	7.7981	-10.0035	-45.1951	4.09064	-5.53029	0.55908	-3.73088	-4.403	-5.36994	-19.5051	7.23902	-6.27264	-40.7921	0.669167	0.451	0.230333	0.0605	0.00133333	-0.006	-0.003	0.00666667	-0.0383333	-0.266667	-0.582833	-0.911667
2	ROSMARINIC ACID	water	Methyl Acetate	DOUMFZQKYFQNTF-WUTVXBCWSA-N	XLYOFNOQVPJJNP-UHFFFAOYSA-N	KXKVLQRXCPHEJC-UHFFFAOYSA-N	40	1	0	-1.67973	-1.67973	-1.11667	-2.61887	-0.86541	-24.6933	7.93206	-9.90117	-45.1981	4.24446	-5.45737	0.573041	-3.67215	-4.40273	-5.10987	-19.2359	7.35902	-6.22902	-40.7954	0.658333	0.442333	0.224833	0.0593333	0.00166667	-0.0055	-0.00266667	0.00683333	-0.036	-0.254833	-0.561833	-0.881
3	ROSMARINIC ACID	water	ethanol	DOUMFZQKYFQNTF-WUTVXBCWSA-N	XLYOFNOQVPJJNP-UHFFFAOYSA-N	LFQSCWFLJHTTHZ-UHFFFAOYSA-N	20	1	0	-1.86941	-1.86941	-0.572103	-0.857024	-4.75374	-28.8947	7.41167	-9.1118	-48.8443	3.17976	-5.31623	0.556301	-3.2564	-4.04427	-7.9335	-23.5785	6.85537	-5.8554	-44.8	0.691833	0.470167	0.243667	0.0636667	0.00116667	-0.00616667	-0.00316667	0.0065	-0.0468333	-0.3055	-0.6515	-1.00833
3	ROSMARINIC ACID	water	ethanol	DOUMFZQKYFQNTF-WUTVXBCWSA-N	XLYOFNOQVPJJNP-UHFFFAOYSA-N	LFQSCWFLJHTTHZ-UHFFFAOYSA-N	25	1	0	-1.82036	-1.82036	-0.530701	-0.832456	-4.29094	-28.5614	7.5325	-8.95658	-48.9093	3.28568	-5.21571	0.568714	-3.17408	-4.0142	-7.57662	-23.3457	6.96379	-5.7825	-44.8951	0.702167	0.4765	0.246667	0.0651667	0.00133333	-0.00616667	-0.00283333	0.00716667	-0.0435	-0.2905	-0.625	-0.971667
3	ROSMARINIC ACID	water	ethanol	DOUMFZQKYFQNTF-WUTVXBCWSA-N	XLYOFNOQVPJJNP-UHFFFAOYSA-N	LFQSCWFLJHTTHZ-UHFFFAOYSA-N	30	1	0	-1.78199	-1.78199	-0.48363	-0.806349	-3.83094	-28.2307	7.65089	-8.79591	-48.9799	3.38324	-5.1116	0.581058	-3.08977	-3.97981	-7.21418	-23.1191	7.06983	-5.70614	-45.0001	0.684833	0.463167	0.238167	0.063	0.00133333	-0.00633333	-0.00316667	0.007	-0.0411667	-0.279	-0.604167	-0.941667
3	ROSMARINIC ACID	water	ethanol	DOUMFZQKYFQNTF-WUTVXBCWSA-N	XLYOFNOQVPJJNP-UHFFFAOYSA-N	LFQSCWFLJHTTHZ-UHFFFAOYSA-N	35	1	0	-1.7333	-1.7333	-0.436462	-0.784833	-3.37682	-27.8934	7.76589	-8.64342	-49.0361	3.48157	-5.01231	0.593782	-3.01151	-3.94964	-6.85839	-22.8811	7.17211	-5.63191	-45.0864	0.669167	0.451	0.230333	0.0605	0.00133333	-0.006	-0.003	0.00666667	-0.0383333	-0.266667	-0.582833	-0.911667
3	ROSMARINIC ACID	water	ethanol	DOUMFZQKYFQNTF-WUTVXBCWSA-N	XLYOFNOQVPJJNP-UHFFFAOYSA-N	LFQSCWFLJHTTHZ-UHFFFAOYSA-N	40	1	0	-1.67973	-1.67973	-0.389399	-0.767203	-2.92952	-27.5512	7.87803	-8.49864	-49.0799	3.58103	-4.91742	0.606909	-2.9386	-3.92346	-6.51055	-22.6338	7.27112	-5.56004	-45.1565	0.658333	0.442333	0.224833	0.0593333	0.00166667	-0.0055	-0.00266667	0.00683333	-0.036	-0.254833	-0.561833	-0.881
3	ROSMARINIC ACID	water	ethanol	DOUMFZQKYFQNTF-WUTVXBCWSA-N	XLYOFNOQVPJJNP-UHFFFAOYSA-N	LFQSCWFLJHTTHZ-UHFFFAOYSA-N	45	1	0	-1.60576	-1.60576	-0.342301	-0.755104	-2.4913	-27.2016	7.9882	-8.36652	-49.106	3.6862	-4.82986	0.620672	-2.87334	-3.90457	-6.1775	-22.3718	7.36753	-5.49318	-45.2014	0.527833	0.349	0.162833	0.00933333	-0.051	-0.0511667	-0.0346667	-0.00766667	0.0243333	-0.0405	-0.169833	-0.307833
3	ROSMARINIC ACID	water	ethanol	DOUMFZQKYFQNTF-WUTVXBCWSA-N	XLYOFNOQVPJJNP-UHFFFAOYSA-N	LFQSCWFLJHTTHZ-UHFFFAOYSA-N	20	0.9	0.1	-1.3012	-1.86941	-0.572103	-0.760929	-4.8756	-28.8172	7.33967	-8.75918	-49.0882	2.96276	-5.30746	0.594802	-3.0761	-4.42014	-7.83836	-23.5097	6.74487	-5.68308	-44.668	0.68655	0.470317	0.247633	0.0660833	0.000483333	-0.00581667	-0.00235	0.006	-0.0501333	-0.30495	-0.63515	-0.971983
3	ROSMARINIC ACID	water	ethanol	DOUMFZQKYFQNTF-WUTVXBCWSA-N	XLYOFNOQVPJJNP-UHFFFAOYSA-N	LFQSCWFLJHTTHZ-UHFFFAOYSA-N	25	0.9	0.1	-1.2958	-1.82036	-0.530701	-0.741909	-4.39579	-28.4878	7.45255	-8.61431	-49.1375	3.06129	-5.20284	0.60898	-2.99967	-4.38488	-7.45708	-23.2849	6.84357	-5.61464	-44.7526	0.694267	0.474767	0.2494	0.0670667	0.000583333	-0.00586667	-0.00203333	0.00665	-0.0468167	-0.290367	-0.60985	-0.9372
3	ROSMARINIC ACID	water	ethanol	DOUMFZQKYFQNTF-WUTVXBCWSA-N	XLYOFNOQVPJJNP-UHFFFAOYSA-N	LFQSCWFLJHTTHZ-UHFFFAOYSA-N	30	0.9	0.1	-1.29042	-1.78199	-0.48363	-0.721076	-3.91784	-28.162	7.56321	-8.46369	-49.1932	3.15079	-5.0942	0.622793	-2.92104	-4.34424	-7.06863	-23.0678	6.94042	-5.54265	-44.849	0.677167	0.461583	0.240917	0.06475	0.0006	-0.006	-0.00238333	0.00645	-0.0444167	-0.278967	-0.5897	-0.908533
3	ROSMARINIC ACID	water	ethanol	DOUMFZQKYFQNTF-WUTVXBCWSA-N	XLYOFNOQVPJJNP-UHFFFAOYSA-N	LFQSCWFLJHTTHZ-UHFFFAOYSA-N	35	0.9	0.1	-1.27094	-1.7333	-0.436462	-0.702773	-3.4487	-27.8331	7.6705	-8.31732	-49.2415	3.23977	-4.98954	0.636835	-2.84666	-4.30712	-6.68847	-22.8435	7.03367	-5.47066	-44.9343	0.661583	0.449433	0.232983	0.0621167	0.000566667	-0.00571667	-0.00221667	0.00615	-0.0415167	-0.2668	-0.5691	-0.879833
3	ROSMARINIC ACID	water	ethanol	DOUMFZQKYFQNTF-WUTVXBCWSA-N	XLYOFNOQVPJJNP-UHFFFAOYSA-N	LFQSCWFLJHTTHZ-UHFFFAOYSA-N	40	0.9	0.1	-1.23522	-1.67973	-0.389399	-0.6869	-2.98889	-27.5013	7.77465	-8.17595	-49.2821	3.32809	-4.88729	0.650909	-2.77566	-4.27198	-6.31698	-22.6141	7.12374	-5.40029	-45.0101	0.650383	0.4405	0.227183	0.06075	0.000866667	-0.00525	-0.00195	0.00628333	-0.03915	-0.255133	-0.54885	-0.850533
3	ROSMARINIC ACID	water	ethanol	DOUMFZQKYFQNTF-WUTVXBCWSA-N	XLYOFNOQVPJJNP-UHFFFAOYSA-N	LFQSCWFLJHTTHZ-UHFFFAOYSA-N	45	0.9	0.1	-1.20364	-1.60576	-0.342301	-0.674777	-2.54101	-27.1648	7.87613	-8.04348	-49.3109	3.4217	-4.79349	0.665837	-2.71156	-4.24602	-5.96271	-22.3713	7.21029	-5.33192	-45.0649	0.531433	0.355317	0.170533	0.0154	-0.04655	-0.04635	-0.0307333	-0.00675	0.0154333	-0.0612167	-0.1947	-0.333067
3	ROSMARINIC ACID	water	ethanol	DOUMFZQKYFQNTF-WUTVXBCWSA-N	XLYOFNOQVPJJNP-UHFFFAOYSA-N	LFQSCWFLJHTTHZ-UHFFFAOYSA-N	20	0.7	0.3	-1.20967	-1.86941	-0.572103	-1.48022	-6.69836	-26.8417	5.72963	-9.4326	-45.9211	3.4885	-5.93665	0.766014	-3.58624	-6.20811	-10.1869	-20.905	4.96362	-5.84636	-39.713	0.675983	0.470617	0.255567	0.0709167	-0.000883333	-0.00511667	-0.000716667	0.005	-0.0567333	-0.30385	-0.60245	-0.899283
3	ROSMARINIC ACID	water	ethanol	DOUMFZQKYFQNTF-WUTVXBCWSA-N	XLYOFNOQVPJJNP-UHFFFAOYSA-N	LFQSCWFLJHTTHZ-UHFFFAOYSA-N	25	0.7	0.3	-1.17224	-1.82036	-0.530701	-1.43346	-6.27116	-26.5085	5.86026	-9.35943	-45.9056	3.64855	-5.84168	0.79716	-3.53157	-6.20767	-9.91971	-20.6668	5.0631	-5.82786	-39.6979	0.678467	0.4713	0.254867	0.0708667	-0.000916667	-0.00526667	-0.000433333	0.00561667	-0.05345	-0.2901	-0.57955	-0.868267
3	ROSMARINIC ACID	water	ethanol	DOUMFZQKYFQNTF-WUTVXBCWSA-N	XLYOFNOQVPJJNP-UHFFFAOYSA-N	LFQSCWFLJHTTHZ-UHFFFAOYSA-N	30	0.7	0.3	-1.12692	-1.78199	-0.48363	-1.39248	-5.85004	-26.1654	5.99875	-9.28483	-45.8902	3.80698	-5.74569	0.828847	-3.47654	-6.20721	-9.65702	-20.4197	5.1699	-5.80829	-39.683	0.661833	0.458417	0.246417	0.06825	-0.000866667	-0.00533333	-0.000816667	0.00535	-0.0509167	-0.2789	-0.560767	-0.842267
3	ROSMARINIC ACID	water	ethanol	DOUMFZQKYFQNTF-WUTVXBCWSA-N	XLYOFNOQVPJJNP-UHFFFAOYSA-N	LFQSCWFLJHTTHZ-UHFFFAOYSA-N	35	0.7	0.3	-1.0861	-1.7333	-0.436462	-1.34425	-5.43489	-25.8133	6.14434	-9.20897	-45.8749	3.96383	-5.64888	0.860994	-3.42126	-6.20674	-9.39872	-20.1644	5.28335	-5.78771	-39.6682	0.646417	0.4463	0.238283	0.06535	-0.000966667	-0.00515	-0.00065	0.00511667	-0.0478833	-0.267067	-0.541633	-0.816167
3	ROSMARINIC ACID	water	ethanol	DOUMFZQKYFQNTF-WUTVXBCWSA-N	XLYOFNOQVPJJNP-UHFFFAOYSA-N	LFQSCWFLJHTTHZ-UHFFFAOYSA-N	40	0.7	0.3	-1.04484	-1.67973	-0.389399	-1.29263	-5.02561	-25.4533	6.29614	-9.13199	-45.8597	4.11909	-5.55145	0.893519	-3.36584	-6.20626	-9.1447	-19.9018	5.40262	-5.76615	-39.6535	0.634483	0.436833	0.231883	0.0635833	-0.000733333	-0.00475	-0.000516667	0.00518333	-0.04545	-0.255733	-0.522883	-0.7896
3	ROSMARINIC ACID	water	ethanol	DOUMFZQKYFQNTF-WUTVXBCWSA-N	XLYOFNOQVPJJNP-UHFFFAOYSA-N	LFQSCWFLJHTTHZ-UHFFFAOYSA-N	45	0.7	0.3	-0.985959	-1.60576	-0.342301	-1.22672	-4.62211	-25.0866	6.45314	-9.05401	-45.8446	4.27279	-5.4536	0.926338	-3.31039	-6.20578	-8.8949	-19.633	5.5268	-5.74362	-39.6388	0.538633	0.36795	0.185933	0.0275333	-0.03765	-0.0367167	-0.0228667	-0.00491667	-0.00236667	-0.10265	-0.244433	-0.383533
3	ROSMARINIC ACID	water	ethanol	DOUMFZQKYFQNTF-WUTVXBCWSA-N	XLYOFNOQVPJJNP-UHFFFAOYSA-N	LFQSCWFLJHTTHZ-UHFFFAOYSA-N	20	0.5	0.5	-1.03241	-1.86941	-0.572103	-1.22076	-7.74085	-26.8706	5.21001	-8.8782	-46.2312	3.31492	-5.79345	1.06679	-3.26557	-7.4056	-11.0558	-21.0771	4.14322	-5.61263	-38.8256	0.665417	0.470917	0.2635	0.07575	-0.00225	-0.00441667	0.000916667	0.004	-0.0633333	-0.30275	-0.56975	-0.826583
3	ROSMARINIC ACID	water	ethanol	DOUMFZQKYFQNTF-WUTVXBCWSA-N	XLYOFNOQVPJJNP-UHFFFAOYSA-N	LFQSCWFLJHTTHZ-UHFFFAOYSA-N	25	0.5	0.5	-0.991511	-1.82036	-0.530701	-1.17553	-7.28412	-26.5511	5.34558	-8.82014	-46.2206	3.46957	-5.70148	1.09628	-3.21624	-7.40515	-10.7537	-20.8497	4.2493	-5.6039	-38.8155	0.662667	0.467833	0.260333	0.0746667	-0.00241667	-0.00466667	0.00116667	0.00458333	-0.0600833	-0.289833	-0.54925	-0.799333
3	ROSMARINIC ACID	water	ethanol	DOUMFZQKYFQNTF-WUTVXBCWSA-N	XLYOFNOQVPJJNP-UHFFFAOYSA-N	LFQSCWFLJHTTHZ-UHFFFAOYSA-N	30	0.5	0.5	-0.950693	-1.78199	-0.48363	-1.13281	-6.83538	-26.2216	5.48795	-8.75971	-46.2102	3.62266	-5.60868	1.12572	-3.16623	-7.40468	-10.458	-20.6129	4.36224	-5.59348	-38.8055	0.6465	0.45525	0.251917	0.07175	-0.00233333	-0.00466667	0.00075	0.00425	-0.0574167	-0.278833	-0.531833	-0.776
3	ROSMARINIC ACID	water	ethanol	DOUMFZQKYFQNTF-WUTVXBCWSA-N	XLYOFNOQVPJJNP-UHFFFAOYSA-N	LFQSCWFLJHTTHZ-UHFFFAOYSA-N	35	0.5	0.5	-0.913683	-1.7333	-0.436462	-1.08488	-6.39449	-25.8837	5.63568	-8.69712	-46.1998	3.77421	-5.51527	1.15504	-3.11565	-7.4042	-10.1687	-20.3684	4.48064	-5.58147	-38.7956	0.63125	0.443167	0.243583	0.0685833	-0.0025	-0.00458333	0.000916667	0.00408333	-0.05425	-0.267333	-0.514167	-0.7525
3	ROSMARINIC ACID	water	ethanol	DOUMFZQKYFQNTF-WUTVXBCWSA-N	XLYOFNOQVPJJNP-UHFFFAOYSA-N	LFQSCWFLJHTTHZ-UHFFFAOYSA-N	40	0.5	0.5	-0.87013	-1.67973	-0.389399	-1.03456	-5.96125	-25.539	5.78732	-8.63252	-46.1895	3.92424	-5.42143	1.1842	-3.06463	-7.40372	-9.88549	-20.1176	4.60312	-5.56789	-38.7857	0.618583	0.433167	0.236583	0.0664167	-0.00233333	-0.00425	0.000916667	0.00408333	-0.05175	-0.256333	-0.496917	-0.728667
3	ROSMARINIC ACID	water	ethanol	DOUMFZQKYFQNTF-WUTVXBCWSA-N	XLYOFNOQVPJJNP-UHFFFAOYSA-N	LFQSCWFLJHTTHZ-UHFFFAOYSA-N	45	0.5	0.5	-0.830922	-1.60576	-0.342301	-0.97403	-5.53549	-25.1892	5.94149	-8.5661	-46.1792	4.07276	-5.32734	1.21315	-3.0133	-7.40323	-9.60825	-19.8618	4.72834	-5.55281	-38.776	0.545833	0.380583	0.201333	0.0396667	-0.02875	-0.0270833	-0.015	-0.00308333	-0.0201667	-0.144083	-0.294167	-0.434
3	ROSMARINIC ACID	water	ethanol	DOUMFZQKYFQNTF-WUTVXBCWSA-N	XLYOFNOQVPJJNP-UHFFFAOYSA-N	LFQSCWFLJHTTHZ-UHFFFAOYSA-N	20	0.3	0.7	-0.825777	-1.86941	-0.572103	-0.961295	-8.02289	-25.9195	5.77687	-8.38183	-46.4816	3.10232	-5.59131	1.33839	-2.87478	-8.60325	-11.1252	-20.3282	4.43848	-5.50705	-37.8783	0.65485	0.471217	0.271433	0.0805833	-0.00361667	-0.00371667	0.00255	0.003	-0.0699333	-0.30165	-0.53705	-0.753883
3	ROSMARINIC ACID	water	ethanol	DOUMFZQKYFQNTF-WUTVXBCWSA-N	XLYOFNOQVPJJNP-UHFFFAOYSA-N	LFQSCWFLJHTTHZ-UHFFFAOYSA-N	25	0.3	0.7	-0.784958	-1.82036	-0.530701	-0.917599	-7.55091	-25.618	5.90611	-8.33377	-46.4753	3.24996	-5.51161	1.35877	-2.83239	-8.6028	-10.8009	-20.1064	4.54734	-5.50138	-37.8725	0.646867	0.464367	0.2658	0.0784667	-0.00391667	-0.00406667	0.00276667	0.00355	-0.0667167	-0.289567	-0.51895	-0.7304
3	ROSMARINIC ACID	water	ethanol	DOUMFZQKYFQNTF-WUTVXBCWSA-N	XLYOFNOQVPJJNP-UHFFFAOYSA-N	LFQSCWFLJHTTHZ-UHFFFAOYSA-N	30	0.3	0.7	-0.744139	-1.78199	-0.48363	-0.873138	-7.08808	-25.3145	6.03362	-8.28303	-46.469	3.39625	-5.4308	1.37914	-2.7891	-8.60235	-10.4843	-19.8837	4.65448	-5.49393	-37.8666	0.631167	0.452083	0.257417	0.07525	-0.0038	-0.004	0.00231667	0.00315	-0.0639167	-0.278767	-0.5029	-0.709733
3	ROSMARINIC ACID	water	ethanol	DOUMFZQKYFQNTF-WUTVXBCWSA-N	XLYOFNOQVPJJNP-UHFFFAOYSA-N	LFQSCWFLJHTTHZ-UHFFFAOYSA-N	35	0.3	0.7	-0.703359	-1.7333	-0.436462	-0.825513	-6.63406	-25.0095	6.15902	-8.22974	-46.4627	3.5412	-5.34901	1.39951	-2.74505	-8.60189	-10.1753	-19.6605	4.75951	-5.48469	-37.8608	0.616083	0.440033	0.248883	0.0718167	-0.00403333	-0.00401667	0.00248333	0.00305	-0.0606167	-0.2676	-0.4867	-0.688833
3	ROSMARINIC ACID	water	ethanol	DOUMFZQKYFQNTF-WUTVXBCWSA-N	XLYOFNOQVPJJNP-UHFFFAOYSA-N	LFQSCWFLJHTTHZ-UHFFFAOYSA-N	40	0.3	0.7	-0.667733	-1.67973	-0.389399	-0.776498	-6.18853	-24.7035	6.28203	-8.17408	-46.4564	3.68481	-5.26639	1.41986	-2.70036	-8.60142	-9.87334	-19.4371	4.86217	-5.47372	-37.8549	0.602683	0.4295	0.241283	0.06925	-0.00393333	-0.00375	0.00235	0.00298333	-0.05805	-0.256933	-0.47095	-0.667733
3	ROSMARINIC ACID	water	ethanol	DOUMFZQKYFQNTF-WUTVXBCWSA-N	XLYOFNOQVPJJNP-UHFFFAOYSA-N	LFQSCWFLJHTTHZ-UHFFFAOYSA-N	45	0.3	0.7	-0.625512	-1.60576	-0.342301	-0.721338	-5.75116	-24.397	6.4024	-8.11619	-46.4501	3.82709	-5.18309	1.44018	-2.65516	-8.60096	-9.57825	-19.2139	4.96222	-5.46103	-37.8491	0.553033	0.393217	0.216733	0.0518	-0.01985	-0.01745	-0.00713333	-0.00125	-0.0379667	-0.185517	-0.3439	-0.484467
3	ROSMARINIC ACID	water	ethanol	DOUMFZQKYFQNTF-WUTVXBCWSA-N	XLYOFNOQVPJJNP-UHFFFAOYSA-N	LFQSCWFLJHTTHZ-UHFFFAOYSA-N	20	0.1	0.9	-0.686029	-1.86941	-0.572103	-0.701834	-7.83804	-24.5431	6.87534	-7.94098	-46.7041	2.8602	-5.41225	1.51666	-2.42921	-9.80186	-10.6982	-19.1309	5.35868	-5.51177	-36.9023	0.644283	0.471517	0.279367	0.0854167	-0.00498333	-0.00301667	0.00418333	0.002	-0.0765333	-0.30055	-0.50435	-0.681183
3	ROSMARINIC ACID	water	ethanol	DOUMFZQKYFQNTF-WUTVXBCWSA-N	XLYOFNOQVPJJNP-UHFFFAOYSA-N	LFQSCWFLJHTTHZ-UHFFFAOYSA-N	25	0.1	0.9	-0.640622	-1.82036	-0.530701	-0.659667	-7.36251	-24.3065	6.94409	-7.89817	-46.7008	3.00071	-5.34163	1.53147	-2.394	-9.80144	-10.3632	-18.9648	5.41262	-5.50417	-36.8994	0.631067	0.4609	0.271267	0.0822667	-0.00541667	-0.00346667	0.00436667	0.00251667	-0.07335	-0.2893	-0.48865	-0.661467
3	ROSMARINIC ACID	water	ethanol	DOUMFZQKYFQNTF-WUTVXBCWSA-N	XLYOFNOQVPJJNP-UHFFFAOYSA-N	LFQSCWFLJHTTHZ-UHFFFAOYSA-N	30	0.1	0.9	-0.598422	-1.78199	-0.48363	-0.613466	-6.89496	-24.0667	7.0123	-7.85274	-46.6975	3.14003	-5.26964	1.54651	-2.35791	-9.80103	-10.035	-18.7971	5.46579	-5.49483	-36.8964	0.615833	0.448917	0.262917	0.07875	-0.00526667	-0.00333333	0.00388333	0.00205	-0.0704167	-0.2787	-0.473967	-0.643467
3	ROSMARINIC ACID	water	ethanol	DOUMFZQKYFQNTF-WUTVXBCWSA-N	XLYOFNOQVPJJNP-UHFFFAOYSA-N	LFQSCWFLJHTTHZ-UHFFFAOYSA-N	35	0.1	0.9	-0.553458	-1.7333	-0.436462	-0.566146	-6.43517	-23.8239	7.08005	-7.8048	-46.6941	3.27815	-5.19638	1.56178	-2.32103	-9.80061	-9.71332	-18.6275	5.51827	-5.48377	-36.8935	0.600917	0.4369	0.254183	0.07505	-0.00556667	-0.00345	0.00405	0.00201667	-0.0669833	-0.267867	-0.459233	-0.625167
3	ROSMARINIC ACID	water	ethanol	DOUMFZQKYFQNTF-WUTVXBCWSA-N	XLYOFNOQVPJJNP-UHFFFAOYSA-N	LFQSCWFLJHTTHZ-UHFFFAOYSA-N	40	0.1	0.9	-0.512508	-1.67973	-0.389399	-0.518432	-5.98294	-23.5782	7.14738	-7.75449	-46.6907	3.41507	-5.12199	1.57726	-2.28346	-9.80019	-9.39801	-18.4562	5.57012	-5.47103	-36.8905	0.586783	0.425833	0.245983	0.0720833	-0.00553333	-0.00325	0.00378333	0.00188333	-0.06435	-0.257533	-0.444983	-0.6068
3	ROSMARINIC ACID	water	ethanol	DOUMFZQKYFQNTF-WUTVXBCWSA-N	XLYOFNOQVPJJNP-UHFFFAOYSA-N	LFQSCWFLJHTTHZ-UHFFFAOYSA-N	45	0.1	0.9	-0.470295	-1.60576	-0.342301	-0.468647	-5.53803	-23.3295	7.21434	-7.70191	-46.6872	3.5508	-5.04657	1.59295	-2.2453	-9.79977	-9.08883	-18.2829	5.62139	-5.45661	-36.8875	0.560233	0.40585	0.232133	0.0639333	-0.01095	-0.00781667	0.000733333	0.000583333	-0.0557667	-0.22695	-0.393633	-0.534933
3	ROSMARINIC ACID	water	ethanol	DOUMFZQKYFQNTF-WUTVXBCWSA-N	XLYOFNOQVPJJNP-UHFFFAOYSA-N	LFQSCWFLJHTTHZ-UHFFFAOYSA-N	20	0	1	-0.572103	-1.86941	-0.572103	-0.572103	-7.63159	-23.9838	7.33061	-7.73863	-46.8094	2.73033	-5.32499	1.58219	-2.19019	-10.4016	-10.3619	-18.6589	5.74842	-5.54844	-36.4078	0.639	0.471667	0.283333	0.0878333	-0.00566667	-0.00266667	0.005	0.0015	-0.0798333	-0.3	-0.488	-0.644833
3	ROSMARINIC ACID	water	ethanol	DOUMFZQKYFQNTF-WUTVXBCWSA-N	XLYOFNOQVPJJNP-UHFFFAOYSA-N	LFQSCWFLJHTTHZ-UHFFFAOYSA-N	25	0	1	-0.530701	-1.82036	-0.530701	-0.530701	-7.15116	-23.7603	7.3864	-7.69713	-46.8071	2.86716	-5.2572	1.59582	-2.15846	-10.4012	-10.0183	-18.5031	5.79058	-5.53867	-36.4059	0.623167	0.459167	0.274	0.0841667	-0.00616667	-0.00316667	0.00516667	0.002	-0.0766667	-0.289167	-0.4735	-0.627
3	ROSMARINIC ACID	water	ethanol	DOUMFZQKYFQNTF-WUTVXBCWSA-N	XLYOFNOQVPJJNP-UHFFFAOYSA-N	LFQSCWFLJHTTHZ-UHFFFAOYSA-N	30	0	1	-0.48363	-1.78199	-0.48363	-0.48363	-6.6784	-23.5331	7.44242	-7.65312	-46.8048	3.00284	-5.18807	1.60968	-2.12588	-10.4008	-9.68124	-18.345	5.83274	-5.52724	-36.404	0.608167	0.447333	0.265667	0.0805	-0.006	-0.003	0.00466667	0.0015	-0.0736667	-0.278667	-0.4595	-0.610333
3	ROSMARINIC ACID	water	ethanol	DOUMFZQKYFQNTF-WUTVXBCWSA-N	XLYOFNOQVPJJNP-UHFFFAOYSA-N	LFQSCWFLJHTTHZ-UHFFFAOYSA-N	35	0	1	-0.436462	-1.7333	-0.436462	-0.436462	-6.21315	-23.3022	7.49868	-7.60669	-46.8024	3.13738	-5.1177	1.62377	-2.09256	-10.4004	-9.35053	-18.1845	5.87491	-5.51413	-36.402	0.593333	0.435333	0.256833	0.0766667	-0.00633333	-0.00316667	0.00483333	0.0015	-0.0701667	-0.268	-0.4455	-0.593333
3	ROSMARINIC ACID	water	ethanol	DOUMFZQKYFQNTF-WUTVXBCWSA-N	XLYOFNOQVPJJNP-UHFFFAOYSA-N	LFQSCWFLJHTTHZ-UHFFFAOYSA-N	40	0	1	-0.389399	-1.67973	-0.389399	-0.389399	-5.75522	-23.0678	7.55519	-7.55795	-46.8001	3.27076	-5.04621	1.63808	-2.05859	-10.4	-9.02598	-18.0216	5.91711	-5.49936	-36.4001	0.578833	0.424	0.248333	0.0735	-0.00633333	-0.003	0.0045	0.00133333	-0.0675	-0.257833	-0.432	-0.576333
3	ROSMARINIC ACID	water	ethanol	DOUMFZQKYFQNTF-WUTVXBCWSA-N	XLYOFNOQVPJJNP-UHFFFAOYSA-N	LFQSCWFLJHTTHZ-UHFFFAOYSA-N	45	0	1	-0.342301	-1.60576	-0.342301	-0.342301	-5.30444	-22.8299	7.61193	-7.50701	-46.7977	3.40299	-4.9737	1.65261	-2.02405	-10.3996	-8.70743	-17.8562	5.95932	-5.48296	-36.3981	0.563833	0.412167	0.239833	0.07	-0.0065	-0.003	0.00466667	0.0015	-0.0646667	-0.247667	-0.4185	-0.560167
4	ROSMARINIC ACID	water	methanol	DOUMFZQKYFQNTF-WUTVXBCWSA-N	XLYOFNOQVPJJNP-UHFFFAOYSA-N	OKKJLVBELUTLKV-UHFFFAOYSA-N	20	1	0	-1.86941	-1.86941	-0.552783	-0.820623	-4.74095	-28.9526	7.41931	-9.03575	-48.9641	3.13363	-5.27042	0.554196	-3.2107	-3.99818	-7.87458	-23.6822	6.86511	-5.82505	-44.9659	0.691833	0.470167	0.243667	0.0636667	0.00116667	-0.00616667	-0.00316667	0.0065	-0.0468333	-0.3055	-0.6515	-1.00833
4	ROSMARINIC ACID	water	methanol	DOUMFZQKYFQNTF-WUTVXBCWSA-N	XLYOFNOQVPJJNP-UHFFFAOYSA-N	OKKJLVBELUTLKV-UHFFFAOYSA-N	25	1	0	-1.82036	-1.82036	-0.503022	-0.790597	-4.26983	-28.6273	7.53797	-8.86477	-49.0468	3.22546	-5.15889	0.565734	-3.11964	-3.95642	-7.49529	-23.4684	6.97224	-5.74513	-45.0904	0.702167	0.4765	0.246667	0.0651667	0.00133333	-0.00616667	-0.00283333	0.00716667	-0.0435	-0.2905	-0.625	-0.971667
4	ROSMARINIC ACID	water	methanol	DOUMFZQKYFQNTF-WUTVXBCWSA-N	XLYOFNOQVPJJNP-UHFFFAOYSA-N	OKKJLVBELUTLKV-UHFFFAOYSA-N	30	1	0	-1.78199	-1.78199	-0.446118	-0.759967	-3.80006	-28.3031	7.65286	-8.68887	-49.1322	3.30801	-5.04428	0.577125	-3.02767	-3.91044	-7.10807	-23.2588	7.07573	-5.6612	-45.2217	0.684833	0.463167	0.238167	0.063	0.00133333	-0.00633333	-0.00316667	0.007	-0.0411667	-0.279	-0.604167	-0.941667
4	ROSMARINIC ACID	water	methanol	DOUMFZQKYFQNTF-WUTVXBCWSA-N	XLYOFNOQVPJJNP-UHFFFAOYSA-N	OKKJLVBELUTLKV-UHFFFAOYSA-N	35	1	0	-1.7333	-1.7333	-0.399233	-0.740267	-3.34218	-27.9632	7.76394	-8.53674	-49.1823	3.40181	-4.9441	0.589408	-2.9506	-3.8786	-6.74399	-23.0191	7.17453	-5.58614	-45.3037	0.669167	0.451	0.230333	0.0605	0.00133333	-0.006	-0.003	0.00666667	-0.0383333	-0.266667	-0.582833	-0.911667
4	ROSMARINIC ACID	water	methanol	DOUMFZQKYFQNTF-WUTVXBCWSA-N	XLYOFNOQVPJJNP-UHFFFAOYSA-N	OKKJLVBELUTLKV-UHFFFAOYSA-N	40	1	0	-1.67973	-1.67973	-0.353128	-0.724563	-2.89271	-27.6188	7.87247	-8.39351	-49.22	3.4987	-4.85037	0.602303	-2.88011	-3.85263	-6.39141	-22.7685	7.27017	-5.5134	-45.3674	0.658333	0.442333	0.224833	0.0593333	0.00166667	-0.0055	-0.00266667	0.00683333	-0.036	-0.254833	-0.561833	-0.881
4	ROSMARINIC ACID	water	methanol	DOUMFZQKYFQNTF-WUTVXBCWSA-N	XLYOFNOQVPJJNP-UHFFFAOYSA-N	OKKJLVBELUTLKV-UHFFFAOYSA-N	45	1	0	-1.60576	-1.60576	-0.306242	-0.713451	-2.45305	-27.269	7.97925	-8.26159	-49.2432	3.60069	-4.76336	0.615807	-2.8164	-3.83332	-6.05374	-22.5057	7.36344	-5.44519	-45.4099	0.527833	0.349	0.162833	0.00933333	-0.051	-0.0511667	-0.0346667	-0.00766667	0.0243333	-0.0405	-0.169833	-0.307833
4	ROSMARINIC ACID	water	methanol	DOUMFZQKYFQNTF-WUTVXBCWSA-N	XLYOFNOQVPJJNP-UHFFFAOYSA-N	OKKJLVBELUTLKV-UHFFFAOYSA-N	20	0.9	0.1	-1.27696	-1.86941	-0.552783	-0.751346	-4.81783	-28.8506	7.38118	-8.76025	-49.1262	3.02063	-5.18277	0.567283	-3.03507	-4.17113	-7.83846	-23.6678	6.8139	-5.72518	-44.9551	0.687417	0.470933	0.248067	0.0662333	-3.33333e-05	-0.00643333	-0.00253333	0.00648333	-0.0487167	-0.30215	-0.631417	-0.967867
4	ROSMARINIC ACID	water	methanol	DOUMFZQKYFQNTF-WUTVXBCWSA-N	XLYOFNOQVPJJNP-UHFFFAOYSA-N	OKKJLVBELUTLKV-UHFFFAOYSA-N	25	0.9	0.1	-1.22774	-1.82036	-0.503022	-0.725945	-4.33029	-28.5309	7.49325	-8.59814	-49.1966	3.10479	-5.06958	0.580336	-2.9503	-4.12514	-7.43508	-23.4613	6.91291	-5.64784	-45.0715	0.6952	0.475433	0.2499	0.06725	8.33333e-05	-0.00646667	-0.00223333	0.0071	-0.0454167	-0.287567	-0.606067	-0.933083
4	ROSMARINIC ACID	water	methanol	DOUMFZQKYFQNTF-WUTVXBCWSA-N	XLYOFNOQVPJJNP-UHFFFAOYSA-N	OKKJLVBELUTLKV-UHFFFAOYSA-N	30	0.9	0.1	-1.16704	-1.78199	-0.446118	-0.699242	-3.84419	-28.2141	7.60172	-8.42981	-49.272	3.1783	-4.95205	0.592873	-2.86368	-4.07332	-7.02249	-23.2621	7.00885	-5.56613	-45.1987	0.67815	0.462317	0.241467	0.06495	6.66667e-05	-0.00663333	-0.00256667	0.00691667	-0.043	-0.27615	-0.5859	-0.90435
4	ROSMARINIC ACID	water	methanol	DOUMFZQKYFQNTF-WUTVXBCWSA-N	XLYOFNOQVPJJNP-UHFFFAOYSA-N	OKKJLVBELUTLKV-UHFFFAOYSA-N	35	0.9	0.1	-1.09516	-1.7333	-0.399233	-0.681029	-3.37602	-27.8839	7.70642	-8.28062	-49.3199	3.26292	-4.8486	0.606241	-2.78975	-4.03627	-6.63894	-23.0353	7.10018	-5.49087	-45.2836	0.662617	0.450217	0.2336	0.06235	6.66667e-05	-0.0063	-0.00243333	0.00658333	-0.0401167	-0.263967	-0.565283	-0.875617
4	ROSMARINIC ACID	water	methanol	DOUMFZQKYFQNTF-WUTVXBCWSA-N	XLYOFNOQVPJJNP-UHFFFAOYSA-N	OKKJLVBELUTLKV-UHFFFAOYSA-N	40	0.9	0.1	-1.04208	-1.67973	-0.353128	-0.665968	-2.91824	-27.5499	7.80833	-8.13853	-49.358	3.34926	-4.74986	0.619823	-2.72078	-4.00341	-6.2675	-22.8	7.18851	-5.41775	-45.3546	0.651433	0.441333	0.22785	0.0609833	0.00035	-0.00588333	-0.00216667	0.00673333	-0.0377333	-0.252317	-0.545017	-0.846317
4	ROSMARINIC ACID	water	methanol	DOUMFZQKYFQNTF-WUTVXBCWSA-N	XLYOFNOQVPJJNP-UHFFFAOYSA-N	OKKJLVBELUTLKV-UHFFFAOYSA-N	45	0.9	0.1	-0.996759	-1.60576	-0.306242	-0.654477	-2.47204	-27.2113	7.90806	-8.00552	-49.3848	3.44038	-4.6581	0.633973	-2.65789	-3.97772	-5.91242	-22.5532	7.27409	-5.34763	-45.4071	0.53255	0.356217	0.17125	0.0156833	-0.0470667	-0.0469667	-0.0309833	-0.00635	0.0168333	-0.0583667	-0.19085	-0.328783
4	ROSMARINIC ACID	water	methanol	DOUMFZQKYFQNTF-WUTVXBCWSA-N	XLYOFNOQVPJJNP-UHFFFAOYSA-N	OKKJLVBELUTLKV-UHFFFAOYSA-N	20	0.7	0.3	-1.19978	-1.86941	-0.552783	-1.47442	-5.96415	-26.1727	6.12184	-9.59313	-45.3796	3.74708	-5.6016	0.634525	-3.50495	-5.37535	-9.71123	-20.5711	5.48731	-6.08818	-40.0043	0.678583	0.472467	0.256867	0.0713667	-0.00243333	-0.00696667	-0.00126667	0.00645	-0.0524833	-0.29545	-0.59125	-0.886933
4	ROSMARINIC ACID	water	methanol	DOUMFZQKYFQNTF-WUTVXBCWSA-N	XLYOFNOQVPJJNP-UHFFFAOYSA-N	OKKJLVBELUTLKV-UHFFFAOYSA-N	25	0.7	0.3	-1.1467	-1.82036	-0.503022	-1.42516	-5.54397	-25.8246	6.26804	-9.51757	-45.3629	3.90588	-5.51457	0.662488	-3.45186	-5.37498	-9.44985	-20.3101	5.60555	-6.06571	-39.9879	0.681267	0.4733	0.256367	0.0714167	-0.00241667	-0.00706667	-0.00103333	0.00696667	-0.04925	-0.2817	-0.5682	-0.855917
4	ROSMARINIC ACID	water	methanol	DOUMFZQKYFQNTF-WUTVXBCWSA-N	XLYOFNOQVPJJNP-UHFFFAOYSA-N	OKKJLVBELUTLKV-UHFFFAOYSA-N	30	0.7	0.3	-1.09756	-1.78199	-0.446118	-1.38123	-5.12987	-25.467	6.42189	-9.44069	-45.3462	4.06321	-5.4266	0.691044	-3.39851	-5.3746	-9.19308	-20.0404	5.73085	-6.04218	-39.9716	0.664783	0.460617	0.248067	0.06885	-0.00246667	-0.00723333	-0.00136667	0.00675	-0.0466667	-0.27045	-0.549367	-0.829717
4	ROSMARINIC ACID	water	methanol	DOUMFZQKYFQNTF-WUTVXBCWSA-N	XLYOFNOQVPJJNP-UHFFFAOYSA-N	OKKJLVBELUTLKV-UHFFFAOYSA-N	35	0.7	0.3	-1.04641	-1.7333	-0.399233	-1.33308	-4.72173	-25.1006	6.58278	-9.36266	-45.3296	4.21907	-5.33784	0.720145	-3.34503	-5.37421	-8.9408	-19.7628	5.86263	-6.01763	-39.9554	0.649517	0.44865	0.240133	0.06605	-0.00246667	-0.0069	-0.0013	0.00641667	-0.0436833	-0.258567	-0.530183	-0.803517
4	ROSMARINIC ACID	water	methanol	DOUMFZQKYFQNTF-WUTVXBCWSA-N	XLYOFNOQVPJJNP-UHFFFAOYSA-N	OKKJLVBELUTLKV-UHFFFAOYSA-N	40	0.7	0.3	-0.970864	-1.67973	-0.353128	-1.28175	-4.31943	-24.7264	6.74994	-9.28361	-45.313	4.37349	-5.24849	0.74972	-3.29149	-5.37381	-8.69292	-19.4779	6.00022	-5.99212	-39.9392	0.637633	0.439333	0.233883	0.0642833	-0.00228333	-0.00665	-0.00116667	0.00653333	-0.0412	-0.247283	-0.511383	-0.77695
4	ROSMARINIC ACID	water	methanol	DOUMFZQKYFQNTF-WUTVXBCWSA-N	XLYOFNOQVPJJNP-UHFFFAOYSA-N	OKKJLVBELUTLKV-UHFFFAOYSA-N	45	0.7	0.3	-0.921645	-1.60576	-0.306242	-1.2159	-3.92286	-24.3454	6.92248	-9.20366	-45.2966	4.52647	-5.1587	0.77971	-3.23801	-5.37339	-8.44933	-19.1867	6.14277	-5.96565	-39.9232	0.541983	0.37065	0.188083	0.0283833	-0.0392	-0.0385667	-0.0236167	-0.00371667	0.00183333	-0.0941	-0.232883	-0.370683
4	ROSMARINIC ACID	water	methanol	DOUMFZQKYFQNTF-WUTVXBCWSA-N	XLYOFNOQVPJJNP-UHFFFAOYSA-N	OKKJLVBELUTLKV-UHFFFAOYSA-N	20	0.5	0.5	-1.02299	-1.86941	-0.552783	-1.2111	-7.36146	-26.1807	5.48485	-9.1029	-45.5133	3.79319	-5.24797	0.87339	-3.15754	-6.01975	-11.1547	-20.9327	4.61146	-5.94536	-39.4936	0.66975	0.474	0.265667	0.0765	-0.00483333	-0.0075	0	0.00641667	-0.05625	-0.28875	-0.551083	-0.806
4	ROSMARINIC ACID	water	methanol	DOUMFZQKYFQNTF-WUTVXBCWSA-N	XLYOFNOQVPJJNP-UHFFFAOYSA-N	OKKJLVBELUTLKV-UHFFFAOYSA-N	25	0.5	0.5	-0.966086	-1.82036	-0.503022	-1.16169	-6.91716	-25.86	5.62167	-9.04109	-45.5009	3.94677	-5.16434	0.90168	-3.11018	-6.01935	-10.8639	-20.6956	4.71999	-5.93091	-39.4815	0.667333	0.471167	0.262833	0.0755833	-0.00491667	-0.00766667	0.000166667	0.00683333	-0.0530833	-0.275833	-0.530333	-0.77875
4	ROSMARINIC ACID	water	methanol	DOUMFZQKYFQNTF-WUTVXBCWSA-N	XLYOFNOQVPJJNP-UHFFFAOYSA-N	OKKJLVBELUTLKV-UHFFFAOYSA-N	30	0.5	0.5	-0.919984	-1.78199	-0.446118	-1.11405	-6.48001	-25.528	5.7667	-8.97709	-45.4885	4.09891	-5.07995	0.93007	-3.0623	-6.01895	-10.5789	-20.448	4.83663	-5.91479	-39.4696	0.651417	0.458917	0.254667	0.07275	-0.005	-0.00783333	-0.000166667	0.00658333	-0.0503333	-0.26475	-0.512833	-0.755083
4	ROSMARINIC ACID	water	methanol	DOUMFZQKYFQNTF-WUTVXBCWSA-N	XLYOFNOQVPJJNP-UHFFFAOYSA-N	OKKJLVBELUTLKV-UHFFFAOYSA-N	35	0.5	0.5	-0.872707	-1.7333	-0.399233	-1.06627	-6.04989	-25.1862	5.91874	-8.91108	-45.4762	4.24966	-4.99499	0.958495	-3.01402	-6.01853	-10.2995	-20.1912	4.96024	-5.89706	-39.4577	0.636417	0.447083	0.246667	0.06975	-0.005	-0.0075	-0.000166667	0.00625	-0.04725	-0.253167	-0.495083	-0.731417
4	ROSMARINIC ACID	water	methanol	DOUMFZQKYFQNTF-WUTVXBCWSA-N	XLYOFNOQVPJJNP-UHFFFAOYSA-N	OKKJLVBELUTLKV-UHFFFAOYSA-N	40	0.5	0.5	-0.824265	-1.67973	-0.353128	-1.01643	-5.6267	-24.836	6.07651	-8.84324	-45.4639	4.39902	-4.90964	0.986905	-2.96545	-6.01811	-10.0257	-19.9264	5.0896	-5.87779	-39.4458	0.623833	0.437333	0.239917	0.0675833	-0.00491667	-0.00741667	-0.000166667	0.00633333	-0.0446667	-0.24225	-0.47775	-0.707583
4	ROSMARINIC ACID	water	methanol	DOUMFZQKYFQNTF-WUTVXBCWSA-N	XLYOFNOQVPJJNP-UHFFFAOYSA-N	OKKJLVBELUTLKV-UHFFFAOYSA-N	45	0.5	0.5	-0.778943	-1.60576	-0.306242	-0.956	-5.21031	-24.4791	6.23874	-8.77374	-45.4517	4.54702	-4.82408	1.01524	-2.91671	-6.01768	-9.75732	-19.655	5.2235	-5.85703	-39.4341	0.551417	0.385083	0.204917	0.0410833	-0.0313333	-0.0301667	-0.01625	-0.00108333	-0.0131667	-0.129833	-0.274917	-0.412583
4	ROSMARINIC ACID	water	methanol	DOUMFZQKYFQNTF-WUTVXBCWSA-N	XLYOFNOQVPJJNP-UHFFFAOYSA-N	OKKJLVBELUTLKV-UHFFFAOYSA-N	20	0.3	0.7	-0.810515	-1.86941	-0.552783	-0.947771	-8.0829	-25.4847	5.65208	-8.64311	-45.6348	3.80959	-4.82591	1.12521	-2.76609	-6.66346	-11.8925	-20.6588	4.52687	-5.87702	-38.9713	0.660917	0.475533	0.274467	0.0816333	-0.00723333	-0.00803333	0.00126667	0.00638333	-0.0600167	-0.28205	-0.510917	-0.725067
4	ROSMARINIC ACID	water	methanol	DOUMFZQKYFQNTF-WUTVXBCWSA-N	XLYOFNOQVPJJNP-UHFFFAOYSA-N	OKKJLVBELUTLKV-UHFFFAOYSA-N	25	0.3	0.7	-0.738632	-1.82036	-0.503022	-0.898224	-7.61921	-25.171	5.79402	-8.59105	-45.6264	3.95631	-4.75482	1.14603	-2.72564	-6.66306	-11.5755	-20.4162	4.64799	-5.86541	-38.9633	0.6534	0.469033	0.2693	0.07975	-0.00741667	-0.00826667	0.00136667	0.0067	-0.0569167	-0.269967	-0.492467	-0.701583
4	ROSMARINIC ACID	water	methanol	DOUMFZQKYFQNTF-WUTVXBCWSA-N	XLYOFNOQVPJJNP-UHFFFAOYSA-N	OKKJLVBELUTLKV-UHFFFAOYSA-N	30	0.3	0.7	-0.691359	-1.78199	-0.446118	-0.84688	-7.16419	-24.8527	5.93705	-8.53641	-45.618	4.10182	-4.68293	1.1668	-2.68452	-6.66265	-11.266	-20.1698	4.77026	-5.85189	-38.9554	0.63805	0.457217	0.261267	0.07665	-0.00753333	-0.00843333	0.00103333	0.00641667	-0.054	-0.25905	-0.4763	-0.68045
4	ROSMARINIC ACID	water	methanol	DOUMFZQKYFQNTF-WUTVXBCWSA-N	XLYOFNOQVPJJNP-UHFFFAOYSA-N	OKKJLVBELUTLKV-UHFFFAOYSA-N	35	0.3	0.7	-0.643695	-1.7333	-0.399233	-0.799452	-6.7176	-24.5307	6.08041	-8.47935	-45.6096	4.24615	-4.61036	1.18748	-2.64282	-6.66224	-10.9637	-19.9204	4.89292	-5.83653	-38.9474	0.623317	0.445517	0.2532	0.07345	-0.00753333	-0.0081	0.000966667	0.00608333	-0.0508167	-0.247767	-0.459983	-0.659317
4	ROSMARINIC ACID	water	methanol	DOUMFZQKYFQNTF-WUTVXBCWSA-N	XLYOFNOQVPJJNP-UHFFFAOYSA-N	OKKJLVBELUTLKV-UHFFFAOYSA-N	40	0.3	0.7	-0.597589	-1.67973	-0.353128	-0.751108	-6.27918	-24.206	6.22337	-8.42003	-45.6013	4.38929	-4.53727	1.2081	-2.60065	-6.66182	-10.6685	-19.6687	5.01527	-5.81938	-38.9395	0.610033	0.435333	0.24595	0.0708833	-0.00755	-0.00818333	0.000833333	0.00613333	-0.0481333	-0.237217	-0.444117	-0.638217
4	ROSMARINIC ACID	water	methanol	DOUMFZQKYFQNTF-WUTVXBCWSA-N	XLYOFNOQVPJJNP-UHFFFAOYSA-N	OKKJLVBELUTLKV-UHFFFAOYSA-N	45	0.3	0.7	-0.525708	-1.60576	-0.306242	-0.696097	-5.84869	-23.8793	6.36534	-8.35861	-45.593	4.53125	-4.46377	1.22862	-2.55813	-6.6614	-10.3799	-19.4155	5.13672	-5.80048	-38.9316	0.56085	0.399517	0.22175	0.0537833	-0.0234667	-0.0217667	-0.00888333	0.00155	-0.0281667	-0.165567	-0.31695	-0.454483
4	ROSMARINIC ACID	water	methanol	DOUMFZQKYFQNTF-WUTVXBCWSA-N	XLYOFNOQVPJJNP-UHFFFAOYSA-N	OKKJLVBELUTLKV-UHFFFAOYSA-N	20	0.1	0.9	-0.679752	-1.86941	-0.552783	-0.684446	-8.25013	-24.0816	6.61606	-8.21035	-45.7551	3.79415	-4.43894	1.30398	-2.34572	-7.30707	-12.0443	-19.6426	5.31208	-5.86463	-38.448	0.652083	0.477067	0.283267	0.0867667	-0.00963333	-0.00856667	0.00253333	0.00635	-0.0637833	-0.27535	-0.47075	-0.644133
4	ROSMARINIC ACID	water	methanol	DOUMFZQKYFQNTF-WUTVXBCWSA-N	XLYOFNOQVPJJNP-UHFFFAOYSA-N	OKKJLVBELUTLKV-UHFFFAOYSA-N	25	0.1	0.9	-0.629759	-1.82036	-0.503022	-0.634756	-7.78554	-23.8269	6.70554	-8.16419	-45.7501	3.93409	-4.3798	1.31811	-2.31239	-7.30668	-11.7196	-19.4471	5.38743	-5.8518	-38.4434	0.639467	0.4669	0.275767	0.0839167	-0.00991667	-0.00886667	0.00256667	0.00656667	-0.06075	-0.2641	-0.4546	-0.624417
4	ROSMARINIC ACID	water	methanol	DOUMFZQKYFQNTF-WUTVXBCWSA-N	XLYOFNOQVPJJNP-UHFFFAOYSA-N	OKKJLVBELUTLKV-UHFFFAOYSA-N	30	0.1	0.9	-0.583654	-1.78199	-0.446118	-0.579705	-7.32882	-23.5696	6.79405	-8.11539	-45.7451	4.07302	-4.31962	1.33238	-2.27834	-7.3063	-11.4018	-19.2499	5.46166	-5.83705	-38.4388	0.624683	0.455517	0.267867	0.08055	-0.0100667	-0.00903333	0.00223333	0.00625	-0.0576667	-0.25335	-0.439767	-0.605817
4	ROSMARINIC ACID	water	methanol	DOUMFZQKYFQNTF-WUTVXBCWSA-N	XLYOFNOQVPJJNP-UHFFFAOYSA-N	OKKJLVBELUTLKV-UHFFFAOYSA-N	35	0.1	0.9	-0.536379	-1.7333	-0.399233	-0.532639	-6.87977	-23.3097	6.8816	-8.0641	-45.7401	4.21095	-4.25851	1.34681	-2.24367	-7.30591	-11.0907	-19.0512	5.53479	-5.82043	-38.4342	0.610217	0.44395	0.259733	0.07715	-0.0100667	-0.0087	0.0021	0.00591667	-0.0543833	-0.242367	-0.424883	-0.587217
4	ROSMARINIC ACID	water	methanol	DOUMFZQKYFQNTF-WUTVXBCWSA-N	XLYOFNOQVPJJNP-UHFFFAOYSA-N	OKKJLVBELUTLKV-UHFFFAOYSA-N	40	0.1	0.9	-0.489884	-1.67973	-0.353128	-0.485788	-6.43817	-23.0475	6.96823	-8.01044	-45.7351	4.34789	-4.19657	1.36136	-2.20847	-7.30553	-10.7861	-18.851	5.60687	-5.80197	-38.4296	0.596233	0.433333	0.251983	0.0741833	-0.0101833	-0.00895	0.00183333	0.00593333	-0.0516	-0.232183	-0.410483	-0.56885
4	ROSMARINIC ACID	water	methanol	DOUMFZQKYFQNTF-WUTVXBCWSA-N	XLYOFNOQVPJJNP-UHFFFAOYSA-N	OKKJLVBELUTLKV-UHFFFAOYSA-N	45	0.1	0.9	-0.444169	-1.60576	-0.306242	-0.436194	-6.00383	-22.783	7.05395	-7.95454	-45.7301	4.48383	-4.1339	1.37604	-2.17285	-7.30514	-10.4877	-18.6491	5.67791	-5.78169	-38.4249	0.570283	0.41395	0.238583	0.0664833	-0.0156	-0.0133667	-0.00151667	0.00418333	-0.0431667	-0.2013	-0.358983	-0.496383
4	ROSMARINIC ACID	water	methanol	DOUMFZQKYFQNTF-WUTVXBCWSA-N	XLYOFNOQVPJJNP-UHFFFAOYSA-N	OKKJLVBELUTLKV-UHFFFAOYSA-N	20	0	1	-0.552783	-1.86941	-0.552783	-0.552783	-8.19425	-23.4455	7.06142	-8.00055	-45.8175	3.7752	-4.26428	1.36468	-2.12852	-7.62893	-11.9695	-19.1812	5.69674	-5.87203	-38.1885	0.647667	0.477833	0.287667	0.0893333	-0.0108333	-0.00883333	0.00316667	0.00633333	-0.0656667	-0.272	-0.450667	-0.603667
4	ROSMARINIC ACID	water	methanol	DOUMFZQKYFQNTF-WUTVXBCWSA-N	XLYOFNOQVPJJNP-UHFFFAOYSA-N	OKKJLVBELUTLKV-UHFFFAOYSA-N	25	0	1	-0.503022	-1.82036	-0.503022	-0.503022	-7.72851	-23.2159	7.12737	-7.95625	-45.8139	3.91187	-4.20924	1.37725	-2.09865	-7.62857	-11.6404	-19.0066	5.75012	-5.8576	-38.1853	0.6325	0.465833	0.279	0.086	-0.0111667	-0.00916667	0.00316667	0.0065	-0.0626667	-0.261167	-0.435667	-0.585833
4	ROSMARINIC ACID	water	methanol	DOUMFZQKYFQNTF-WUTVXBCWSA-N	XLYOFNOQVPJJNP-UHFFFAOYSA-N	OKKJLVBELUTLKV-UHFFFAOYSA-N	30	0	1	-0.446118	-1.78199	-0.446118	-0.446118	-7.27009	-22.9825	7.19352	-7.90938	-45.8103	4.0476	-4.15316	1.39	-2.0681	-7.62821	-11.3177	-18.8294	5.80352	-5.84128	-38.182	0.618	0.454667	0.271167	0.0825	-0.0113333	-0.00933333	0.00283333	0.00616667	-0.0595	-0.2505	-0.4215	-0.5685
4	ROSMARINIC ACID	water	methanol	DOUMFZQKYFQNTF-WUTVXBCWSA-N	XLYOFNOQVPJJNP-UHFFFAOYSA-N	OKKJLVBELUTLKV-UHFFFAOYSA-N	35	0	1	-0.399233	-1.7333	-0.399233	-0.399233	-6.81885	-22.7455	7.25988	-7.86003	-45.8066	4.1824	-4.09612	1.40291	-2.03694	-7.62784	-11.0013	-18.6494	5.85697	-5.82309	-38.1788	0.603667	0.443167	0.263	0.079	-0.0113333	-0.009	0.00266667	0.00583333	-0.0561667	-0.239667	-0.407333	-0.551167
4	ROSMARINIC ACID	water	methanol	DOUMFZQKYFQNTF-WUTVXBCWSA-N	XLYOFNOQVPJJNP-UHFFFAOYSA-N	OKKJLVBELUTLKV-UHFFFAOYSA-N	40	0	1	-0.353128	-1.67973	-0.353128	-0.353128	-6.37463	-22.5051	7.32644	-7.80833	-45.803	4.31627	-4.03823	1.416	-2.00527	-7.62748	-10.6909	-18.4668	5.91044	-5.80306	-38.1755	0.589333	0.432333	0.255	0.0758333	-0.0115	-0.00933333	0.00233333	0.00583333	-0.0533333	-0.229667	-0.393667	-0.534167
4	ROSMARINIC ACID	water	methanol	DOUMFZQKYFQNTF-WUTVXBCWSA-N	XLYOFNOQVPJJNP-UHFFFAOYSA-N	OKKJLVBELUTLKV-UHFFFAOYSA-N	45	0	1	-0.306242	-1.60576	-0.306242	-0.306242	-5.93728	-22.2612	7.39318	-7.75439	-45.7993	4.4492	-3.97958	1.42925	-1.97316	-7.62712	-10.3865	-18.2817	5.96393	-5.78123	-38.1722	0.575	0.421167	0.247	0.0728333	-0.0116667	-0.00916667	0.00216667	0.0055	-0.0506667	-0.219167	-0.38	-0.517333
5	ROSMARINIC ACID	water	Ethyl Acetate	DOUMFZQKYFQNTF-WUTVXBCWSA-N	XLYOFNOQVPJJNP-UHFFFAOYSA-N	XEKOWRVHYACXOJ-UHFFFAOYSA-N	20	0	1	-1.46223	-1.86941	-1.46223	-1.29638	-6.26794	-23.1716	6.50078	-4.83408	-48.4342	3.67862	-3.94405	2.81098	-0.211947	-15.9803	-9.94656	-19.2275	3.6898	-4.62213	-32.4539	0.856	0.59	0.314833	0.085	0.00383333	-0.00483333	-0.00183333	0.00883333	-0.0406667	-0.29	-0.624833	-0.970333
5	ROSMARINIC ACID	water	Ethyl Acetate	DOUMFZQKYFQNTF-WUTVXBCWSA-N	XLYOFNOQVPJJNP-UHFFFAOYSA-N	XEKOWRVHYACXOJ-UHFFFAOYSA-N	25	0	1	-1.33185	-1.82036	-1.33185	-1.20564	-5.62771	-23.0785	6.60213	-4.82356	-48.5132	3.74192	-3.95717	2.77215	-0.251716	-15.8063	-9.36963	-19.1213	3.82998	-4.57184	-32.7069	0.861833	0.593167	0.315833	0.0853333	0.00383333	-0.00483333	-0.00166667	0.00933333	-0.0375	-0.275833	-0.599333	-0.934333
5	ROSMARINIC ACID	water	Ethyl Acetate	DOUMFZQKYFQNTF-WUTVXBCWSA-N	XLYOFNOQVPJJNP-UHFFFAOYSA-N	XEKOWRVHYACXOJ-UHFFFAOYSA-N	30	0	1	-1.29557	-1.78199	-1.29557	-1.18308	-4.98591	-22.6341	6.70379	-4.83626	-50.2317	4.35625	-3.91158	3.06251	-0.938166	-15.2745	-9.34216	-18.7225	3.64128	-3.89809	-34.9572	0.849	0.582667	0.3085	0.0836667	0.00416667	-0.0045	-0.0015	0.00916667	-0.0348333	-0.263833	-0.577667	-0.9035
5	ROSMARINIC ACID	water	Ethyl Acetate	DOUMFZQKYFQNTF-WUTVXBCWSA-N	XLYOFNOQVPJJNP-UHFFFAOYSA-N	XEKOWRVHYACXOJ-UHFFFAOYSA-N	35	0	1	-1.23064	-1.7333	-1.23064	-1.13657	-4.43783	-22.4744	6.78628	-4.80805	-50.2805	4.43738	-3.79766	3.06612	-0.916747	-15.1493	-8.87521	-18.6767	3.72016	-3.8913	-35.1312	0.8265	0.565333	0.2975	0.0801667	0.004	-0.0045	-0.00133333	0.009	-0.0325	-0.2525	-0.557833	-0.8755
5	ROSMARINIC ACID	water	Ethyl Acetate	DOUMFZQKYFQNTF-WUTVXBCWSA-N	XLYOFNOQVPJJNP-UHFFFAOYSA-N	XEKOWRVHYACXOJ-UHFFFAOYSA-N	40	0	1	-1.14149	-1.67973	-1.14149	-1.0703	-3.84796	-22.3733	6.88056	-4.79329	-50.3575	4.49279	-3.66725	3.05232	-0.890875	-14.9474	-8.34075	-18.706	3.82824	-3.90242	-35.4101	0.836333	0.572	0.300333	0.0813333	0.00466667	-0.004	-0.001	0.0095	-0.0295	-0.238833	-0.533167	-0.84
5	ROSMARINIC ACID	water	Ethyl Acetate	DOUMFZQKYFQNTF-WUTVXBCWSA-N	XLYOFNOQVPJJNP-UHFFFAOYSA-N	XEKOWRVHYACXOJ-UHFFFAOYSA-N	20	0.1	0.9	-1.51718	-1.86941	-1.46223	-1.50295	-8.16397	-23.7897	5.8309	-5.69874	-47.8355	3.98186	-3.69172	2.85141	-0.341303	-15.4705	-12.1458	-20.098	2.97949	-5.35744	-32.3649	0.839583	0.578017	0.307717	0.0828667	0.00356667	-0.00496667	-0.00196667	0.0086	-0.0412833	-0.29155	-0.6275	-0.974133
5	ROSMARINIC ACID	water	Ethyl Acetate	DOUMFZQKYFQNTF-WUTVXBCWSA-N	XLYOFNOQVPJJNP-UHFFFAOYSA-N	XEKOWRVHYACXOJ-UHFFFAOYSA-N	25	0.1	0.9	-1.41488	-1.82036	-1.33185	-1.3807	-7.67728	-23.5183	5.89282	-5.62895	-47.8366	4.11224	-3.63087	2.86643	-0.334984	-15.4697	-11.7895	-19.8875	3.02639	-5.29397	-32.3669	0.845867	0.5815	0.308917	0.0833167	0.00358333	-0.00496667	-0.00178333	0.00911667	-0.0381	-0.2773	-0.6019	-0.938067
5	ROSMARINIC ACID	water	Ethyl Acetate	DOUMFZQKYFQNTF-WUTVXBCWSA-N	XLYOFNOQVPJJNP-UHFFFAOYSA-N	XEKOWRVHYACXOJ-UHFFFAOYSA-N	30	0.1	0.9	-1.36898	-1.78199	-1.29557	-1.34422	-7.19721	-23.2463	5.95432	-5.55897	-47.8377	4.2416	-3.56995	2.88128	-0.32861	-15.4689	-11.4388	-19.6763	3.07304	-5.23036	-32.3688	0.832583	0.570717	0.301467	0.0816	0.00388333	-0.00468333	-0.00166667	0.00895	-0.0354667	-0.26535	-0.580317	-0.907317
5	ROSMARINIC ACID	water	Ethyl Acetate	DOUMFZQKYFQNTF-WUTVXBCWSA-N	XLYOFNOQVPJJNP-UHFFFAOYSA-N	XEKOWRVHYACXOJ-UHFFFAOYSA-N	35	0.1	0.9	-1.30186	-1.7333	-1.23064	-1.2809	-6.72364	-22.9736	6.01541	-5.48885	-47.8387	4.36995	-3.509	2.89597	-0.322206	-15.468	-11.0936	-19.4646	3.11944	-5.16664	-32.3707	0.810767	0.5539	0.290783	0.0782	0.00373333	-0.00465	-0.0015	0.00876667	-0.0330833	-0.253917	-0.560333	-0.879117
5	ROSMARINIC ACID	water	Ethyl Acetate	DOUMFZQKYFQNTF-WUTVXBCWSA-N	XLYOFNOQVPJJNP-UHFFFAOYSA-N	XEKOWRVHYACXOJ-UHFFFAOYSA-N	40	0.1	0.9	-1.20697	-1.67973	-1.14149	-1.19532	-6.25648	-22.7004	6.07607	-5.41861	-47.8398	4.4973	-3.44802	2.9105	-0.315781	-15.4672	-10.7538	-19.2524	3.16557	-5.10283	-32.3725	0.818533	0.559033	0.292783	0.0791333	0.00436667	-0.00415	-0.00116667	0.00923333	-0.03015	-0.240433	-0.536033	-0.8441
5	ROSMARINIC ACID	water	Ethyl Acetate	DOUMFZQKYFQNTF-WUTVXBCWSA-N	XLYOFNOQVPJJNP-UHFFFAOYSA-N	XEKOWRVHYACXOJ-UHFFFAOYSA-N	20	0.3	0.7	-1.5783	-1.86941	-1.46223	-1.58438	-8.85461	-25.0799	5.71107	-6.94708	-47.5456	4.09307	-4.05558	2.416	-1.08472	-13.0093	-12.9477	-21.0244	3.29507	-5.86236	-34.5363	0.80675	0.55405	0.293483	0.0786	0.00303333	-0.00523333	-0.00223333	0.00813333	-0.0425167	-0.29465	-0.632833	-0.981733
5	ROSMARINIC ACID	water	Ethyl Acetate	DOUMFZQKYFQNTF-WUTVXBCWSA-N	XLYOFNOQVPJJNP-UHFFFAOYSA-N	XEKOWRVHYACXOJ-UHFFFAOYSA-N	25	0.3	0.7	-1.48734	-1.82036	-1.33185	-1.4784	-8.36886	-24.8018	5.78061	-6.87575	-47.5436	4.23149	-3.98729	2.43323	-1.06515	-13.0084	-12.6003	-20.8145	3.34738	-5.8106	-34.5351	0.813933	0.558167	0.295083	0.0792833	0.00308333	-0.00523333	-0.00201667	0.00868333	-0.0393	-0.280233	-0.607033	-0.945533
5	ROSMARINIC ACID	water	Ethyl Acetate	DOUMFZQKYFQNTF-WUTVXBCWSA-N	XLYOFNOQVPJJNP-UHFFFAOYSA-N	XEKOWRVHYACXOJ-UHFFFAOYSA-N	30	0.3	0.7	-1.4486	-1.78199	-1.29557	-1.4415	-7.88994	-24.5221	5.84965	-6.80325	-47.5415	4.36875	-3.91869	2.45041	-1.04542	-13.0075	-12.2587	-20.6034	3.39924	-5.75783	-34.5341	0.79975	0.546817	0.2874	0.0774667	0.00331667	-0.00505	-0.002	0.00851667	-0.0367333	-0.268383	-0.585617	-0.91495
5	ROSMARINIC ACID	water	Ethyl Acetate	DOUMFZQKYFQNTF-WUTVXBCWSA-N	XLYOFNOQVPJJNP-UHFFFAOYSA-N	XEKOWRVHYACXOJ-UHFFFAOYSA-N	35	0.3	0.7	-1.37454	-1.7333	-1.23064	-1.38144	-7.41772	-24.2409	5.91821	-6.72968	-47.5396	4.50488	-3.84984	2.46754	-1.02559	-13.0066	-11.9226	-20.3911	3.45067	-5.70409	-34.533	0.7793	0.531033	0.27735	0.0742667	0.0032	-0.00495	-0.00183333	0.0083	-0.03425	-0.25675	-0.565333	-0.88635
5	ROSMARINIC ACID	water	Ethyl Acetate	DOUMFZQKYFQNTF-WUTVXBCWSA-N	XLYOFNOQVPJJNP-UHFFFAOYSA-N	XEKOWRVHYACXOJ-UHFFFAOYSA-N	40	0.3	0.7	-1.28433	-1.67973	-1.14149	-1.30296	-6.95206	-23.9584	5.98632	-6.65515	-47.5376	4.6399	-3.78081	2.48463	-1.00569	-13.0057	-11.592	-20.1776	3.50169	-5.64946	-34.5319	0.782933	0.5331	0.277683	0.0747333	0.00376667	-0.00445	-0.0015	0.0087	-0.03145	-0.243633	-0.541767	-0.8523
5	ROSMARINIC ACID	water	Ethyl Acetate	DOUMFZQKYFQNTF-WUTVXBCWSA-N	XLYOFNOQVPJJNP-UHFFFAOYSA-N	XEKOWRVHYACXOJ-UHFFFAOYSA-N	20	0.5	0.5	-1.68079	-1.86941	-1.46223	-1.66582	-9.013	-26.2444	5.39898	-7.84594	-47.2463	4.13314	-4.49514	1.94658	-1.88625	-10.5505	-13.1461	-21.7492	3.4524	-5.95969	-36.6958	0.773917	0.530083	0.27925	0.0743333	0.0025	-0.0055	-0.0025	0.00766667	-0.04375	-0.29775	-0.638167	-0.989333
5	ROSMARINIC ACID	water	Ethyl Acetate	DOUMFZQKYFQNTF-WUTVXBCWSA-N	XLYOFNOQVPJJNP-UHFFFAOYSA-N	XEKOWRVHYACXOJ-UHFFFAOYSA-N	25	0.5	0.5	-1.60501	-1.82036	-1.33185	-1.5761	-8.53288	-25.9283	5.50929	-7.7769	-47.2391	4.27967	-4.41826	1.96715	-1.85342	-10.5496	-12.8125	-21.5101	3.54214	-5.92349	-36.6895	0.782	0.534833	0.28125	0.07525	0.00258333	-0.0055	-0.00225	0.00825	-0.0405	-0.283167	-0.612167	-0.953
5	ROSMARINIC ACID	water	Ethyl Acetate	DOUMFZQKYFQNTF-WUTVXBCWSA-N	XLYOFNOQVPJJNP-UHFFFAOYSA-N	XEKOWRVHYACXOJ-UHFFFAOYSA-N	30	0.5	0.5	-1.55157	-1.78199	-1.29557	-1.53878	-8.06044	-25.6122	5.61722	-7.7062	-47.232	4.42491	-4.34102	1.98766	-1.82032	-10.5486	-12.4854	-21.2712	3.62956	-5.88588	-36.6834	0.766917	0.522917	0.273333	0.0733333	0.00275	-0.00541667	-0.00233333	0.00808333	-0.038	-0.271417	-0.590917	-0.922583
5	ROSMARINIC ACID	water	Ethyl Acetate	DOUMFZQKYFQNTF-WUTVXBCWSA-N	XLYOFNOQVPJJNP-UHFFFAOYSA-N	XEKOWRVHYACXOJ-UHFFFAOYSA-N	35	0.5	0.5	-1.4758	-1.7333	-1.23064	-1.48197	-7.59546	-25.2961	5.72282	-7.63396	-47.225	4.56887	-4.2635	2.0081	-1.78707	-10.5476	-12.1643	-21.0326	3.71472	-5.84689	-36.6773	0.747833	0.508167	0.263917	0.0703333	0.00266667	-0.00525	-0.00216667	0.00783333	-0.0354167	-0.259583	-0.570333	-0.893583
5	ROSMARINIC ACID	water	Ethyl Acetate	DOUMFZQKYFQNTF-WUTVXBCWSA-N	XLYOFNOQVPJJNP-UHFFFAOYSA-N	XEKOWRVHYACXOJ-UHFFFAOYSA-N	40	0.5	0.5	-1.38971	-1.67973	-1.14149	-1.41061	-7.13771	-24.9802	5.82616	-7.56033	-47.2181	4.71157	-4.1858	2.02847	-1.75372	-10.5467	-11.8493	-20.7944	3.79769	-5.80661	-36.6714	0.747333	0.507167	0.262583	0.0703333	0.00316667	-0.00475	-0.00183333	0.00816667	-0.03275	-0.246833	-0.5475	-0.8605
5	ROSMARINIC ACID	water	Ethyl Acetate	DOUMFZQKYFQNTF-WUTVXBCWSA-N	XLYOFNOQVPJJNP-UHFFFAOYSA-N	XEKOWRVHYACXOJ-UHFFFAOYSA-N	20	0.7	0.3	-1.77165	-1.86941	-1.46223	-1.74726	-8.56693	-27.5312	4.91024	-8.70877	-46.8365	4.07183	-5.05807	1.36837	-2.72163	-8.09313	-12.6388	-22.4731	3.54187	-5.98714	-38.7434	0.741083	0.506117	0.265017	0.0700667	0.00196667	-0.00576667	-0.00276667	0.0072	-0.0449833	-0.30085	-0.6435	-0.996933
5	ROSMARINIC ACID	water	Ethyl Acetate	DOUMFZQKYFQNTF-WUTVXBCWSA-N	XLYOFNOQVPJJNP-UHFFFAOYSA-N	XEKOWRVHYACXOJ-UHFFFAOYSA-N	25	0.7	0.3	-1.69317	-1.82036	-1.33185	-1.67381	-8.09747	-27.1754	5.05666	-8.63668	-46.8225	4.22684	-4.96906	1.39662	-2.67627	-8.09226	-12.3243	-22.2063	3.66004	-5.96041	-38.7302	0.750067	0.5115	0.267417	0.0712167	0.00208333	-0.00576667	-0.00248333	0.00781667	-0.0417	-0.2861	-0.6173	-0.960467
5	ROSMARINIC ACID	water	Ethyl Acetate	DOUMFZQKYFQNTF-WUTVXBCWSA-N	XLYOFNOQVPJJNP-UHFFFAOYSA-N	XEKOWRVHYACXOJ-UHFFFAOYSA-N	30	0.7	0.3	-1.65105	-1.78199	-1.29557	-1.63607	-7.63573	-26.8146	5.20588	-8.56298	-46.8085	4.38037	-4.8798	1.42474	-2.63069	-8.09138	-12.0161	-21.9348	3.78114	-5.93229	-38.7172	0.734083	0.499017	0.259267	0.0692	0.00218333	-0.00578333	-0.00266667	0.00765	-0.0392667	-0.27445	-0.596217	-0.930217
5	ROSMARINIC ACID	water	Ethyl Acetate	DOUMFZQKYFQNTF-WUTVXBCWSA-N	XLYOFNOQVPJJNP-UHFFFAOYSA-N	XEKOWRVHYACXOJ-UHFFFAOYSA-N	35	0.7	0.3	-1.57713	-1.7333	-1.23064	-1.5825	-7.18156	-26.4498	5.357	-8.48782	-46.7948	4.5324	-4.79043	1.45269	-2.58498	-8.0905	-11.714	-21.6593	3.90431	-5.90284	-38.7043	0.716367	0.4853	0.250483	0.0664	0.00213333	-0.00555	-0.0025	0.00736667	-0.0365833	-0.262417	-0.575333	-0.900817
5	ROSMARINIC ACID	water	Ethyl Acetate	DOUMFZQKYFQNTF-WUTVXBCWSA-N	XLYOFNOQVPJJNP-UHFFFAOYSA-N	XEKOWRVHYACXOJ-UHFFFAOYSA-N	40	0.7	0.3	-1.48189	-1.67973	-1.14149	-1.51826	-6.7348	-26.0819	5.5092	-8.41134	-46.7812	4.68299	-4.70108	1.48046	-2.53923	-8.08962	-11.4178	-21.3809	4.02874	-5.87211	-38.6916	0.711733	0.481233	0.247483	0.0659333	0.00256667	-0.00505	-0.00216667	0.00763333	-0.03405	-0.250033	-0.553233	-0.8687
5	ROSMARINIC ACID	water	Ethyl Acetate	DOUMFZQKYFQNTF-WUTVXBCWSA-N	XLYOFNOQVPJJNP-UHFFFAOYSA-N	XEKOWRVHYACXOJ-UHFFFAOYSA-N	20	0.9	0.1	-1.87641	-1.86941	-1.46223	-0.921411	-5.21665	-28.1937	7.13844	-8.96312	-50.3111	3.46677	-4.64804	0.732168	-2.82348	-5.04604	-8.68342	-23.5457	6.40627	-6.13964	-45.265	0.70825	0.48215	0.250783	0.0658	0.00143333	-0.00603333	-0.00303333	0.00673333	-0.0462167	-0.30395	-0.648833	-1.00453
5	ROSMARINIC ACID	water	Ethyl Acetate	DOUMFZQKYFQNTF-WUTVXBCWSA-N	XLYOFNOQVPJJNP-UHFFFAOYSA-N	XEKOWRVHYACXOJ-UHFFFAOYSA-N	25	0.9	0.1	-1.76833	-1.82036	-1.33185	-0.895024	-4.72158	-27.8753	7.26888	-8.82474	-50.3783	3.58026	-4.53167	0.749922	-2.75247	-5.00424	-8.30184	-23.3436	6.51896	-6.07227	-45.374	0.718133	0.488167	0.253583	0.0671833	0.00158333	-0.00603333	-0.00271667	0.00738333	-0.0429	-0.289033	-0.622433	-0.967933
5	ROSMARINIC ACID	water	Ethyl Acetate	DOUMFZQKYFQNTF-WUTVXBCWSA-N	XLYOFNOQVPJJNP-UHFFFAOYSA-N	XEKOWRVHYACXOJ-UHFFFAOYSA-N	30	0.9	0.1	-1.75412	-1.78199	-1.29557	-0.889419	-4.26845	-27.5248	7.38267	-8.71842	-50.3813	3.71415	-4.44518	0.772391	-2.69989	-4.9943	-7.9826	-23.0796	6.61028	-6.01853	-45.387	0.70125	0.475117	0.2452	0.0650667	0.00161667	-0.00615	-0.003	0.00721667	-0.0405333	-0.277483	-0.601517	-0.93785
5	ROSMARINIC ACID	water	Ethyl Acetate	DOUMFZQKYFQNTF-WUTVXBCWSA-N	XLYOFNOQVPJJNP-UHFFFAOYSA-N	XEKOWRVHYACXOJ-UHFFFAOYSA-N	35	0.9	0.1	-1.70879	-1.7333	-1.23064	-0.878314	-3.81118	-27.1818	7.50061	-8.6027	-50.4021	3.839	-4.35051	0.793624	-2.64237	-4.97588	-7.65018	-22.8313	6.70699	-5.96033	-45.4262	0.6849	0.462433	0.23705	0.0624667	0.0016	-0.00585	-0.00283333	0.0069	-0.03775	-0.26525	-0.580333	-0.90805
5	ROSMARINIC ACID	water	Ethyl Acetate	DOUMFZQKYFQNTF-WUTVXBCWSA-N	XLYOFNOQVPJJNP-UHFFFAOYSA-N	XEKOWRVHYACXOJ-UHFFFAOYSA-N	40	0.9	0.1	-1.57238	-1.67973	-1.14149	-0.861692	-3.34908	-26.8472	7.62133	-8.47688	-50.4411	3.95313	-4.24737	0.813023	-2.57985	-4.94691	-7.30221	-22.5999	6.80831	-5.89703	-45.4942	0.676133	0.4553	0.232383	0.0615333	0.00196667	-0.00535	-0.0025	0.0071	-0.03535	-0.253233	-0.558967	-0.8769
5	ROSMARINIC ACID	water	Ethyl Acetate	DOUMFZQKYFQNTF-WUTVXBCWSA-N	XLYOFNOQVPJJNP-UHFFFAOYSA-N	XEKOWRVHYACXOJ-UHFFFAOYSA-N	20	1	0	-1.86941	-1.86941	-1.46223	-2.80037	-2.539	-26.0431	7.33551	-10.3798	-46.9248	3.8665	-5.38422	0.562828	-3.44583	-4.54657	-6.4055	-20.6589	6.77268	-6.93401	-42.3783	0.691833	0.470167	0.243667	0.0636667	0.00116667	-0.00616667	-0.00316667	0.0065	-0.0468333	-0.3055	-0.6515	-1.00833
5	ROSMARINIC ACID	water	Ethyl Acetate	DOUMFZQKYFQNTF-WUTVXBCWSA-N	XLYOFNOQVPJJNP-UHFFFAOYSA-N	XEKOWRVHYACXOJ-UHFFFAOYSA-N	25	1	0	-1.82036	-1.82036	-1.33185	-2.72828	-2.08734	-25.7036	7.45854	-10.2782	-46.9206	4.03263	-5.2945	0.589398	-3.3865	-4.54592	-6.11997	-20.4091	6.86914	-6.89171	-42.3747	0.702167	0.4765	0.246667	0.0651667	0.00133333	-0.00616667	-0.00283333	0.00716667	-0.0435	-0.2905	-0.625	-0.971667
5	ROSMARINIC ACID	water	Ethyl Acetate	DOUMFZQKYFQNTF-WUTVXBCWSA-N	XLYOFNOQVPJJNP-UHFFFAOYSA-N	XEKOWRVHYACXOJ-UHFFFAOYSA-N	30	1	0	-1.78199	-1.78199	-1.29557	-2.70068	-1.63103	-25.3473	7.58838	-10.1795	-46.9044	4.19776	-5.20498	0.616574	-3.32763	-4.54617	-5.82879	-20.1423	6.97181	-6.85188	-42.3583	0.684833	0.463167	0.238167	0.063	0.00133333	-0.00633333	-0.00316667	0.007	-0.0411667	-0.279	-0.604167	-0.941667
5	ROSMARINIC ACID	water	Ethyl Acetate	DOUMFZQKYFQNTF-WUTVXBCWSA-N	XLYOFNOQVPJJNP-UHFFFAOYSA-N	XEKOWRVHYACXOJ-UHFFFAOYSA-N	35	1	0	-1.7333	-1.7333	-1.23064	-2.65958	-1.1895	-24.9941	7.71987	-10.0803	-46.8935	4.36067	-5.11433	0.64404	-3.2683	-4.54596	-5.55017	-19.8798	7.07583	-6.81197	-42.3476	0.669167	0.451	0.230333	0.0605	0.00133333	-0.006	-0.003	0.00666667	-0.0383333	-0.266667	-0.582833	-0.911667
5	ROSMARINIC ACID	water	Ethyl Acetate	DOUMFZQKYFQNTF-WUTVXBCWSA-N	XLYOFNOQVPJJNP-UHFFFAOYSA-N	XEKOWRVHYACXOJ-UHFFFAOYSA-N	40	1	0	-1.67973	-1.67973	-1.14149	-2.6031	-0.76519	-24.6462	7.85257	-9.98006	-46.8901	4.52135	-5.02282	0.671687	-3.20867	-4.5453	-5.28654	-19.6234	7.18088	-6.77139	-42.3448	0.658333	0.442333	0.224833	0.0593333	0.00166667	-0.0055	-0.00266667	0.00683333	-0.036	-0.254833	-0.561833	-0.881
6	SYRINGIC ACID	water	Methanol	JMSVCTWVEWCHDZ-UHFFFAOYSA-N	XLYOFNOQVPJJNP-UHFFFAOYSA-N	OKKJLVBELUTLKV-UHFFFAOYSA-N	10	0	1	-1.86328	-3.58503	-1.86328	-1.62095	-0.68022	-11.6813	4.25671	-2.94112	-28.6845	4.3104	-3.91369	1.16694	-2.42997	-4.62886	-4.99062	-7.76762	3.08977	-0.511148	-24.0556	0.526	0.3755	0.223167	0.0725	-0.0075	-0.00766667	-0.000666667	0.002	-0.0225	-0.146667	-0.289167	-0.417167
6	SYRINGIC ACID	water	Methanol	JMSVCTWVEWCHDZ-UHFFFAOYSA-N	XLYOFNOQVPJJNP-UHFFFAOYSA-N	OKKJLVBELUTLKV-UHFFFAOYSA-N	15	0	1	-1.8242	-3.48149	-1.8242	-1.56395	-0.41665	-11.592	4.28757	-2.91957	-28.715	4.29538	-3.90006	1.16287	-2.42151	-4.61274	-4.71203	-7.69196	3.1247	-0.498063	-24.1023	0.514833	0.367333	0.218333	0.07	-0.008	-0.00816667	-0.000666667	0.00166667	-0.0211667	-0.140333	-0.279167	-0.404167
6	SYRINGIC ACID	water	Methanol	JMSVCTWVEWCHDZ-UHFFFAOYSA-N	XLYOFNOQVPJJNP-UHFFFAOYSA-N	OKKJLVBELUTLKV-UHFFFAOYSA-N	20	0	1	-1.76221	-3.42474	-1.76221	-1.50268	-0.15666	-11.5083	4.31806	-2.89601	-28.7525	4.27728	-3.88362	1.15797	-2.4113	-4.59329	-4.43394	-7.62465	3.16009	-0.484709	-24.1592	0.5035	0.359333	0.212667	0.0676667	-0.00766667	-0.00783333	-0.000833333	0.00166667	-0.0205	-0.134	-0.269167	-0.391
6	SYRINGIC ACID	water	Methanol	JMSVCTWVEWCHDZ-UHFFFAOYSA-N	XLYOFNOQVPJJNP-UHFFFAOYSA-N	OKKJLVBELUTLKV-UHFFFAOYSA-N	25	0	1	-1.72056	-3.2827	-1.72056	-1.4348	0.10004	-11.4338	4.34792	-2.87011	-28.8004	4.25388	-3.86237	1.15163	-2.39811	-4.56816	-4.15384	-7.5714	3.19629	-0.472004	-24.2323	0.492167	0.351667	0.208	0.0655	-0.00783333	-0.00816667	-0.001	0.00166667	-0.0191667	-0.127667	-0.259167	-0.378333
6	SYRINGIC ACID	water	Methanol	JMSVCTWVEWCHDZ-UHFFFAOYSA-N	XLYOFNOQVPJJNP-UHFFFAOYSA-N	OKKJLVBELUTLKV-UHFFFAOYSA-N	30	0	1	-1.68089	-3.18979	-1.68089	-1.38181	0.35338	-11.3486	4.37874	-2.84315	-28.8418	4.23268	-3.84312	1.1459	-2.38616	-4.5454	-3.8793	-7.50547	3.23284	-0.456993	-24.2964	0.481333	0.343833	0.203167	0.0633333	-0.00816667	-0.00816667	-0.000833333	0.00183333	-0.0178333	-0.121167	-0.2495	-0.366
6	SYRINGIC ACID	water	Methanol	JMSVCTWVEWCHDZ-UHFFFAOYSA-N	XLYOFNOQVPJJNP-UHFFFAOYSA-N	OKKJLVBELUTLKV-UHFFFAOYSA-N	35	0	1	-1.62379	-3.10041	-1.62379	-1.31809	0.60398	-11.2779	4.40854	-2.81339	-28.8983	4.20353	-3.81666	1.13801	-2.36973	-4.5141	-3.59955	-7.46122	3.27053	-0.443664	-24.3842	0.470667	0.336167	0.198	0.0611667	-0.00783333	-0.008	-0.00116667	0.00166667	-0.0171667	-0.114667	-0.2395	-0.353833
6	SYRINGIC ACID	water	Methanol	JMSVCTWVEWCHDZ-UHFFFAOYSA-N	XLYOFNOQVPJJNP-UHFFFAOYSA-N	OKKJLVBELUTLKV-UHFFFAOYSA-N	40	0	1	-1.56639	-3.03841	-1.56639	-1.26242	0.85166	-11.202	4.43885	-2.78225	-28.953	4.17483	-3.7906	1.13024	-2.35354	-4.48328	-3.32317	-7.41136	3.30861	-0.428705	-24.4697	0.460167	0.328667	0.192833	0.059	-0.0085	-0.00833333	-0.00133333	0.00166667	-0.0156667	-0.108833	-0.230167	-0.341167
6	SYRINGIC ACID	water	Methanol	JMSVCTWVEWCHDZ-UHFFFAOYSA-N	XLYOFNOQVPJJNP-UHFFFAOYSA-N	OKKJLVBELUTLKV-UHFFFAOYSA-N	45	0	1	-1.5252	-2.97877	-1.5252	-1.21974	1.09614	-11.1122	4.47031	-2.7507	-28.9979	4.14966	-3.76775	1.12342	-2.33935	-4.45625	-3.05352	-7.34446	3.34689	-0.411345	-24.5416	0.449167	0.321167	0.187833	0.057	-0.00833333	-0.00816667	-0.00166667	0.00116667	-0.015	-0.102833	-0.220667	-0.329
6	SYRINGIC ACID	water	Methanol	JMSVCTWVEWCHDZ-UHFFFAOYSA-N	XLYOFNOQVPJJNP-UHFFFAOYSA-N	OKKJLVBELUTLKV-UHFFFAOYSA-N	50	0	1	-1.48004	-2.86328	-1.48004	-1.16147	1.33905	-11.0458	4.50005	-2.71531	-29.0664	4.11168	-3.73326	1.11314	-2.31795	-4.41546	-2.77263	-7.31251	3.38691	-0.397364	-24.6509	0.439167	0.314	0.183	0.055	-0.00816667	-0.00833333	-0.00166667	0.0015	-0.0136667	-0.0968333	-0.211333	-0.317667
6	SYRINGIC ACID	water	Methanol	JMSVCTWVEWCHDZ-UHFFFAOYSA-N	XLYOFNOQVPJJNP-UHFFFAOYSA-N	OKKJLVBELUTLKV-UHFFFAOYSA-N	10	0.1	0.9	-1.92628	-3.58503	-1.86328	-1.63065	-0.60967	-11.9101	4.15443	-3.06102	-28.6592	4.38029	-3.81903	1.40422	-2.19796	-5.60195	-4.98996	-8.09112	2.75021	-0.863061	-23.0572	0.527617	0.372717	0.217417	0.0692667	-0.00641667	-0.00748333	-0.00141667	0.00193333	-0.0206	-0.15055	-0.31115	-0.46095
6	SYRINGIC ACID	water	Methanol	JMSVCTWVEWCHDZ-UHFFFAOYSA-N	XLYOFNOQVPJJNP-UHFFFAOYSA-N	OKKJLVBELUTLKV-UHFFFAOYSA-N	15	0.1	0.9	-1.88207	-3.48149	-1.8242	-1.56951	-0.34796	-11.814	4.19403	-3.03738	-28.6928	4.36412	-3.80499	1.39895	-2.18995	-5.5809	-4.71208	-8.00903	2.79508	-0.847428	-23.1119	0.507633	0.35725	0.20665	0.06155	-0.0119167	-0.01205	-0.00418333	0.000433333	-0.01245	-0.12	-0.256133	-0.381383
6	SYRINGIC ACID	water	Methanol	JMSVCTWVEWCHDZ-UHFFFAOYSA-N	XLYOFNOQVPJJNP-UHFFFAOYSA-N	OKKJLVBELUTLKV-UHFFFAOYSA-N	20	0.1	0.9	-1.80911	-3.42474	-1.76221	-1.5073	-0.0901	-11.7214	4.23336	-3.01161	-28.732	4.34573	-3.78894	1.39308	-2.1807	-5.55748	-4.43583	-7.93244	2.84028	-0.83091	-23.1745	0.507917	0.358567	0.208267	0.0651	-0.00646667	-0.00756667	-0.00146667	0.00168333	-0.0186167	-0.13735	-0.28925	-0.431467
6	SYRINGIC ACID	water	Methanol	JMSVCTWVEWCHDZ-UHFFFAOYSA-N	XLYOFNOQVPJJNP-UHFFFAOYSA-N	OKKJLVBELUTLKV-UHFFFAOYSA-N	25	0.1	0.9	-1.76574	-3.2827	-1.72056	-1.43351	0.16397	-11.6427	4.27194	-2.9828	-28.7863	4.3197	-3.76628	1.38469	-2.16769	-5.52402	-4.15573	-7.87643	2.88725	-0.815107	-23.2623	0.499133	0.352733	0.204767	0.0634167	-0.00658333	-0.00786667	-0.0016	0.00173333	-0.01725	-0.1306	-0.2781	-0.416917
6	SYRINGIC ACID	water	Methanol	JMSVCTWVEWCHDZ-UHFFFAOYSA-N	XLYOFNOQVPJJNP-UHFFFAOYSA-N	OKKJLVBELUTLKV-UHFFFAOYSA-N	30	0.1	0.9	-1.72862	-3.18979	-1.68089	-1.37709	0.41497	-11.5521	4.31086	-2.95305	-28.8324	4.29684	-3.74633	1.37738	-2.15619	-5.49486	-3.88187	-7.80581	2.93348	-0.796859	-23.3376	0.488017	0.344683	0.199867	0.0613833	-0.0069	-0.00786667	-0.00143333	0.00191667	-0.016	-0.124017	-0.267767	-0.403317
6	SYRINGIC ACID	water	Methanol	JMSVCTWVEWCHDZ-UHFFFAOYSA-N	XLYOFNOQVPJJNP-UHFFFAOYSA-N	OKKJLVBELUTLKV-UHFFFAOYSA-N	35	0.1	0.9	-1.67923	-3.10041	-1.62379	-1.31075	0.66277	-11.4758	4.34897	-2.92006	-28.8943	4.26588	-3.71936	1.36744	-2.14068	-5.45519	-3.60311	-7.75647	2.98153	-0.779375	-23.4392	0.477217	0.33695	0.194733	0.0593167	-0.00656667	-0.0077	-0.00173333	0.00175	-0.0153833	-0.117367	-0.25705	-0.389883
6	SYRINGIC ACID	water	Methanol	JMSVCTWVEWCHDZ-UHFFFAOYSA-N	XLYOFNOQVPJJNP-UHFFFAOYSA-N	OKKJLVBELUTLKV-UHFFFAOYSA-N	40	0.1	0.9	-1.63078	-3.03841	-1.56639	-1.25382	0.9078	-11.3933	4.38714	-2.88575	-28.9532	4.23493	-3.69238	1.35749	-2.12518	-5.41551	-3.32713	-7.70091	3.02965	-0.760571	-23.5376	0.467067	0.329667	0.189817	0.05735	-0.00718333	-0.00795	-0.00183333	0.00176667	-0.0139333	-0.11135	-0.246983	-0.37585
6	SYRINGIC ACID	water	Methanol	JMSVCTWVEWCHDZ-UHFFFAOYSA-N	XLYOFNOQVPJJNP-UHFFFAOYSA-N	OKKJLVBELUTLKV-UHFFFAOYSA-N	45	0.1	0.9	-1.573	-2.97877	-1.5252	-1.20963	1.14999	-11.2977	4.42566	-2.85115	-29.002	4.20846	-3.66932	1.34899	-2.11192	-5.38157	-3.05847	-7.62836	3.07667	-0.739227	-23.6204	0.44445	0.31395	0.179417	0.05065	-0.0122667	-0.0123667	-0.00535	-0.00015	-0.0075	-0.0849667	-0.19965	-0.30805
6	SYRINGIC ACID	water	Methanol	JMSVCTWVEWCHDZ-UHFFFAOYSA-N	XLYOFNOQVPJJNP-UHFFFAOYSA-N	OKKJLVBELUTLKV-UHFFFAOYSA-N	50	0.1	0.9	-1.51971	-2.86328	-1.48004	-1.14757	1.39013	-11.229	4.46265	-2.81159	-29.0793	4.16588	-3.63212	1.33545	-2.09042	-5.32758	-2.77575	-7.59685	3.1272	-0.721168	-23.7517	0.4474	0.315983	0.180717	0.0537833	-0.00683333	-0.00793333	-0.00211667	0.00165	-0.01195	-0.0989833	-0.226517	-0.349483
6	SYRINGIC ACID	water	Methanol	JMSVCTWVEWCHDZ-UHFFFAOYSA-N	XLYOFNOQVPJJNP-UHFFFAOYSA-N	OKKJLVBELUTLKV-UHFFFAOYSA-N	10	0.2	0.8	-1.96059	-3.58503	-1.86328	-1.67471	-0.49461	-12.0983	4.08124	-3.18637	-28.6151	4.45841	-3.73118	1.64463	-1.96947	-6.58754	-4.95302	-8.36717	2.43661	-1.2169	-22.0275	0.529233	0.369933	0.211667	0.0660333	-0.00533333	-0.0073	-0.00216667	0.00186667	-0.0187	-0.154433	-0.333133	-0.504733
6	SYRINGIC ACID	water	Methanol	JMSVCTWVEWCHDZ-UHFFFAOYSA-N	XLYOFNOQVPJJNP-UHFFFAOYSA-N	OKKJLVBELUTLKV-UHFFFAOYSA-N	15	0.2	0.8	-1.91542	-3.48149	-1.8242	-1.60705	-0.23711	-11.9951	4.12834	-3.16028	-28.6509	4.44202	-3.71744	1.63863	-1.96218	-6.56352	-4.67913	-8.27766	2.48971	-1.1981	-22.0874	0.500433	0.347167	0.194967	0.0531	-0.0158333	-0.0159333	-0.0077	-0.0008	-0.00373333	-0.0996667	-0.2331	-0.3586
6	SYRINGIC ACID	water	Methanol	JMSVCTWVEWCHDZ-UHFFFAOYSA-N	XLYOFNOQVPJJNP-UHFFFAOYSA-N	OKKJLVBELUTLKV-UHFFFAOYSA-N	20	0.2	0.8	-1.85171	-3.42474	-1.76221	-1.54171	0.01642	-11.8933	4.17534	-3.13205	-28.6907	4.42381	-3.70219	1.63191	-1.95413	-6.5366	-4.40739	-8.19108	2.54343	-1.17792	-22.1541	0.512333	0.3578	0.203867	0.0625333	-0.00526667	-0.0073	-0.0021	0.0017	-0.0167333	-0.1407	-0.309333	-0.471933
6	SYRINGIC ACID	water	Methanol	JMSVCTWVEWCHDZ-UHFFFAOYSA-N	XLYOFNOQVPJJNP-UHFFFAOYSA-N	OKKJLVBELUTLKV-UHFFFAOYSA-N	25	0.2	0.8	-1.81759	-3.2827	-1.72056	-1.45934	0.26493	-11.8098	4.22188	-3.09994	-28.7507	4.39648	-3.67932	1.62183	-1.94206	-6.49622	-4.13155	-8.13046	2.60005	-1.15788	-22.2545	0.5061	0.3538	0.201533	0.0613333	-0.00533333	-0.00756667	-0.0022	0.0018	-0.0153333	-0.133533	-0.297033	-0.4555
6	SYRINGIC ACID	water	Methanol	JMSVCTWVEWCHDZ-UHFFFAOYSA-N	XLYOFNOQVPJJNP-UHFFFAOYSA-N	OKKJLVBELUTLKV-UHFFFAOYSA-N	30	0.2	0.8	-1.77521	-3.18979	-1.68089	-1.3973	0.51113	-11.7139	4.26824	-3.06704	-28.8015	4.37231	-3.65916	1.61282	-1.93149	-6.46016	-3.86118	-8.0547	2.65542	-1.13555	-22.3413	0.4947	0.345533	0.196567	0.0594333	-0.00563333	-0.00756667	-0.00203333	0.002	-0.0141667	-0.126867	-0.286033	-0.440633
6	SYRINGIC ACID	water	Methanol	JMSVCTWVEWCHDZ-UHFFFAOYSA-N	XLYOFNOQVPJJNP-UHFFFAOYSA-N	OKKJLVBELUTLKV-UHFFFAOYSA-N	35	0.2	0.8	-1.72469	-3.10041	-1.62379	-1.32597	0.75337	-11.6321	4.31391	-3.03048	-28.8687	4.33955	-3.63168	1.60083	-1.91691	-6.41211	-3.58618	-8.00047	2.71308	-1.11357	-22.4566	0.483767	0.337733	0.191467	0.0574667	-0.0053	-0.0074	-0.0023	0.00183333	-0.0136	-0.120067	-0.2746	-0.425933
6	SYRINGIC ACID	water	Methanol	JMSVCTWVEWCHDZ-UHFFFAOYSA-N	XLYOFNOQVPJJNP-UHFFFAOYSA-N	OKKJLVBELUTLKV-UHFFFAOYSA-N	40	0.2	0.8	-1.67592	-3.03841	-1.56639	-1.26572	0.99331	-11.5436	4.35918	-2.99272	-28.9319	4.30767	-3.605	1.58907	-1.90283	-6.365	-3.31436	-7.93862	2.77011	-1.08989	-22.5669	0.473967	0.330667	0.1868	0.0557	-0.00586667	-0.00756667	-0.00233333	0.00186667	-0.0122	-0.113867	-0.2638	-0.410533
6	SYRINGIC ACID	water	Methanol	JMSVCTWVEWCHDZ-UHFFFAOYSA-N	XLYOFNOQVPJJNP-UHFFFAOYSA-N	OKKJLVBELUTLKV-UHFFFAOYSA-N	45	0.2	0.8	-1.61511	-2.97877	-1.5252	-1.21828	1.23117	-11.443	4.40419	-2.95476	-28.9854	4.27895	-3.58102	1.57838	-1.89025	-6.32221	-3.04778	-7.86201	2.82581	-1.06451	-22.6632	0.439733	0.306733	0.171	0.0443	-0.0162	-0.0165667	-0.00903333	-0.00146667	-3.46945e-18	-0.0671	-0.178633	-0.2871
6	SYRINGIC ACID	water	Methanol	JMSVCTWVEWCHDZ-UHFFFAOYSA-N	XLYOFNOQVPJJNP-UHFFFAOYSA-N	OKKJLVBELUTLKV-UHFFFAOYSA-N	50	0.2	0.8	-1.57009	-2.86328	-1.48004	-1.1501	1.46552	-11.3737	4.44759	-2.91048	-29.0729	4.23201	-3.5418	1.56098	-1.86962	-6.2525	-2.76649	-7.8319	2.88661	-1.04086	-22.8204	0.455633	0.317967	0.178433	0.0525667	-0.0055	-0.00753333	-0.00256667	0.0018	-0.0102333	-0.101133	-0.2417	-0.3813
6	SYRINGIC ACID	water	Methanol	JMSVCTWVEWCHDZ-UHFFFAOYSA-N	XLYOFNOQVPJJNP-UHFFFAOYSA-N	OKKJLVBELUTLKV-UHFFFAOYSA-N	10	0.3	0.7	-2.05502	-3.58503	-1.86328	-1.76373	-0.32129	-12.2205	4.06164	-3.31938	-28.5482	4.54377	-3.64846	1.889	-1.74257	-7.5892	-4.86506	-8.57206	2.17264	-1.57681	-20.959	0.53085	0.36715	0.205917	0.0628	-0.00425	-0.00711667	-0.00291667	0.0018	-0.0168	-0.158317	-0.355117	-0.548517
6	SYRINGIC ACID	water	Methanol	JMSVCTWVEWCHDZ-UHFFFAOYSA-N	XLYOFNOQVPJJNP-UHFFFAOYSA-N	OKKJLVBELUTLKV-UHFFFAOYSA-N	15	0.3	0.7	-2.00877	-3.48149	-1.8242	-1.68623	-0.07136	-12.1109	4.11291	-3.29051	-28.5842	4.5285	-3.63622	1.88264	-1.73674	-7.56361	-4.59986	-8.47469	2.23027	-1.55377	-21.0206	0.493233	0.337083	0.183283	0.04465	-0.01975	-0.0198167	-0.0112167	-0.00203333	0.00498333	-0.0793333	-0.210067	-0.335817
6	SYRINGIC ACID	water	Methanol	JMSVCTWVEWCHDZ-UHFFFAOYSA-N	XLYOFNOQVPJJNP-UHFFFAOYSA-N	OKKJLVBELUTLKV-UHFFFAOYSA-N	20	0.3	0.7	-1.94577	-3.42474	-1.76221	-1.61479	0.1748	-12.001	4.16434	-3.25959	-28.623	4.5114	-3.62247	1.87555	-1.73016	-7.53514	-4.3366	-8.37858	2.28879	-1.52943	-21.0879	0.51675	0.357033	0.199467	0.0599667	-0.00406667	-0.00703333	-0.00273333	0.00171667	-0.01485	-0.14405	-0.329417	-0.5124
6	SYRINGIC ACID	water	Methanol	JMSVCTWVEWCHDZ-UHFFFAOYSA-N	XLYOFNOQVPJJNP-UHFFFAOYSA-N	OKKJLVBELUTLKV-UHFFFAOYSA-N	25	0.3	0.7	-1.91614	-3.2827	-1.72056	-1.52015	0.41359	-11.9137	4.21527	-3.22394	-28.6868	4.4841	-3.6006	1.86413	-1.71977	-7.48927	-4.07051	-8.31308	2.35114	-1.50417	-21.1975	0.513067	0.354867	0.1983	0.05925	-0.00408333	-0.00726667	-0.0028	0.00186667	-0.0134167	-0.136467	-0.315967	-0.494083
6	SYRINGIC ACID	water	Methanol	JMSVCTWVEWCHDZ-UHFFFAOYSA-N	XLYOFNOQVPJJNP-UHFFFAOYSA-N	OKKJLVBELUTLKV-UHFFFAOYSA-N	30	0.3	0.7	-1.87257	-3.18979	-1.68089	-1.44931	0.65139	-11.8141	4.26617	-3.1876	-28.7415	4.45915	-3.58053	1.8538	-1.71014	-7.44777	-3.80776	-8.2336	2.41237	-1.47746	-21.2937	0.501383	0.346383	0.193267	0.0574833	-0.00436667	-0.00726667	-0.00263333	0.00208333	-0.0123333	-0.129717	-0.3043	-0.47795
6	SYRINGIC ACID	water	Methanol	JMSVCTWVEWCHDZ-UHFFFAOYSA-N	XLYOFNOQVPJJNP-UHFFFAOYSA-N	OKKJLVBELUTLKV-UHFFFAOYSA-N	35	0.3	0.7	-1.82045	-3.10041	-1.62379	-1.36967	0.88413	-11.7293	4.31623	-3.14723	-28.8137	4.42634	-3.55414	1.84023	-1.69748	-7.39323	-3.54221	-8.17516	2.476	-1.44975	-21.4204	0.490317	0.338517	0.1882	0.0556167	-0.00403333	-0.0071	-0.00286667	0.00191667	-0.0118167	-0.122767	-0.29215	-0.461983
6	SYRINGIC ACID	water	Methanol	JMSVCTWVEWCHDZ-UHFFFAOYSA-N	XLYOFNOQVPJJNP-UHFFFAOYSA-N	OKKJLVBELUTLKV-UHFFFAOYSA-N	40	0.3	0.7	-1.77211	-3.03841	-1.56639	-1.30321	1.11548	-11.6374	4.36584	-3.10575	-28.8815	4.39397	-3.52815	1.82677	-1.68507	-7.33917	-3.27849	-8.1093	2.53907	-1.42068	-21.5424	0.480867	0.331667	0.183783	0.05405	-0.00455	-0.00718333	-0.00283333	0.00196667	-0.0104667	-0.116383	-0.280617	-0.445217
6	SYRINGIC ACID	water	Methanol	JMSVCTWVEWCHDZ-UHFFFAOYSA-N	XLYOFNOQVPJJNP-UHFFFAOYSA-N	OKKJLVBELUTLKV-UHFFFAOYSA-N	45	0.3	0.7	-1.72079	-2.97877	-1.5252	-1.25	1.34592	-11.5347	4.41512	-3.06407	-28.9406	4.36344	-3.50367	1.81404	-1.67341	-7.288	-3.01752	-8.03105	2.60108	-1.39066	-21.6526	0.435017	0.299517	0.162583	0.03795	-0.0201333	-0.0207667	-0.0127167	-0.00278333	0.0075	-0.0492333	-0.157617	-0.26615
6	SYRINGIC ACID	water	Methanol	JMSVCTWVEWCHDZ-UHFFFAOYSA-N	XLYOFNOQVPJJNP-UHFFFAOYSA-N	OKKJLVBELUTLKV-UHFFFAOYSA-N	50	0.3	0.7	-1.65541	-2.86328	-1.48004	-1.17232	1.57	-11.469	4.46198	-3.01448	-29.0403	4.31258	-3.46283	1.79289	-1.65391	-7.20305	-2.74258	-8.00617	2.66909	-1.36057	-21.8372	0.463867	0.31995	0.17615	0.05135	-0.00416667	-0.00713333	-0.00301667	0.00195	-0.00851667	-0.103283	-0.256883	-0.413117
6	SYRINGIC ACID	water	Methanol	JMSVCTWVEWCHDZ-UHFFFAOYSA-N	XLYOFNOQVPJJNP-UHFFFAOYSA-N	OKKJLVBELUTLKV-UHFFFAOYSA-N	10	0.4	0.6	-2.19997	-3.58503	-1.86328	-1.90763	-0.07688	-12.2864	4.09265	-3.46153	-28.4614	4.63533	-3.56926	2.13797	-1.51555	-8.60945	-4.71221	-8.71718	1.95468	-1.94598	-19.852	0.532467	0.364367	0.200167	0.0595667	-0.00316667	-0.00693333	-0.00366667	0.00173333	-0.0149	-0.1622	-0.3771	-0.5923
6	SYRINGIC ACID	water	Methanol	JMSVCTWVEWCHDZ-UHFFFAOYSA-N	XLYOFNOQVPJJNP-UHFFFAOYSA-N	OKKJLVBELUTLKV-UHFFFAOYSA-N	15	0.4	0.6	-2.14206	-3.48149	-1.8242	-1.81776	0.16342	-12.1658	4.14811	-3.42974	-28.4938	4.6217	-3.55882	2.13159	-1.5112	-8.58378	-4.45828	-8.60697	2.01652	-1.91854	-19.91	0.486033	0.327	0.1716	0.0362	-0.0236667	-0.0237	-0.0147333	-0.00326667	0.0137	-0.059	-0.187033	-0.313033
6	SYRINGIC ACID	water	Methanol	JMSVCTWVEWCHDZ-UHFFFAOYSA-N	XLYOFNOQVPJJNP-UHFFFAOYSA-N	OKKJLVBELUTLKV-UHFFFAOYSA-N	20	0.4	0.6	-2.09474	-3.42474	-1.76221	-1.73785	0.40023	-12.0444	4.20362	-3.39605	-28.5283	4.60718	-3.54758	2.12498	-1.50635	-8.55716	-4.20695	-8.49687	2.07864	-1.8897	-19.9711	0.521167	0.356267	0.195067	0.0574	-0.00286667	-0.00676667	-0.00336667	0.00173333	-0.0129667	-0.1474	-0.3495	-0.552867
6	SYRINGIC ACID	water	Methanol	JMSVCTWVEWCHDZ-UHFFFAOYSA-N	XLYOFNOQVPJJNP-UHFFFAOYSA-N	OKKJLVBELUTLKV-UHFFFAOYSA-N	25	0.4	0.6	-2.05159	-3.2827	-1.72056	-1.62777	0.62611	-11.9492	4.25714	-3.35707	-28.5905	4.58276	-3.52881	2.11368	-1.49841	-8.51163	-3.95665	-8.42035	2.14346	-1.85866	-20.0789	0.520033	0.355933	0.195067	0.0571667	-0.00283333	-0.00696667	-0.0034	0.00193333	-0.0115	-0.1394	-0.3349	-0.532667
6	SYRINGIC ACID	water	Methanol	JMSVCTWVEWCHDZ-UHFFFAOYSA-N	XLYOFNOQVPJJNP-UHFFFAOYSA-N	OKKJLVBELUTLKV-UHFFFAOYSA-N	30	0.4	0.6	-2.00524	-3.18979	-1.68089	-1.54491	0.85213	-11.844	4.31091	-3.31734	-28.6459	4.55929	-3.51074	2.10285	-1.49074	-8.46805	-3.70716	-8.33328	2.20806	-1.8266	-20.1779	0.508067	0.347233	0.189967	0.0555333	-0.0031	-0.00696667	-0.00323333	0.00216667	-0.0105	-0.132567	-0.322567	-0.515267
6	SYRINGIC ACID	water	Methanol	JMSVCTWVEWCHDZ-UHFFFAOYSA-N	XLYOFNOQVPJJNP-UHFFFAOYSA-N	OKKJLVBELUTLKV-UHFFFAOYSA-N	35	0.4	0.6	-1.94962	-3.10041	-1.62379	-1.4534	1.07133	-11.7553	4.36284	-3.27332	-28.72	4.52783	-3.48655	2.0883	-1.48051	-8.40945	-3.4565	-8.26871	2.27454	-1.79281	-20.3105	0.496867	0.3393	0.184933	0.0537667	-0.00276667	-0.0068	-0.00343333	0.002	-0.0100333	-0.125467	-0.3097	-0.498033
6	SYRINGIC ACID	water	Methanol	JMSVCTWVEWCHDZ-UHFFFAOYSA-N	XLYOFNOQVPJJNP-UHFFFAOYSA-N	OKKJLVBELUTLKV-UHFFFAOYSA-N	40	0.4	0.6	-1.89757	-3.03841	-1.56639	-1.37728	1.29007	-11.6609	4.41439	-3.22815	-28.791	4.49594	-3.46196	2.07363	-1.47003	-8.35038	-3.20587	-8.19891	2.34076	-1.75812	-20.4406	0.487767	0.332667	0.180767	0.0524	-0.00323333	-0.0068	-0.00333333	0.00206667	-0.00873333	-0.1189	-0.297433	-0.4799
6	SYRINGIC ACID	water	Methanol	JMSVCTWVEWCHDZ-UHFFFAOYSA-N	XLYOFNOQVPJJNP-UHFFFAOYSA-N	OKKJLVBELUTLKV-UHFFFAOYSA-N	45	0.4	0.6	-1.85078	-2.97877	-1.5252	-1.31493	1.50901	-11.5579	4.46572	-3.18259	-28.8557	4.46543	-3.43847	2.05956	-1.46005	-8.29372	-2.95642	-8.11946	2.40616	-1.72254	-20.5619	0.4303	0.2923	0.154167	0.0316	-0.0240667	-0.0249667	-0.0164	-0.0041	0.015	-0.0313667	-0.1366	-0.2452
6	SYRINGIC ACID	water	Methanol	JMSVCTWVEWCHDZ-UHFFFAOYSA-N	XLYOFNOQVPJJNP-UHFFFAOYSA-N	OKKJLVBELUTLKV-UHFFFAOYSA-N	50	0.4	0.6	-1.78146	-2.86328	-1.48004	-1.22288	1.7164	-11.5005	4.51201	-3.12732	-28.9688	4.41241	-3.39761	2.03515	-1.44266	-8.19542	-2.69601	-8.10286	2.47686	-1.68466	-20.7734	0.4721	0.321933	0.173867	0.0501333	-0.00283333	-0.00673333	-0.00346667	0.0021	-0.0068	-0.105433	-0.272067	-0.444933
6	SYRINGIC ACID	water	Methanol	JMSVCTWVEWCHDZ-UHFFFAOYSA-N	XLYOFNOQVPJJNP-UHFFFAOYSA-N	OKKJLVBELUTLKV-UHFFFAOYSA-N	10	0.5	0.5	-2.37572	-3.58503	-1.86328	-2.10935	0.24244	-12.3411	4.14424	-3.61264	-28.3667	4.72517	-3.48737	2.38803	-1.28562	-9.6343	-4.48273	-8.85374	1.75621	-2.32702	-18.7324	0.534083	0.361583	0.194417	0.0563333	-0.00208333	-0.00675	-0.00441667	0.00166667	-0.013	-0.166083	-0.399083	-0.636083
6	SYRINGIC ACID	water	Methanol	JMSVCTWVEWCHDZ-UHFFFAOYSA-N	XLYOFNOQVPJJNP-UHFFFAOYSA-N	OKKJLVBELUTLKV-UHFFFAOYSA-N	15	0.5	0.5	-2.31876	-3.48149	-1.8242	-2.0078	0.47535	-12.1982	4.20951	-3.57788	-28.3905	4.71565	-3.48034	2.38321	-1.28303	-9.61488	-4.2403	-8.71784	1.8263	-2.29485	-18.7756	0.478833	0.316917	0.159917	0.02775	-0.0275833	-0.0275833	-0.01825	-0.0045	0.0224167	-0.0386667	-0.164	-0.29025
6	SYRINGIC ACID	water	Methanol	JMSVCTWVEWCHDZ-UHFFFAOYSA-N	XLYOFNOQVPJJNP-UHFFFAOYSA-N	OKKJLVBELUTLKV-UHFFFAOYSA-N	20	0.5	0.5	-2.26922	-3.42474	-1.76221	-1.91986	0.70473	-12.055	4.27428	-3.54149	-28.4159	4.70517	-3.47261	2.37792	-1.28018	-9.59351	-4.00044	-8.58241	1.89636	-2.26131	-18.8224	0.525583	0.3555	0.190667	0.0548333	-0.00166667	-0.0065	-0.004	0.00175	-0.0110833	-0.15075	-0.369583	-0.593333
6	SYRINGIC ACID	water	Methanol	JMSVCTWVEWCHDZ-UHFFFAOYSA-N	XLYOFNOQVPJJNP-UHFFFAOYSA-N	OKKJLVBELUTLKV-UHFFFAOYSA-N	25	0.5	0.5	-2.23284	-3.2827	-1.72056	-1.79478	0.91966	-11.9382	4.33484	-3.49999	-28.4675	4.68612	-3.45855	2.36829	-1.27499	-9.55467	-3.76646	-8.47967	1.96655	-2.225	-18.9128	0.527	0.357	0.191833	0.0550833	-0.00158333	-0.00666667	-0.004	0.002	-0.00958333	-0.142333	-0.353833	-0.57125
6	SYRINGIC ACID	water	Methanol	JMSVCTWVEWCHDZ-UHFFFAOYSA-N	XLYOFNOQVPJJNP-UHFFFAOYSA-N	OKKJLVBELUTLKV-UHFFFAOYSA-N	30	0.5	0.5	-2.18243	-3.18979	-1.68089	-1.69926	1.13436	-11.8163	4.39496	-3.45759	-28.5159	4.66707	-3.44449	2.35866	-1.26981	-9.51583	-3.53271	-8.37185	2.0363	-2.18778	-19.0001	0.51475	0.348083	0.186667	0.0535833	-0.00183333	-0.00666667	-0.00383333	0.00225	-0.00866667	-0.135417	-0.340833	-0.552583
6	SYRINGIC ACID	water	Methanol	JMSVCTWVEWCHDZ-UHFFFAOYSA-N	XLYOFNOQVPJJNP-UHFFFAOYSA-N	OKKJLVBELUTLKV-UHFFFAOYSA-N	35	0.5	0.5	-2.12436	-3.10041	-1.62379	-1.5947	1.3397	-11.7127	4.45125	-3.41103	-28.583	4.64136	-3.42551	2.34567	-1.26281	-9.4634	-3.30166	-8.28723	2.10558	-2.14822	-19.1196	0.503417	0.340083	0.181667	0.0519167	-0.0015	-0.0065	-0.004	0.00208333	-0.00825	-0.128167	-0.32725	-0.534083
6	SYRINGIC ACID	water	Methanol	JMSVCTWVEWCHDZ-UHFFFAOYSA-N	XLYOFNOQVPJJNP-UHFFFAOYSA-N	OKKJLVBELUTLKV-UHFFFAOYSA-N	40	0.5	0.5	-2.0716	-3.03841	-1.56639	-1.50681	1.54414	-11.6078	4.50629	-3.36314	-28.6502	4.61374	-3.40512	2.33171	-1.2553	-9.40708	-3.0696	-8.20268	2.17458	-2.10784	-19.2432	0.494667	0.333667	0.17775	0.05075	-0.00191667	-0.00641667	-0.00383333	0.00216667	-0.007	-0.121417	-0.31425	-0.514583
6	SYRINGIC ACID	water	Methanol	JMSVCTWVEWCHDZ-UHFFFAOYSA-N	XLYOFNOQVPJJNP-UHFFFAOYSA-N	OKKJLVBELUTLKV-UHFFFAOYSA-N	45	0.5	0.5	-2.02503	-2.97877	-1.5252	-1.43229	1.74843	-11.4998	4.56029	-3.31437	-28.7158	4.58611	-3.38474	2.31775	-1.24778	-9.35076	-2.83768	-8.11505	2.24254	-2.06659	-19.3651	0.425583	0.285083	0.14575	0.02525	-0.028	-0.0291667	-0.0200833	-0.00541667	0.0225	-0.0135	-0.115583	-0.22425
6	SYRINGIC ACID	water	Methanol	JMSVCTWVEWCHDZ-UHFFFAOYSA-N	XLYOFNOQVPJJNP-UHFFFAOYSA-N	OKKJLVBELUTLKV-UHFFFAOYSA-N	50	0.5	0.5	-1.9539	-2.86328	-1.48004	-1.3205	1.93237	-11.4482	4.60386	-3.25436	-28.8376	4.53468	-3.34678	2.29175	-1.23379	-9.2459	-2.60231	-8.10147	2.31211	-2.02057	-19.5917	0.480333	0.323917	0.171583	0.0489167	-0.0015	-0.00633333	-0.00391667	0.00225	-0.00508333	-0.107583	-0.28725	-0.47675
6	SYRINGIC ACID	water	Methanol	JMSVCTWVEWCHDZ-UHFFFAOYSA-N	XLYOFNOQVPJJNP-UHFFFAOYSA-N	OKKJLVBELUTLKV-UHFFFAOYSA-N	10	0.6	0.4	-2.63639	-3.58503	-1.86328	-2.36187	0.62758	-12.4376	4.17744	-3.77082	-28.2771	4.81081	-3.40117	2.63762	-1.05248	-10.6574	-4.18323	-9.03643	1.53982	-2.71834	-17.6197	0.5357	0.3588	0.188667	0.0531	-0.001	-0.00656667	-0.00516667	0.0016	-0.0111	-0.169967	-0.421067	-0.679867
6	SYRINGIC ACID	water	Methanol	JMSVCTWVEWCHDZ-UHFFFAOYSA-N	XLYOFNOQVPJJNP-UHFFFAOYSA-N	OKKJLVBELUTLKV-UHFFFAOYSA-N	15	0.6	0.4	-2.56864	-3.48149	-1.8242	-2.25278	0.8597	-12.2629	4.2589	-3.73279	-28.2897	4.80451	-3.39675	2.63413	-1.05115	-10.6433	-3.94481	-8.86612	1.62477	-2.68164	-17.6465	0.471633	0.306833	0.148233	0.0193	-0.0315	-0.0314667	-0.0217667	-0.00573333	0.0311333	-0.0183333	-0.140967	-0.267467
6	SYRINGIC ACID	water	Methanol	JMSVCTWVEWCHDZ-UHFFFAOYSA-N	XLYOFNOQVPJJNP-UHFFFAOYSA-N	OKKJLVBELUTLKV-UHFFFAOYSA-N	20	0.6	0.4	-2.52143	-3.42474	-1.76221	-2.16063	1.08805	-12.0877	4.33988	-3.69357	-28.3033	4.79829	-3.39223	2.63088	-1.04959	-10.6301	-3.71024	-8.69551	1.709	-2.64398	-17.6732	0.53	0.354733	0.186267	0.0522667	-0.000466667	-0.00623333	-0.00463333	0.00176667	-0.0092	-0.1541	-0.389667	-0.6338
6	SYRINGIC ACID	water	Methanol	JMSVCTWVEWCHDZ-UHFFFAOYSA-N	XLYOFNOQVPJJNP-UHFFFAOYSA-N	OKKJLVBELUTLKV-UHFFFAOYSA-N	25	0.6	0.4	-2.4828	-3.2827	-1.72056	-2.02606	1.3009	-11.9335	4.41626	-3.65028	-28.3368	4.7857	-3.38339	2.62389	-1.04693	-10.6019	-3.4848	-8.55008	1.79237	-2.60335	-17.7348	0.533967	0.358067	0.1886	0.053	-0.000333333	-0.00636667	-0.0046	0.00206667	-0.00766667	-0.145267	-0.372767	-0.609833
6	SYRINGIC ACID	water	Methanol	JMSVCTWVEWCHDZ-UHFFFAOYSA-N	XLYOFNOQVPJJNP-UHFFFAOYSA-N	OKKJLVBELUTLKV-UHFFFAOYSA-N	30	0.6	0.4	-2.43297	-3.18979	-1.68089	-1.92234	1.51192	-11.7779	4.4914	-3.6062	-28.3695	4.77362	-3.37485	2.61727	-1.04429	-10.5752	-3.2617	-8.40309	1.87413	-2.56191	-17.7944	0.521433	0.348933	0.183367	0.0516333	-0.000566667	-0.00636667	-0.00443333	0.00233333	-0.00683333	-0.138267	-0.3591	-0.5899
6	SYRINGIC ACID	water	Methanol	JMSVCTWVEWCHDZ-UHFFFAOYSA-N	XLYOFNOQVPJJNP-UHFFFAOYSA-N	OKKJLVBELUTLKV-UHFFFAOYSA-N	35	0.6	0.4	-2.37263	-3.10041	-1.62379	-1.80967	1.71194	-11.6388	4.56159	-3.55885	-28.4172	4.75671	-3.36289	2.608	-1.04059	-10.5377	-3.04477	-8.27587	1.95359	-2.51826	-17.8795	0.509967	0.340867	0.1784	0.0500667	-0.000233333	-0.0062	-0.00456667	0.00216667	-0.00646667	-0.130867	-0.3448	-0.570133
6	SYRINGIC ACID	water	Methanol	JMSVCTWVEWCHDZ-UHFFFAOYSA-N	XLYOFNOQVPJJNP-UHFFFAOYSA-N	OKKJLVBELUTLKV-UHFFFAOYSA-N	40	0.6	0.4	-2.31785	-3.03841	-1.56639	-1.71369	1.90903	-11.5025	4.62911	-3.51029	-28.4674	4.73833	-3.34993	2.59788	-1.03662	-10.4968	-2.8293	-8.1526	2.03123	-2.47367	-17.9706	0.501567	0.334667	0.174733	0.0491	-0.0006	-0.00603333	-0.00433333	0.00226667	-0.00526667	-0.123933	-0.331067	-0.549267
6	SYRINGIC ACID	water	Methanol	JMSVCTWVEWCHDZ-UHFFFAOYSA-N	XLYOFNOQVPJJNP-UHFFFAOYSA-N	OKKJLVBELUTLKV-UHFFFAOYSA-N	45	0.6	0.4	-2.26761	-2.97877	-1.5252	-1.62891	2.10324	-11.3698	4.69369	-3.46051	-28.5205	4.71805	-3.33557	2.58681	-1.03214	-10.4521	-2.61481	-8.03425	2.10688	-2.42837	-18.0684	0.420867	0.277867	0.137333	0.0189	-0.0319333	-0.0333667	-0.0237667	-0.00673333	0.03	0.00436667	-0.0945667	-0.2033
6	SYRINGIC ACID	water	Methanol	JMSVCTWVEWCHDZ-UHFFFAOYSA-N	XLYOFNOQVPJJNP-UHFFFAOYSA-N	OKKJLVBELUTLKV-UHFFFAOYSA-N	50	0.6	0.4	-2.19997	-2.86328	-1.48004	-1.49862	2.26739	-11.2978	4.74205	-3.40007	-28.6284	4.67845	-3.30754	2.56513	-1.02342	-10.3645	-2.41106	-7.99029	2.17692	-2.37665	-18.2639	0.488567	0.3259	0.1693	0.0477	-0.000166667	-0.00593333	-0.00436667	0.0024	-0.00336667	-0.109733	-0.302433	-0.508567
6	SYRINGIC ACID	water	Methanol	JMSVCTWVEWCHDZ-UHFFFAOYSA-N	XLYOFNOQVPJJNP-UHFFFAOYSA-N	OKKJLVBELUTLKV-UHFFFAOYSA-N	10	0.7	0.3	-3	-3.58503	-1.86328	-2.6557	1.06625	-12.6026	4.16938	-3.93359	-28.1977	4.89012	-3.30955	2.88505	-0.816331	-11.6718	-3.82387	-9.29308	1.28433	-3.11726	-16.5259	0.537317	0.356017	0.182917	0.0498667	8.33333e-05	-0.00638333	-0.00591667	0.00153333	-0.0092	-0.17385	-0.44305	-0.72365
6	SYRINGIC ACID	water	Methanol	JMSVCTWVEWCHDZ-UHFFFAOYSA-N	XLYOFNOQVPJJNP-UHFFFAOYSA-N	OKKJLVBELUTLKV-UHFFFAOYSA-N	15	0.7	0.3	-2.95078	-3.48149	-1.8242	-2.54438	1.30553	-12.3963	4.26727	-3.89164	-28.2003	4.88668	-3.30724	2.883	-0.815783	-11.6635	-3.58115	-9.0891	1.38427	-3.07586	-16.5367	0.464433	0.29675	0.13655	0.01085	-0.0354167	-0.03535	-0.0252833	-0.00696667	0.03985	0.002	-0.117933	-0.244683
6	SYRINGIC ACID	water	Methanol	JMSVCTWVEWCHDZ-UHFFFAOYSA-N	XLYOFNOQVPJJNP-UHFFFAOYSA-N	OKKJLVBELUTLKV-UHFFFAOYSA-N	20	0.7	0.3	-2.87615	-3.42474	-1.76221	-2.45315	1.54078	-12.1883	4.36587	-3.849	-28.203	4.88324	-3.30493	2.88096	-0.815234	-11.6553	-3.34246	-8.88341	1.48491	-3.03377	-16.5478	0.534417	0.353967	0.181867	0.0497	0.000733333	-0.00596667	-0.00526667	0.00178333	-0.00731667	-0.15745	-0.40975	-0.674267
6	SYRINGIC ACID	water	Methanol	JMSVCTWVEWCHDZ-UHFFFAOYSA-N	XLYOFNOQVPJJNP-UHFFFAOYSA-N	OKKJLVBELUTLKV-UHFFFAOYSA-N	25	0.7	0.3	-2.81816	-3.2827	-1.72056	-2.31613	1.76232	-11.9925	4.4621	-3.80375	-28.2181	4.87732	-3.30101	2.87734	-0.814395	-11.6406	-3.115	-8.69145	1.58476	-2.98935	-16.5775	0.540933	0.359133	0.185367	0.0509167	0.000916667	-0.00606667	-0.0052	0.00213333	-0.00575	-0.1482	-0.3917	-0.648417
6	SYRINGIC ACID	water	Methanol	JMSVCTWVEWCHDZ-UHFFFAOYSA-N	XLYOFNOQVPJJNP-UHFFFAOYSA-N	OKKJLVBELUTLKV-UHFFFAOYSA-N	30	0.7	0.3	-2.76447	-3.18979	-1.68089	-2.21122	1.98076	-11.7957	4.55787	-3.75808	-28.233	4.87096	-3.29669	2.87361	-0.813307	-11.6255	-2.8902	-8.499	1.68426	-2.94477	-16.6074	0.528117	0.349783	0.180067	0.0496833	0.0007	-0.00606667	-0.00503333	0.00241667	-0.005	-0.141117	-0.377367	-0.627217
6	SYRINGIC ACID	water	Methanol	JMSVCTWVEWCHDZ-UHFFFAOYSA-N	XLYOFNOQVPJJNP-UHFFFAOYSA-N	OKKJLVBELUTLKV-UHFFFAOYSA-N	35	0.7	0.3	-2.69897	-3.10041	-1.62379	-2.09906	2.18911	-11.6087	4.6504	-3.71054	-28.2566	4.86167	-3.29036	2.86819	-0.811681	-11.6036	-2.67256	-8.31831	1.78221	-2.89886	-16.653	0.516517	0.34165	0.175133	0.0482167	0.00103333	-0.0059	-0.00513333	0.00225	-0.00468333	-0.133567	-0.36235	-0.606183
6	SYRINGIC ACID	water	Methanol	JMSVCTWVEWCHDZ-UHFFFAOYSA-N	XLYOFNOQVPJJNP-UHFFFAOYSA-N	OKKJLVBELUTLKV-UHFFFAOYSA-N	40	0.7	0.3	-2.63827	-3.03841	-1.56639	-2.00389	2.39331	-11.4242	4.74079	-3.66238	-28.2819	4.85237	-3.28402	2.86276	-0.810055	-11.5817	-2.45906	-8.14019	1.87803	-2.85233	-16.7003	0.508467	0.335667	0.171717	0.04745	0.000716667	-0.00565	-0.00483333	0.00236667	-0.00353333	-0.12645	-0.347883	-0.58395
6	SYRINGIC ACID	water	Methanol	JMSVCTWVEWCHDZ-UHFFFAOYSA-N	XLYOFNOQVPJJNP-UHFFFAOYSA-N	OKKJLVBELUTLKV-UHFFFAOYSA-N	45	0.7	0.3	-2.58336	-2.97877	-1.5252	-1.91792	2.59254	-11.2443	4.8282	-3.61345	-28.3104	4.84155	-3.27679	2.85626	-0.808398	-11.5553	-2.24901	-7.96753	1.97194	-2.80505	-16.755	0.41615	0.27065	0.128917	0.01255	-0.0358667	-0.0375667	-0.02745	-0.00805	0.0375	0.0222333	-0.07355	-0.18235
6	SYRINGIC ACID	water	Methanol	JMSVCTWVEWCHDZ-UHFFFAOYSA-N	XLYOFNOQVPJJNP-UHFFFAOYSA-N	OKKJLVBELUTLKV-UHFFFAOYSA-N	50	0.7	0.3	-2.52288	-2.86328	-1.48004	-1.78497	2.76243	-11.1078	4.90138	-3.55777	-28.3752	4.82048	-3.26251	2.84385	-0.804856	-11.5051	-2.05805	-7.84534	2.05753	-2.75291	-16.8701	0.4968	0.327883	0.167017	0.0464833	0.00116667	-0.00553333	-0.00481667	0.00255	-0.00165	-0.111883	-0.317617	-0.540383
6	SYRINGIC ACID	water	Methanol	JMSVCTWVEWCHDZ-UHFFFAOYSA-N	XLYOFNOQVPJJNP-UHFFFAOYSA-N	OKKJLVBELUTLKV-UHFFFAOYSA-N	10	0.8	0.2	-3.42022	-3.58503	-1.86328	-2.98919	1.5563	-12.8288	4.12248	-4.09857	-28.1257	4.96518	-3.21473	3.13044	-0.578899	-12.678	-3.40888	-9.61407	0.99204	-3.51967	-15.4477	0.538933	0.353233	0.177167	0.0466333	0.00116667	-0.0062	-0.00666667	0.00146667	-0.0073	-0.177733	-0.465033	-0.767433
6	SYRINGIC ACID	water	Methanol	JMSVCTWVEWCHDZ-UHFFFAOYSA-N	XLYOFNOQVPJJNP-UHFFFAOYSA-N	OKKJLVBELUTLKV-UHFFFAOYSA-N	15	0.8	0.2	-3.36653	-3.48149	-1.8242	-2.88081	1.81046	-12.6006	4.22931	-4.052	-28.1208	4.9632	-3.21342	3.12924	-0.578619	-12.6732	-3.15274	-9.38717	1.10007	-3.47338	-15.4476	0.457233	0.286667	0.124867	0.0024	-0.0393333	-0.0392333	-0.0288	-0.0082	0.0485667	0.0223333	-0.0949	-0.2219
6	SYRINGIC ACID	water	Methanol	JMSVCTWVEWCHDZ-UHFFFAOYSA-N	XLYOFNOQVPJJNP-UHFFFAOYSA-N	OKKJLVBELUTLKV-UHFFFAOYSA-N	20	0.8	0.2	-3.29243	-3.42474	-1.76221	-2.79541	2.06023	-12.3691	4.33863	-4.00525	-28.1156	4.96218	-3.21282	3.12851	-0.578599	-12.6702	-2.90195	-9.15632	1.21012	-3.42665	-15.4454	0.538833	0.3532	0.177467	0.0471333	0.00193333	-0.0057	-0.0059	0.0018	-0.00543333	-0.1608	-0.429833	-0.714733
6	SYRINGIC ACID	water	Methanol	JMSVCTWVEWCHDZ-UHFFFAOYSA-N	XLYOFNOQVPJJNP-UHFFFAOYSA-N	OKKJLVBELUTLKV-UHFFFAOYSA-N	25	0.8	0.2	-3.23657	-3.2827	-1.72056	-2.66139	2.29905	-12.142	4.4487	-3.95722	-28.117	4.9597	-3.21121	3.12695	-0.578309	-12.6639	-2.66065	-8.93081	1.32175	-3.37891	-15.4531	0.5479	0.3602	0.182133	0.0488333	0.00216667	-0.00576667	-0.0058	0.0022	-0.00383333	-0.151133	-0.410633	-0.687
6	SYRINGIC ACID	water	Methanol	JMSVCTWVEWCHDZ-UHFFFAOYSA-N	XLYOFNOQVPJJNP-UHFFFAOYSA-N	OKKJLVBELUTLKV-UHFFFAOYSA-N	30	0.8	0.2	-3.17393	-3.18979	-1.68089	-2.56091	2.53395	-11.9125	4.56031	-3.9092	-28.1179	4.9567	-3.2093	3.12502	-0.578009	-12.6561	-2.42275	-8.70322	1.43529	-3.33119	-15.4618	0.5348	0.350633	0.176767	0.0477333	0.00196667	-0.00576667	-0.00563333	0.0025	-0.00316667	-0.143967	-0.395633	-0.664533
6	SYRINGIC ACID	water	Methanol	JMSVCTWVEWCHDZ-UHFFFAOYSA-N	XLYOFNOQVPJJNP-UHFFFAOYSA-N	OKKJLVBELUTLKV-UHFFFAOYSA-N	35	0.8	0.2	-3.10237	-3.10041	-1.62379	-2.45541	2.76072	-11.686	4.67193	-3.8605	-28.1228	4.95275	-3.20668	3.12261	-0.57745	-12.6463	-2.19203	-8.47927	1.54932	-3.28305	-15.4765	0.523067	0.342433	0.171867	0.0463667	0.0023	-0.0056	-0.0057	0.00233333	-0.0029	-0.136267	-0.3799	-0.642233
6	SYRINGIC ACID	water	Methanol	JMSVCTWVEWCHDZ-UHFFFAOYSA-N	XLYOFNOQVPJJNP-UHFFFAOYSA-N	OKKJLVBELUTLKV-UHFFFAOYSA-N	40	0.8	0.2	-3.03152	-3.03841	-1.56639	-2.36768	2.98303	-11.4591	4.78382	-3.81179	-28.128	4.9488	-3.20407	3.1202	-0.576891	-12.6366	-1.96577	-8.255	1.66362	-3.2349	-15.4915	0.515367	0.336667	0.1687	0.0458	0.00203333	-0.00526667	-0.00533333	0.00246667	-0.0018	-0.128967	-0.3647	-0.618633
6	SYRINGIC ACID	water	Methanol	JMSVCTWVEWCHDZ-UHFFFAOYSA-N	XLYOFNOQVPJJNP-UHFFFAOYSA-N	OKKJLVBELUTLKV-UHFFFAOYSA-N	45	0.8	0.2	-2.97062	-2.97877	-1.5252	-2.28811	3.20001	-11.2336	4.89514	-3.76294	-28.1347	4.94479	-3.20155	3.11754	-0.57657	-12.6258	-1.74478	-8.03207	1.7776	-3.18637	-15.5089	0.411433	0.263433	0.1205	0.0062	-0.0398	-0.0417667	-0.0311333	-0.00936667	0.045	0.0401	-0.0525333	-0.1614
6	SYRINGIC ACID	water	Methanol	JMSVCTWVEWCHDZ-UHFFFAOYSA-N	XLYOFNOQVPJJNP-UHFFFAOYSA-N	OKKJLVBELUTLKV-UHFFFAOYSA-N	50	0.8	0.2	-2.90309	-2.86328	-1.48004	-2.16564	3.39693	-11.0279	5.00023	-3.71125	-28.1583	4.93587	-3.19572	3.112	-0.575432	-12.6034	-1.53894	-7.83218	1.88823	-3.13582	-15.555	0.505033	0.329867	0.164733	0.0452667	0.0025	-0.00513333	-0.00526667	0.0027	6.66667e-05	-0.114033	-0.3328	-0.5722
6	SYRINGIC ACID	water	Methanol	JMSVCTWVEWCHDZ-UHFFFAOYSA-N	XLYOFNOQVPJJNP-UHFFFAOYSA-N	OKKJLVBELUTLKV-UHFFFAOYSA-N	10	0.9	0.1	-3.92082	-3.58503	-1.86328	-3.37288	2.1114	-13.0911	4.0534	-4.2633	-28.0544	5.03738	-3.11779	3.37438	-0.340688	-13.6784	-2.92598	-9.97331	0.679015	-3.92261	-14.376	0.54055	0.35045	0.171417	0.0434	0.00225	-0.00601667	-0.00741667	0.0014	-0.0054	-0.181617	-0.487017	-0.811217
6	SYRINGIC ACID	water	Methanol	JMSVCTWVEWCHDZ-UHFFFAOYSA-N	XLYOFNOQVPJJNP-UHFFFAOYSA-N	OKKJLVBELUTLKV-UHFFFAOYSA-N	15	0.9	0.1	-3.88606	-3.48149	-1.8242	-3.27295	2.38886	-12.8564	4.15612	-4.21181	-28.0444	5.03643	-3.11709	3.3739	-0.340429	-13.6765	-2.64757	-9.73934	0.782217	-3.87138	-14.3679	0.450033	0.276583	0.113183	-0.00605	-0.04325	-0.0431167	-0.0323167	-0.00943333	0.0572833	0.0426667	-0.0718667	-0.199117
6	SYRINGIC ACID	water	Methanol	JMSVCTWVEWCHDZ-UHFFFAOYSA-N	XLYOFNOQVPJJNP-UHFFFAOYSA-N	OKKJLVBELUTLKV-UHFFFAOYSA-N	20	0.9	0.1	-3.79588	-3.42474	-1.76221	-3.19856	2.66137	-12.6179	4.26247	-4.1606	-28.034	5.03592	-3.11678	3.37354	-0.340419	-13.675	-2.37455	-9.50109	0.888928	-3.82018	-14.3589	0.54325	0.352433	0.173067	0.0445667	0.00313333	-0.00543333	-0.00653333	0.00181667	-0.00355	-0.16415	-0.449917	-0.7552
6	SYRINGIC ACID	water	Methanol	JMSVCTWVEWCHDZ-UHFFFAOYSA-N	XLYOFNOQVPJJNP-UHFFFAOYSA-N	OKKJLVBELUTLKV-UHFFFAOYSA-N	25	0.9	0.1	-3.72125	-3.2827	-1.72056	-3.07221	2.92521	-12.3789	4.37175	-4.10913	-28.0265	5.0349	-3.11618	3.37282	-0.340398	-13.6721	-2.10969	-9.26273	0.998932	-3.76873	-14.3544	0.554867	0.361267	0.1789	0.04675	0.00341667	-0.00546667	-0.0064	0.00226667	-0.00191667	-0.154067	-0.429567	-0.725583
6	SYRINGIC ACID	water	Methanol	JMSVCTWVEWCHDZ-UHFFFAOYSA-N	XLYOFNOQVPJJNP-UHFFFAOYSA-N	OKKJLVBELUTLKV-UHFFFAOYSA-N	30	0.9	0.1	-3.65758	-3.18979	-1.68089	-2.9807	3.18438	-12.1364	4.48429	-4.05805	-28.0185	5.03438	-3.11588	3.37246	-0.340388	-13.6706	-1.85	-9.02052	1.11183	-3.71766	-14.3479	0.541483	0.351483	0.173467	0.0457833	0.00323333	-0.00546667	-0.00623333	0.00258333	-0.00133333	-0.146817	-0.4139	-0.70185
6	SYRINGIC ACID	water	Methanol	JMSVCTWVEWCHDZ-UHFFFAOYSA-N	XLYOFNOQVPJJNP-UHFFFAOYSA-N	OKKJLVBELUTLKV-UHFFFAOYSA-N	35	0.9	0.1	-3.58503	-3.10041	-1.62379	-2.88583	3.43674	-11.8925	4.59947	-4.00707	-28.012	5.03285	-3.11497	3.37137	-0.340358	-13.6662	-1.59611	-8.77757	1.2281	-3.66671	-14.3458	0.529617	0.343217	0.1686	0.0445167	0.00356667	-0.0053	-0.00626667	0.00241667	-0.00111667	-0.138967	-0.39745	-0.678283
6	SYRINGIC ACID	water	Methanol	JMSVCTWVEWCHDZ-UHFFFAOYSA-N	XLYOFNOQVPJJNP-UHFFFAOYSA-N	OKKJLVBELUTLKV-UHFFFAOYSA-N	40	0.9	0.1	-3.50864	-3.03841	-1.56639	-2.80927	3.68423	-11.6461	4.71727	-3.95649	-28.0052	5.03139	-3.11397	3.37053	-0.340088	-13.6628	-1.34716	-8.53211	1.34674	-3.6164	-14.3424	0.522267	0.337667	0.165683	0.04415	0.00335	-0.00488333	-0.00583333	0.00256667	-6.66667e-05	-0.131483	-0.381517	-0.653317
6	SYRINGIC ACID	water	Methanol	JMSVCTWVEWCHDZ-UHFFFAOYSA-N	XLYOFNOQVPJJNP-UHFFFAOYSA-N	OKKJLVBELUTLKV-UHFFFAOYSA-N	45	0.9	0.1	-3.4437	-2.97877	-1.5252	-2.73987	3.92625	-11.398	4.83721	-3.90623	-27.9988	5.03037	-3.11336	3.3698	-0.340068	-13.6599	-1.10412	-8.28464	1.46741	-3.56616	-14.339	0.406717	0.256217	0.112083	-0.00015	-0.0437333	-0.0459667	-0.0348167	-0.0106833	0.0525	0.0579667	-0.0315167	-0.14045
6	SYRINGIC ACID	water	Methanol	JMSVCTWVEWCHDZ-UHFFFAOYSA-N	XLYOFNOQVPJJNP-UHFFFAOYSA-N	OKKJLVBELUTLKV-UHFFFAOYSA-N	50	0.9	0.1	-3.35655	-2.86328	-1.48004	-2.63044	4.15584	-11.155	4.9574	-3.85528	-27.9988	5.02781	-3.11185	3.36799	-0.340017	-13.6525	-0.871973	-8.04312	1.58941	-3.51526	-14.3463	0.513267	0.33185	0.16245	0.04405	0.00383333	-0.00473333	-0.00571667	0.00285	0.00178333	-0.116183	-0.347983	-0.604017
6	SYRINGIC ACID	water	Methanol	JMSVCTWVEWCHDZ-UHFFFAOYSA-N	XLYOFNOQVPJJNP-UHFFFAOYSA-N	OKKJLVBELUTLKV-UHFFFAOYSA-N	10	1	0	-3.58503	-3.58503	-1.86328	-3.83011	2.76177	-13.3663	3.97445	-4.42524	-27.9733	5.10819	-3.01975	3.61773	-0.10197	-14.6764	-2.34642	-10.3466	0.356722	-4.32327	-13.2969	0.542167	0.347667	0.165667	0.0401667	0.00333333	-0.00583333	-0.00816667	0.00133333	-0.0035	-0.1855	-0.509	-0.855
6	SYRINGIC ACID	water	Methanol	JMSVCTWVEWCHDZ-UHFFFAOYSA-N	XLYOFNOQVPJJNP-UHFFFAOYSA-N	OKKJLVBELUTLKV-UHFFFAOYSA-N	15	1	0	-3.48149	-3.48149	-1.8242	-3.74599	3.07391	-13.1452	4.05537	-4.36915	-27.9597	5.10768	-3.01945	3.61737	-0.10196	-14.6749	-2.03377	-10.1258	0.438004	-4.26719	-13.2847	0.442833	0.2665	0.1015	-0.0145	-0.0471667	-0.047	-0.0358333	-0.0106667	0.066	0.063	-0.0488333	-0.176333
6	SYRINGIC ACID	water	Methanol	JMSVCTWVEWCHDZ-UHFFFAOYSA-N	XLYOFNOQVPJJNP-UHFFFAOYSA-N	OKKJLVBELUTLKV-UHFFFAOYSA-N	20	1	0	-3.42474	-3.42474	-1.76221	-3.68973	3.38056	-12.9218	4.13884	-4.31373	-27.9457	5.10768	-3.01945	3.61737	-0.10196	-14.6749	-1.72712	-9.90239	0.521474	-4.21177	-13.2707	0.547667	0.351667	0.168667	0.042	0.00433333	-0.00516667	-0.00716667	0.00183333	-0.00166667	-0.1675	-0.47	-0.795667
6	SYRINGIC ACID	water	Methanol	JMSVCTWVEWCHDZ-UHFFFAOYSA-N	XLYOFNOQVPJJNP-UHFFFAOYSA-N	OKKJLVBELUTLKV-UHFFFAOYSA-N	25	1	0	-3.2827	-3.2827	-1.72056	-3.5773	3.67999	-12.6974	4.22483	-4.25876	-27.9327	5.10717	-3.01914	3.617	-0.101949	-14.6735	-1.42718	-9.67824	0.607825	-4.15681	-13.2592	0.561833	0.362333	0.175667	0.0446667	0.00466667	-0.00516667	-0.007	0.00233333	0	-0.157	-0.4485	-0.764167
6	SYRINGIC ACID	water	Methanol	JMSVCTWVEWCHDZ-UHFFFAOYSA-N	XLYOFNOQVPJJNP-UHFFFAOYSA-N	OKKJLVBELUTLKV-UHFFFAOYSA-N	30	1	0	-3.18979	-3.18979	-1.68089	-3.50089	3.97407	-12.4704	4.31365	-4.20447	-27.9194	5.10717	-3.01914	3.617	-0.101949	-14.6735	-1.1331	-9.45124	0.696645	-4.10252	-13.2459	0.548167	0.352333	0.170167	0.0438333	0.0045	-0.00516667	-0.00683333	0.00266667	0.0005	-0.149667	-0.432167	-0.739167
6	SYRINGIC ACID	water	Methanol	JMSVCTWVEWCHDZ-UHFFFAOYSA-N	XLYOFNOQVPJJNP-UHFFFAOYSA-N	OKKJLVBELUTLKV-UHFFFAOYSA-N	35	1	0	-3.10041	-3.10041	-1.62379	-3.42204	4.26194	-12.2414	4.40529	-4.15075	-27.9063	5.10666	-3.01884	3.61664	-0.101939	-14.672	-0.844717	-9.22256	0.788647	-4.04881	-13.2344	0.536167	0.344	0.165333	0.0426667	0.00483333	-0.005	-0.00683333	0.0025	0.000666667	-0.141667	-0.415	-0.714333
6	SYRINGIC ACID	water	Methanol	JMSVCTWVEWCHDZ-UHFFFAOYSA-N	XLYOFNOQVPJJNP-UHFFFAOYSA-N	OKKJLVBELUTLKV-UHFFFAOYSA-N	40	1	0	-3.03841	-3.03841	-1.56639	-3.36179	4.54439	-12.0099	4.49987	-4.09771	-27.8931	5.10666	-3.01884	3.61664	-0.101939	-14.672	-0.562267	-8.99102	0.883227	-3.99577	-13.2211	0.529167	0.338667	0.162667	0.0425	0.00466667	-0.0045	-0.00633333	0.00266667	0.00166667	-0.134	-0.398333	-0.688
6	SYRINGIC ACID	water	Methanol	JMSVCTWVEWCHDZ-UHFFFAOYSA-N	XLYOFNOQVPJJNP-UHFFFAOYSA-N	OKKJLVBELUTLKV-UHFFFAOYSA-N	45	1	0	-2.97877	-2.97877	-1.5252	-3.30747	4.82111	-11.776	4.59739	-4.04528	-27.8799	5.10615	-3.01854	3.61628	-0.101929	-14.6705	-0.285036	-8.75745	0.981109	-3.94335	-13.2093	0.402	0.249	0.103667	-0.0065	-0.0476667	-0.0501667	-0.0385	-0.012	0.06	0.0758333	-0.0105	-0.1195
6	SYRINGIC ACID	water	Methanol	JMSVCTWVEWCHDZ-UHFFFAOYSA-N	XLYOFNOQVPJJNP-UHFFFAOYSA-N	OKKJLVBELUTLKV-UHFFFAOYSA-N	50	1	0	-2.86328	-2.86328	-1.48004	-3.21342	5.08949	-11.5413	4.69774	-3.99317	-27.8685	5.10563	-3.01824	3.61592	-0.101919	-14.6691	-0.0161448	-8.5231	1.08182	-3.89125	-13.1995	0.5215	0.333833	0.160167	0.0428333	0.00516667	-0.00433333	-0.00616667	0.003	0.0035	-0.118333	-0.363167	-0.635833
7	GALLIC ACID	water	propan-1-ol	LNTHITQWFMADLM-UHFFFAOYSA-N	XLYOFNOQVPJJNP-UHFFFAOYSA-N	BDERNNFJNOPAEC-UHFFFAOYSA-N	20	0	1	-1.47927	-2.89654	-1.47927	-1.4906	-3.10173	-15.8503	3.46461	-6.15352	-24.2737	5.40408	-2.71682	2.44724	-0.497524	-11.8909	-8.50581	-13.1335	1.01737	-5.656	-12.3828	0.598167	0.444	0.265333	0.0773333	-0.00583333	-0.000333333	0.009	0.00366667	-0.122667	-0.367667	-0.542833	-0.691
7	GALLIC ACID	water	propan-1-ol	LNTHITQWFMADLM-UHFFFAOYSA-N	XLYOFNOQVPJJNP-UHFFFAOYSA-N	BDERNNFJNOPAEC-UHFFFAOYSA-N	25	0	1	-1.3841	-2.83033	-1.3841	-1.41404	-2.72534	-15.7735	3.46334	-6.1141	-24.293	5.36946	-2.69941	2.43156	-0.494336	-11.8147	-8.0948	-13.0741	1.03178	-5.61976	-12.4784	0.581167	0.430333	0.255167	0.0731667	-0.0055	-0.000333333	0.00866667	0.00333333	-0.118667	-0.356833	-0.529333	-0.674
7	GALLIC ACID	water	propan-1-ol	LNTHITQWFMADLM-UHFFFAOYSA-N	XLYOFNOQVPJJNP-UHFFFAOYSA-N	BDERNNFJNOPAEC-UHFFFAOYSA-N	30	0	1	-1.36735	-2.69037	-1.36735	-1.38604	-2.37503	-15.6606	3.47859	-6.07177	-24.3001	5.35494	-2.69211	2.42498	-0.492999	-11.7827	-7.72997	-12.9684	1.05361	-5.57877	-12.5173	0.564667	0.416667	0.245	0.0693333	-0.006	0	0.00866667	0.0035	-0.114	-0.346333	-0.515833	-0.657333
7	GALLIC ACID	water	propan-1-ol	LNTHITQWFMADLM-UHFFFAOYSA-N	XLYOFNOQVPJJNP-UHFFFAOYSA-N	BDERNNFJNOPAEC-UHFFFAOYSA-N	35	0	1	-1.33934	-2.59791	-1.33934	-1.35688	-2.02867	-15.5451	3.4933	-6.02627	-24.308	5.33874	-2.68397	2.41765	-0.491508	-11.7471	-7.36741	-12.8612	1.07565	-5.53476	-12.5609	0.548833	0.403167	0.2355	0.0655	-0.00583333	-0.000166667	0.00866667	0.0035	-0.11	-0.335833	-0.502333	-0.641
7	GALLIC ACID	water	propan-1-ol	LNTHITQWFMADLM-UHFFFAOYSA-N	XLYOFNOQVPJJNP-UHFFFAOYSA-N	BDERNNFJNOPAEC-UHFFFAOYSA-N	40	0	1	-1.32457	-2.49417	-1.32457	-1.33608	-1.69134	-15.4196	3.51153	-5.97815	-24.3136	5.32702	-2.67807	2.41234	-0.490429	-11.7213	-7.01836	-12.7416	1.09919	-5.48772	-12.5923	0.532333	0.39	0.225667	0.0613333	-0.00566667	-0.0005	0.0085	0.00333333	-0.106167	-0.325667	-0.490167	-0.6255
7	GALLIC ACID	water	propan-1-ol	LNTHITQWFMADLM-UHFFFAOYSA-N	XLYOFNOQVPJJNP-UHFFFAOYSA-N	BDERNNFJNOPAEC-UHFFFAOYSA-N	45	0	1	-1.31369	-2.42056	-1.31369	-1.32285	-1.36283	-15.2845	3.53326	-5.92782	-24.3167	5.31864	-2.67386	2.40854	-0.489657	-11.7029	-6.68147	-12.6107	1.12472	-5.43816	-12.6139	0.516833	0.3775	0.215833	0.0576667	-0.006	0.000166667	0.00916667	0.0035	-0.1025	-0.3155	-0.477333	-0.61
7	GALLIC ACID	water	propan-1-ol	LNTHITQWFMADLM-UHFFFAOYSA-N	XLYOFNOQVPJJNP-UHFFFAOYSA-N	BDERNNFJNOPAEC-UHFFFAOYSA-N	20	0.1	0.9	-2.53667	-2.89654	-1.47927	-1.40598	-3.21985	-16.2607	3.10141	-6.27767	-24.2352	4.98139	-3.08372	2.36476	-0.630158	-12.1239	-8.20124	-13.177	0.736647	-5.64751	-12.1114	0.609	0.44855	0.26505	0.0768333	-0.00518333	-0.001	0.00811667	0.0045	-0.118817	-0.368467	-0.560117	-0.728333
7	GALLIC ACID	water	propan-1-ol	LNTHITQWFMADLM-UHFFFAOYSA-N	XLYOFNOQVPJJNP-UHFFFAOYSA-N	BDERNNFJNOPAEC-UHFFFAOYSA-N	25	0.1	0.9	-2.39915	-2.83033	-1.3841	-1.34251	-2.83592	-16.1575	3.12697	-6.23601	-24.2558	4.94916	-3.06391	2.34949	-0.626121	-12.0457	-7.78508	-13.0936	0.77748	-5.60989	-12.2101	0.59455	0.436717	0.256067	0.07315	-0.00481667	-0.000966667	0.00783333	0.00421667	-0.114767	-0.357167	-0.545367	-0.709367
7	GALLIC ACID	water	propan-1-ol	LNTHITQWFMADLM-UHFFFAOYSA-N	XLYOFNOQVPJJNP-UHFFFAOYSA-N	BDERNNFJNOPAEC-UHFFFAOYSA-N	30	0.1	0.9	-2.39789	-2.69037	-1.36735	-1.31516	-2.48169	-16.0246	3.1629	-6.19151	-24.2645	4.93361	-3.05428	2.34211	-0.624153	-12.0078	-7.4153	-12.9704	0.820794	-5.56736	-12.2566	0.57775	0.422867	0.245883	0.0694167	-0.00531667	-0.000666667	0.00781667	0.00438333	-0.1102	-0.346483	-0.5311	-0.69135
7	GALLIC ACID	water	propan-1-ol	LNTHITQWFMADLM-UHFFFAOYSA-N	XLYOFNOQVPJJNP-UHFFFAOYSA-N	BDERNNFJNOPAEC-UHFFFAOYSA-N	35	0.1	0.9	-2.38267	-2.59791	-1.33934	-1.28879	-2.13273	-15.8876	3.19903	-6.1438	-24.2734	4.91805	-3.04465	2.33472	-0.622186	-11.97	-7.05078	-12.843	0.864308	-5.52161	-12.3034	0.561783	0.409317	0.2364	0.0656667	-0.00513333	-0.000783333	0.00783333	0.00436667	-0.106267	-0.335767	-0.516817	-0.673667
7	GALLIC ACID	water	propan-1-ol	LNTHITQWFMADLM-UHFFFAOYSA-N	XLYOFNOQVPJJNP-UHFFFAOYSA-N	BDERNNFJNOPAEC-UHFFFAOYSA-N	40	0.1	0.9	-2.36863	-2.49417	-1.32457	-1.26853	-1.79353	-15.7426	3.23685	-6.09345	-24.2801	4.90529	-3.03643	2.3286	-0.620475	-11.9383	-6.69882	-12.7062	0.908247	-5.47297	-12.3419	0.54565	0.3964	0.22685	0.0617	-0.005	-0.00108333	0.0077	0.00421667	-0.102433	-0.32535	-0.503783	-0.656683
7	GALLIC ACID	water	propan-1-ol	LNTHITQWFMADLM-UHFFFAOYSA-N	XLYOFNOQVPJJNP-UHFFFAOYSA-N	BDERNNFJNOPAEC-UHFFFAOYSA-N	45	0.1	0.9	-2.36129	-2.42056	-1.31369	-1.25544	-1.46534	-15.5892	3.2765	-6.041	-24.284	4.8966	-3.03085	2.32444	-0.619318	-11.9167	-6.36194	-12.5583	0.952061	-5.42168	-12.3673	0.518517	0.375683	0.211633	0.0533167	-0.01055	-0.00498333	0.00513333	0.00291667	-0.093	-0.294733	-0.453033	-0.58545
7	GALLIC ACID	water	propan-1-ol	LNTHITQWFMADLM-UHFFFAOYSA-N	XLYOFNOQVPJJNP-UHFFFAOYSA-N	BDERNNFJNOPAEC-UHFFFAOYSA-N	20	0.2	0.8	-2.55006	-2.89654	-1.47927	-1.35811	-3.28867	-16.6261	2.78694	-6.40302	-24.1921	4.57497	-3.45279	2.28853	-0.762507	-12.3806	-7.86364	-13.1733	0.498409	-5.64051	-11.8115	0.619833	0.4531	0.264767	0.0763333	-0.00453333	-0.00166667	0.00723333	0.00533333	-0.114967	-0.369267	-0.5774	-0.765667
7	GALLIC ACID	water	propan-1-ol	LNTHITQWFMADLM-UHFFFAOYSA-N	XLYOFNOQVPJJNP-UHFFFAOYSA-N	BDERNNFJNOPAEC-UHFFFAOYSA-N	25	0.2	0.8	-2.44158	-2.83033	-1.3841	-1.3043	-2.90104	-16.4876	2.8459	-6.35893	-24.2125	4.54754	-3.43236	2.27486	-0.758018	-12.3069	-7.44858	-13.0552	0.57104	-5.60091	-11.9056	0.607933	0.4431	0.256967	0.0731333	-0.00413333	-0.0016	0.007	0.0051	-0.110867	-0.3575	-0.5614	-0.744733
7	GALLIC ACID	water	propan-1-ol	LNTHITQWFMADLM-UHFFFAOYSA-N	XLYOFNOQVPJJNP-UHFFFAOYSA-N	BDERNNFJNOPAEC-UHFFFAOYSA-N	30	0.2	0.8	-2.43903	-2.69037	-1.36735	-1.27696	-2.54301	-16.3329	2.90387	-6.31209	-24.2226	4.53191	-3.42029	2.26699	-0.755329	-12.264	-7.07492	-12.9126	0.636882	-5.55676	-11.9585	0.590833	0.429067	0.246767	0.0695	-0.00463333	-0.00133333	0.00696667	0.00526667	-0.1064	-0.346633	-0.546367	-0.725367
7	GALLIC ACID	water	propan-1-ol	LNTHITQWFMADLM-UHFFFAOYSA-N	XLYOFNOQVPJJNP-UHFFFAOYSA-N	BDERNNFJNOPAEC-UHFFFAOYSA-N	35	0.2	0.8	-2.42105	-2.59791	-1.33934	-1.25225	-2.19231	-16.173	2.96214	-6.26213	-24.2321	4.51699	-3.40917	2.25955	-0.752885	-12.2239	-6.7093	-12.7639	0.702585	-5.50924	-12.0081	0.574733	0.415467	0.2373	0.0658333	-0.00443333	-0.0014	0.007	0.00523333	-0.102533	-0.3357	-0.5313	-0.706333
7	GALLIC ACID	water	propan-1-ol	LNTHITQWFMADLM-UHFFFAOYSA-N	XLYOFNOQVPJJNP-UHFFFAOYSA-N	BDERNNFJNOPAEC-UHFFFAOYSA-N	40	0.2	0.8	-2.40692	-2.49417	-1.32457	-1.23199	-1.85129	-16.0075	3.02028	-6.20953	-24.2399	4.50447	-3.39986	2.25332	-0.75084	-12.1903	-6.35576	-12.6076	0.766962	-5.45869	-12.0495	0.558967	0.4028	0.228033	0.0620667	-0.00433333	-0.00166667	0.0069	0.0051	-0.0987	-0.325033	-0.5174	-0.687867
7	GALLIC ACID	water	propan-1-ol	LNTHITQWFMADLM-UHFFFAOYSA-N	XLYOFNOQVPJJNP-UHFFFAOYSA-N	BDERNNFJNOPAEC-UHFFFAOYSA-N	45	0.2	0.8	-2.38259	-2.42056	-1.31369	-1.21875	-1.52313	-15.8356	3.07779	-6.15503	-24.2443	4.49602	-3.3932	2.24904	-0.749348	-12.1669	-6.01915	-12.4424	0.828754	-5.40568	-12.0774	0.5202	0.373867	0.207433	0.0489667	-0.0151	-0.0101333	0.0011	0.00233333	-0.0835	-0.273967	-0.428733	-0.5609
7	GALLIC ACID	water	propan-1-ol	LNTHITQWFMADLM-UHFFFAOYSA-N	XLYOFNOQVPJJNP-UHFFFAOYSA-N	BDERNNFJNOPAEC-UHFFFAOYSA-N	20	0.3	0.7	-2.61715	-2.89654	-1.47927	-1.33836	-3.31977	-16.8649	2.59878	-6.5298	-24.1412	4.18404	-3.82903	2.21919	-0.896103	-12.6701	-7.50381	-13.0359	0.379586	-5.6337	-11.471	0.630667	0.45765	0.264483	0.0758333	-0.00388333	-0.00233333	0.00635	0.00616667	-0.111117	-0.370067	-0.594683	-0.803
7	GALLIC ACID	water	propan-1-ol	LNTHITQWFMADLM-UHFFFAOYSA-N	XLYOFNOQVPJJNP-UHFFFAOYSA-N	BDERNNFJNOPAEC-UHFFFAOYSA-N	25	0.3	0.7	-2.50415	-2.83033	-1.3841	-1.29021	-2.93327	-16.7033	2.67839	-6.48316	-24.1612	4.16028	-3.80744	2.20662	-0.891059	-12.5985	-7.09355	-12.8958	0.47177	-5.5921	-11.5628	0.621317	0.449483	0.257867	0.0731167	-0.00345	-0.00223333	0.00616667	0.00598333	-0.106967	-0.357833	-0.577433	-0.7801
7	GALLIC ACID	water	propan-1-ol	LNTHITQWFMADLM-UHFFFAOYSA-N	XLYOFNOQVPJJNP-UHFFFAOYSA-N	BDERNNFJNOPAEC-UHFFFAOYSA-N	30	0.3	0.7	-2.4618	-2.69037	-1.36735	-1.26137	-2.57298	-16.5347	2.75048	-6.43381	-24.173	4.14529	-3.79387	2.1987	-0.887894	-12.5534	-6.71827	-12.7409	0.551781	-5.54592	-11.6196	0.603917	0.435267	0.24765	0.0695833	-0.00395	-0.002	0.00611667	0.00615	-0.1026	-0.346783	-0.561633	-0.759383
7	GALLIC ACID	water	propan-1-ol	LNTHITQWFMADLM-UHFFFAOYSA-N	XLYOFNOQVPJJNP-UHFFFAOYSA-N	BDERNNFJNOPAEC-UHFFFAOYSA-N	35	0.3	0.7	-2.4451	-2.59791	-1.33934	-1.23671	-2.22227	-16.3606	2.82237	-6.38154	-24.1834	4.13086	-3.78059	2.19103	-0.88478	-12.5095	-6.35313	-12.58	0.63134	-5.49676	-11.6739	0.587683	0.421617	0.2382	0.066	-0.00373333	-0.00201667	0.00616667	0.0061	-0.0988	-0.335633	-0.545783	-0.739
7	GALLIC ACID	water	propan-1-ol	LNTHITQWFMADLM-UHFFFAOYSA-N	XLYOFNOQVPJJNP-UHFFFAOYSA-N	BDERNNFJNOPAEC-UHFFFAOYSA-N	40	0.3	0.7	-2.43471	-2.49417	-1.32457	-1.2154	-1.88046	-16.1816	2.89388	-6.32663	-24.1925	4.11826	-3.76883	2.1843	-0.882014	-12.4709	-5.99872	-12.4128	0.709575	-5.44462	-11.7215	0.572283	0.4092	0.229217	0.0624333	-0.00366667	-0.00225	0.0061	0.00598333	-0.0949667	-0.324717	-0.531017	-0.71905
7	GALLIC ACID	water	propan-1-ol	LNTHITQWFMADLM-UHFFFAOYSA-N	XLYOFNOQVPJJNP-UHFFFAOYSA-N	BDERNNFJNOPAEC-UHFFFAOYSA-N	45	0.3	0.7	-2.42748	-2.42056	-1.31369	-1.20127	-1.55295	-15.9982	2.9625	-6.27008	-24.1977	4.10949	-3.7608	2.17965	-0.880135	-12.4444	-5.66244	-12.2374	0.782847	-5.38994	-11.7533	0.521883	0.37205	0.203233	0.0446167	-0.01965	-0.0152833	-0.00293333	0.00175	-0.074	-0.2532	-0.404433	-0.53635
7	GALLIC ACID	water	propan-1-ol	LNTHITQWFMADLM-UHFFFAOYSA-N	XLYOFNOQVPJJNP-UHFFFAOYSA-N	BDERNNFJNOPAEC-UHFFFAOYSA-N	20	0.4	0.6	-2.64605	-2.89654	-1.47927	-1.34185	-3.31971	-16.9736	2.53779	-6.65853	-24.0798	3.80411	-4.21442	2.15552	-1.03178	-12.9912	-7.12382	-12.7592	0.382269	-5.62675	-11.0886	0.6415	0.4622	0.2642	0.0753333	-0.00323333	-0.003	0.00546667	0.007	-0.107267	-0.370867	-0.611967	-0.840333
7	GALLIC ACID	water	propan-1-ol	LNTHITQWFMADLM-UHFFFAOYSA-N	XLYOFNOQVPJJNP-UHFFFAOYSA-N	BDERNNFJNOPAEC-UHFFFAOYSA-N	25	0.4	0.6	-2.56449	-2.83033	-1.3841	-1.29597	-2.93841	-16.8031	2.62409	-6.60924	-24.0999	3.78362	-4.19207	2.14398	-1.02633	-12.9219	-6.72203	-12.611	0.480114	-5.58291	-11.1781	0.6347	0.455867	0.258767	0.0731	-0.00276667	-0.00286667	0.00533333	0.00686667	-0.103067	-0.358167	-0.593467	-0.815467
7	GALLIC ACID	water	propan-1-ol	LNTHITQWFMADLM-UHFFFAOYSA-N	XLYOFNOQVPJJNP-UHFFFAOYSA-N	BDERNNFJNOPAEC-UHFFFAOYSA-N	30	0.4	0.6	-2.5257	-2.69037	-1.36735	-1.26396	-2.57772	-16.628	2.70341	-6.55723	-24.1141	3.76824	-4.17469	2.1352	-1.02205	-12.8687	-6.34596	-12.4533	0.568214	-5.53518	-11.2454	0.617	0.441467	0.248533	0.0696667	-0.00326667	-0.00266667	0.00526667	0.00703333	-0.0988	-0.346933	-0.5769	-0.7934
7	GALLIC ACID	water	propan-1-ol	LNTHITQWFMADLM-UHFFFAOYSA-N	XLYOFNOQVPJJNP-UHFFFAOYSA-N	BDERNNFJNOPAEC-UHFFFAOYSA-N	35	0.4	0.6	-2.49371	-2.59791	-1.33934	-1.23787	-2.22869	-16.4476	2.78134	-6.50257	-24.1258	3.75501	-4.16019	2.12773	-1.01851	-12.8238	-5.9837	-12.2875	0.65361	-5.48406	-11.302	0.600633	0.427767	0.2391	0.0661667	-0.00303333	-0.00263333	0.00533333	0.00696667	-0.0950667	-0.335567	-0.560267	-0.771667
7	GALLIC ACID	water	propan-1-ol	LNTHITQWFMADLM-UHFFFAOYSA-N	XLYOFNOQVPJJNP-UHFFFAOYSA-N	BDERNNFJNOPAEC-UHFFFAOYSA-N	40	0.4	0.6	-2.48354	-2.49417	-1.32457	-1.21439	-1.88731	-16.2622	2.85969	-6.44528	-24.1367	3.74233	-4.14599	2.12052	-1.01503	-12.7802	-5.62964	-12.1162	0.739173	-5.43025	-11.3565	0.5856	0.4156	0.2304	0.0628	-0.003	-0.00283333	0.0053	0.00686667	-0.0912333	-0.3244	-0.544633	-0.750233
7	GALLIC ACID	water	propan-1-ol	LNTHITQWFMADLM-UHFFFAOYSA-N	XLYOFNOQVPJJNP-UHFFFAOYSA-N	BDERNNFJNOPAEC-UHFFFAOYSA-N	45	0.4	0.6	-2.45453	-2.42056	-1.31369	-1.19858	-1.56124	-16.0737	2.93338	-6.38664	-24.1431	3.73309	-4.13591	2.11531	-1.01257	-12.749	-5.29433	-11.9378	0.81807	-5.37407	-11.3942	0.523567	0.370233	0.199033	0.0402667	-0.0242	-0.0204333	-0.00696667	0.00116667	-0.0645	-0.232433	-0.380133	-0.5118
7	GALLIC ACID	water	propan-1-ol	LNTHITQWFMADLM-UHFFFAOYSA-N	XLYOFNOQVPJJNP-UHFFFAOYSA-N	BDERNNFJNOPAEC-UHFFFAOYSA-N	20	0.5	0.5	-2.70923	-2.89654	-1.47927	-1.36743	-3.29001	-16.9851	2.56883	-6.79002	-24.0045	3.43151	-4.61013	2.09641	-1.1701	-13.3416	-6.72152	-12.375	0.472416	-5.61992	-10.6629	0.652333	0.46675	0.263917	0.0748333	-0.00258333	-0.00366667	0.00458333	0.00783333	-0.103417	-0.371667	-0.62925	-0.877667
7	GALLIC ACID	water	propan-1-ol	LNTHITQWFMADLM-UHFFFAOYSA-N	XLYOFNOQVPJJNP-UHFFFAOYSA-N	BDERNNFJNOPAEC-UHFFFAOYSA-N	25	0.5	0.5	-2.6532	-2.83033	-1.3841	-1.32104	-2.91721	-16.8132	2.65469	-6.73805	-24.0253	3.41429	-4.58701	2.0859	-1.16423	-13.2747	-6.3315	-12.2262	0.568791	-5.57382	-10.7506	0.648083	0.46225	0.259667	0.0730833	-0.00208333	-0.0035	0.0045	0.00775	-0.0991667	-0.3585	-0.6095	-0.850833
7	GALLIC ACID	water	propan-1-ol	LNTHITQWFMADLM-UHFFFAOYSA-N	XLYOFNOQVPJJNP-UHFFFAOYSA-N	BDERNNFJNOPAEC-UHFFFAOYSA-N	30	0.5	0.5	-2.61818	-2.69037	-1.36735	-1.28414	-2.55807	-16.6356	2.73796	-6.68324	-24.0426	3.39923	-4.56678	2.0767	-1.1591	-13.2162	-5.9573	-12.0688	0.661262	-5.52414	-10.8265	0.630083	0.447667	0.249417	0.06975	-0.00258333	-0.00333333	0.00441667	0.00791667	-0.095	-0.347083	-0.592167	-0.827417
7	GALLIC ACID	water	propan-1-ol	LNTHITQWFMADLM-UHFFFAOYSA-N	XLYOFNOQVPJJNP-UHFFFAOYSA-N	BDERNNFJNOPAEC-UHFFFAOYSA-N	35	0.5	0.5	-2.57904	-2.59791	-1.33934	-1.25518	-2.21234	-16.4532	2.8182	-6.62615	-24.0563	3.38633	-4.54943	2.06881	-1.15469	-13.166	-5.59867	-11.9038	0.749388	-5.47146	-10.8903	0.613583	0.433917	0.24	0.0663333	-0.00233333	-0.00325	0.0045	0.00783333	-0.0913333	-0.3355	-0.57475	-0.804333
7	GALLIC ACID	water	propan-1-ol	LNTHITQWFMADLM-UHFFFAOYSA-N	XLYOFNOQVPJJNP-UHFFFAOYSA-N	BDERNNFJNOPAEC-UHFFFAOYSA-N	40	0.5	0.5	-2.56868	-2.49417	-1.32457	-1.22839	-1.87265	-16.2653	2.89999	-6.56645	-24.0696	3.37342	-4.53209	2.06093	-1.15029	-13.1158	-5.24607	-11.7332	0.839064	-5.41616	-10.9538	0.598917	0.422	0.231583	0.0631667	-0.00233333	-0.00341667	0.0045	0.00775	-0.0875	-0.324083	-0.55825	-0.781417
7	GALLIC ACID	water	propan-1-ol	LNTHITQWFMADLM-UHFFFAOYSA-N	XLYOFNOQVPJJNP-UHFFFAOYSA-N	BDERNNFJNOPAEC-UHFFFAOYSA-N	45	0.5	0.5	-2.52918	-2.42056	-1.31369	-1.21014	-1.54878	-16.0752	2.9758	-6.50573	-24.0777	3.36481	-4.52053	2.05567	-1.14736	-13.0823	-4.91359	-11.5546	0.920132	-5.35837	-10.9954	0.52525	0.368417	0.194833	0.0359167	-0.02875	-0.0255833	-0.011	0.000583333	-0.055	-0.211667	-0.355833	-0.48725
7	GALLIC ACID	water	propan-1-ol	LNTHITQWFMADLM-UHFFFAOYSA-N	XLYOFNOQVPJJNP-UHFFFAOYSA-N	BDERNNFJNOPAEC-UHFFFAOYSA-N	20	0.6	0.4	-2.78555	-2.89654	-1.47927	-1.41892	-3.22555	-16.9321	2.6553	-6.92567	-23.9095	3.06471	-5.02022	2.04209	-1.31234	-13.7279	-6.29026	-11.9119	0.613209	-5.61333	-10.1816	0.663167	0.4713	0.263633	0.0743333	-0.00193333	-0.00433333	0.0037	0.00866667	-0.0995667	-0.372467	-0.646533	-0.915
7	GALLIC ACID	water	propan-1-ol	LNTHITQWFMADLM-UHFFFAOYSA-N	XLYOFNOQVPJJNP-UHFFFAOYSA-N	BDERNNFJNOPAEC-UHFFFAOYSA-N	25	0.6	0.4	-2.75585	-2.83033	-1.3841	-1.36952	-2.86406	-16.7609	2.73912	-6.87106	-23.9314	3.04982	-4.99645	2.03228	-1.30615	-13.6624	-5.91388	-11.7644	0.706835	-5.56491	-10.269	0.661467	0.468633	0.260567	0.0730667	-0.0014	-0.00413333	0.00366667	0.00863333	-0.0952667	-0.358833	-0.625533	-0.8862
7	GALLIC ACID	water	propan-1-ol	LNTHITQWFMADLM-UHFFFAOYSA-N	XLYOFNOQVPJJNP-UHFFFAOYSA-N	BDERNNFJNOPAEC-UHFFFAOYSA-N	30	0.6	0.4	-2.74873	-2.69037	-1.36735	-1.32555	-2.50896	-16.5823	2.82544	-6.81342	-23.9527	3.03532	-4.97228	2.02255	-1.29982	-13.5966	-5.54428	-11.61	0.802894	-5.5136	-10.356	0.643167	0.453867	0.2503	0.0698333	-0.0019	-0.004	0.00356667	0.0088	-0.0912	-0.347233	-0.607433	-0.861433
7	GALLIC ACID	water	propan-1-ol	LNTHITQWFMADLM-UHFFFAOYSA-N	XLYOFNOQVPJJNP-UHFFFAOYSA-N	BDERNNFJNOPAEC-UHFFFAOYSA-N	35	0.6	0.4	-2.70204	-2.59791	-1.33934	-1.29222	-2.16816	-16.3993	2.90734	-6.75394	-23.9689	3.02345	-4.95305	2.01468	-1.2948	-13.5439	-5.19161	-11.4462	0.892662	-5.45914	-10.425	0.626533	0.440067	0.2409	0.0665	-0.00163333	-0.00386667	0.00366667	0.0087	-0.0876	-0.335433	-0.589233	-0.837
7	GALLIC ACID	water	propan-1-ol	LNTHITQWFMADLM-UHFFFAOYSA-N	XLYOFNOQVPJJNP-UHFFFAOYSA-N	BDERNNFJNOPAEC-UHFFFAOYSA-N	40	0.6	0.4	-2.69065	-2.49417	-1.32457	-1.26076	-1.83167	-16.2106	2.99162	-6.6919	-23.9854	3.01143	-4.93314	2.00662	-1.28959	-13.4896	-4.8431	-11.2775	0.984996	-5.40231	-10.4958	0.612233	0.4284	0.232767	0.0635333	-0.00166667	-0.004	0.0037	0.00863333	-0.0837667	-0.323767	-0.571867	-0.8126
7	GALLIC ACID	water	propan-1-ol	LNTHITQWFMADLM-UHFFFAOYSA-N	XLYOFNOQVPJJNP-UHFFFAOYSA-N	BDERNNFJNOPAEC-UHFFFAOYSA-N	45	0.6	0.4	-2.54941	-2.42056	-1.31369	-1.23908	-1.51101	-16.02	3.06912	-6.62921	-23.9957	3.00203	-4.91816	2.00044	-1.28569	-13.4484	-4.51304	-11.1018	1.06868	-5.34352	-10.5473	0.526933	0.3666	0.190633	0.0315667	-0.0333	-0.0307333	-0.0150333	0	-0.0455	-0.1909	-0.331533	-0.4627
7	GALLIC ACID	water	propan-1-ol	LNTHITQWFMADLM-UHFFFAOYSA-N	XLYOFNOQVPJJNP-UHFFFAOYSA-N	BDERNNFJNOPAEC-UHFFFAOYSA-N	20	0.7	0.3	-2.89466	-2.89654	-1.47927	-1.50965	-3.10847	-16.8343	2.76983	-7.06787	-23.7832	2.69981	-5.44693	1.99157	-1.4594	-14.1498	-5.80828	-11.3874	0.778258	-5.60847	-9.63343	0.674	0.47585	0.26335	0.0738333	-0.00128333	-0.005	0.00281667	0.0095	-0.0957167	-0.373267	-0.663817	-0.952333
7	GALLIC ACID	water	propan-1-ol	LNTHITQWFMADLM-UHFFFAOYSA-N	XLYOFNOQVPJJNP-UHFFFAOYSA-N	BDERNNFJNOPAEC-UHFFFAOYSA-N	25	0.7	0.3	-2.85001	-2.83033	-1.3841	-1.45414	-2.76163	-16.6632	2.85233	-7.01088	-23.8062	2.68851	-5.42376	1.98317	-1.45319	-14.0898	-5.45014	-11.2394	0.869164	-5.55769	-9.71643	0.67485	0.475017	0.261467	0.07305	-0.000716667	-0.00476667	0.00283333	0.00951667	-0.0913667	-0.359167	-0.641567	-0.921567
7	GALLIC ACID	water	propan-1-ol	LNTHITQWFMADLM-UHFFFAOYSA-N	XLYOFNOQVPJJNP-UHFFFAOYSA-N	BDERNNFJNOPAEC-UHFFFAOYSA-N	30	0.7	0.3	-2.82469	-2.69037	-1.36735	-1.39979	-2.41432	-16.4844	2.94159	-6.95059	-23.8321	2.67545	-5.3973	1.97351	-1.44609	-14.0211	-5.08977	-11.0871	0.968077	-5.5045	-9.81102	0.65625	0.460067	0.251183	0.0699167	-0.00121667	-0.00466667	0.00271667	0.00968333	-0.0874	-0.347383	-0.6227	-0.89545
7	GALLIC ACID	water	propan-1-ol	LNTHITQWFMADLM-UHFFFAOYSA-N	XLYOFNOQVPJJNP-UHFFFAOYSA-N	BDERNNFJNOPAEC-UHFFFAOYSA-N	35	0.7	0.3	-2.78811	-2.59791	-1.33934	-1.35973	-2.08104	-16.301	3.02571	-6.88898	-23.8516	2.66447	-5.3755	1.96548	-1.44026	-13.9643	-4.74551	-10.9255	1.06023	-5.44872	-9.88732	0.639483	0.446217	0.2418	0.0666667	-0.000933333	-0.00448333	0.00283333	0.00956667	-0.0838667	-0.335367	-0.603717	-0.869667
7	GALLIC ACID	water	propan-1-ol	LNTHITQWFMADLM-UHFFFAOYSA-N	XLYOFNOQVPJJNP-UHFFFAOYSA-N	BDERNNFJNOPAEC-UHFFFAOYSA-N	40	0.7	0.3	-2.77911	-2.49417	-1.32457	-1.32141	-1.75017	-16.1123	3.11279	-6.82484	-23.872	2.65332	-5.35301	1.95726	-1.43424	-13.9059	-4.40349	-10.7593	1.15553	-5.3906	-9.96611	0.62555	0.4348	0.23395	0.0639	-0.001	-0.00458333	0.0029	0.00951667	-0.0800333	-0.32345	-0.585483	-0.843783
7	GALLIC ACID	water	propan-1-ol	LNTHITQWFMADLM-UHFFFAOYSA-N	XLYOFNOQVPJJNP-UHFFFAOYSA-N	BDERNNFJNOPAEC-UHFFFAOYSA-N	45	0.7	0.3	-2.74357	-2.42056	-1.31369	-1.29483	-1.43423	-15.921	3.19305	-6.76043	-23.8851	2.64496	-5.33615	1.95109	-1.42972	-13.8621	-4.07919	-10.5849	1.24196	-5.33071	-10.023	0.528617	0.364783	0.186433	0.0272167	-0.03785	-0.0358833	-0.0190667	-0.000583333	-0.036	-0.170133	-0.307233	-0.43815
7	GALLIC ACID	water	propan-1-ol	LNTHITQWFMADLM-UHFFFAOYSA-N	XLYOFNOQVPJJNP-UHFFFAOYSA-N	BDERNNFJNOPAEC-UHFFFAOYSA-N	20	0.8	0.2	-3.15971	-2.89654	-1.47927	-1.67672	-2.88897	-16.6901	2.89808	-7.2209	-23.6023	2.33631	-5.89665	1.94588	-1.6132	-14.6195	-5.22528	-10.7935	0.952196	-5.6077	-8.98274	0.684833	0.4804	0.263067	0.0733333	-0.000633333	-0.00566667	0.00193333	0.0103333	-0.0918667	-0.374067	-0.6811	-0.989667
7	GALLIC ACID	water	propan-1-ol	LNTHITQWFMADLM-UHFFFAOYSA-N	XLYOFNOQVPJJNP-UHFFFAOYSA-N	BDERNNFJNOPAEC-UHFFFAOYSA-N	25	0.8	0.2	-3.12211	-2.83033	-1.3841	-1.61008	-2.56189	-16.5181	2.97939	-7.16224	-23.6249	2.32796	-5.87557	1.93893	-1.60743	-14.5672	-4.88985	-10.6425	1.04046	-5.55481	-9.05767	0.688233	0.4814	0.262367	0.0730333	-3.33333e-05	-0.0054	0.002	0.0104	-0.0874667	-0.3595	-0.6576	-0.956933
7	GALLIC ACID	water	propan-1-ol	LNTHITQWFMADLM-UHFFFAOYSA-N	XLYOFNOQVPJJNP-UHFFFAOYSA-N	BDERNNFJNOPAEC-UHFFFAOYSA-N	30	0.8	0.2	-3.06293	-2.69037	-1.36735	-1.53877	-2.22987	-16.3408	3.06979	-7.09999	-23.6549	2.31738	-5.84915	1.93017	-1.60021	-14.5016	-4.54725	-10.4916	1.13962	-5.49978	-9.15327	0.669333	0.466267	0.252067	0.07	-0.000533333	-0.00533333	0.00186667	0.0105667	-0.0836	-0.347533	-0.637967	-0.929467
7	GALLIC ACID	water	propan-1-ol	LNTHITQWFMADLM-UHFFFAOYSA-N	XLYOFNOQVPJJNP-UHFFFAOYSA-N	BDERNNFJNOPAEC-UHFFFAOYSA-N	35	0.8	0.2	-3.0446	-2.59791	-1.33934	-1.48743	-1.90904	-16.1575	3.15609	-7.03691	-23.6775	2.30887	-5.82739	1.92303	-1.59425	-14.4478	-4.21791	-10.3302	1.23306	-5.44266	-9.22967	0.652433	0.452367	0.2427	0.0668333	-0.000233333	-0.0051	0.002	0.0104333	-0.0801333	-0.3353	-0.6182	-0.902333
7	GALLIC ACID	water	propan-1-ol	LNTHITQWFMADLM-UHFFFAOYSA-N	XLYOFNOQVPJJNP-UHFFFAOYSA-N	BDERNNFJNOPAEC-UHFFFAOYSA-N	40	0.8	0.2	-2.96114	-2.49417	-1.32457	-1.43773	-1.5889	-15.9699	3.24584	-6.97133	-23.7022	2.29932	-5.8033	1.91508	-1.58766	-14.388	-3.88822	-10.1666	1.33076	-5.38367	-9.31413	0.638867	0.4412	0.235133	0.0642667	-0.000333333	-0.00516667	0.0021	0.0104	-0.0763	-0.323133	-0.5991	-0.874967
7	GALLIC ACID	water	propan-1-ol	LNTHITQWFMADLM-UHFFFAOYSA-N	XLYOFNOQVPJJNP-UHFFFAOYSA-N	BDERNNFJNOPAEC-UHFFFAOYSA-N	45	0.8	0.2	-2.87697	-2.42056	-1.31369	-1.40307	-1.28103	-15.7781	3.32997	-6.90579	-23.7187	2.29216	-5.78523	1.90911	-1.58271	-14.3432	-3.57319	-9.99288	1.42086	-5.32308	-9.37541	0.5303	0.362967	0.182233	0.0228667	-0.0424	-0.0410333	-0.0231	-0.00116667	-0.0265	-0.149367	-0.282933	-0.4136
7	GALLIC ACID	water	propan-1-ol	LNTHITQWFMADLM-UHFFFAOYSA-N	XLYOFNOQVPJJNP-UHFFFAOYSA-N	BDERNNFJNOPAEC-UHFFFAOYSA-N	20	0.9	0.1	-3.35962	-2.89654	-1.47927	-2.0314	-2.41783	-16.459	3.05524	-7.3907	-23.3261	1.96832	-6.36522	1.90213	-1.77283	-15.1217	-4.38615	-10.0937	1.15311	-5.61787	-8.20439	0.695667	0.48495	0.262783	0.0728333	1.66667e-05	-0.00633333	0.00105	0.0111667	-0.0880167	-0.374867	-0.698383	-1.027
7	GALLIC ACID	water	propan-1-ol	LNTHITQWFMADLM-UHFFFAOYSA-N	XLYOFNOQVPJJNP-UHFFFAOYSA-N	BDERNNFJNOPAEC-UHFFFAOYSA-N	25	0.9	0.1	-3.22004	-2.83033	-1.3841	-1.94649	-2.11594	-16.2842	3.13085	-7.33215	-23.3405	1.96434	-6.35237	1.89829	-1.76925	-15.0912	-4.08028	-9.93179	1.23256	-5.5629	-8.24928	0.701617	0.487783	0.263267	0.0730167	0.00065	-0.00603333	0.00116667	0.0112833	-0.0835667	-0.359833	-0.673633	-0.9923
7	GALLIC ACID	water	propan-1-ol	LNTHITQWFMADLM-UHFFFAOYSA-N	XLYOFNOQVPJJNP-UHFFFAOYSA-N	BDERNNFJNOPAEC-UHFFFAOYSA-N	30	0.9	0.1	-3.10463	-2.69037	-1.36735	-1.84599	-1.81205	-16.1096	3.2141	-7.27023	-23.3659	1.95854	-6.33378	1.89271	-1.76407	-15.047	-3.77059	-9.77581	1.32139	-5.50616	-8.31892	0.682417	0.472467	0.25295	0.0700833	0.00015	-0.006	0.00101667	0.01145	-0.0798	-0.347683	-0.653233	-0.963483
7	GALLIC ACID	water	propan-1-ol	LNTHITQWFMADLM-UHFFFAOYSA-N	XLYOFNOQVPJJNP-UHFFFAOYSA-N	BDERNNFJNOPAEC-UHFFFAOYSA-N	35	0.9	0.1	-3.06626	-2.59791	-1.33934	-1.77376	-1.51336	-15.9282	3.29714	-7.20761	-23.3861	1.95306	-6.31655	1.88751	-1.75928	-15.0058	-3.46642	-9.61166	1.40963	-5.44833	-8.3802	0.665383	0.458517	0.2436	0.067	0.000466667	-0.00571667	0.00116667	0.0113	-0.0764	-0.335233	-0.632683	-0.935
7	GALLIC ACID	water	propan-1-ol	LNTHITQWFMADLM-UHFFFAOYSA-N	XLYOFNOQVPJJNP-UHFFFAOYSA-N	BDERNNFJNOPAEC-UHFFFAOYSA-N	40	0.9	0.1	-2.97118	-2.49417	-1.32457	-1.70224	-1.21528	-15.7445	3.3842	-7.14261	-23.4107	1.9471	-6.29728	1.88175	-1.75391	-14.9601	-3.16238	-9.44724	1.50245	-5.3887	-8.45065	0.652183	0.4476	0.236317	0.0646333	0.000333333	-0.00575	0.0013	0.0112833	-0.0725667	-0.322817	-0.612717	-0.90615
7	GALLIC ACID	water	propan-1-ol	LNTHITQWFMADLM-UHFFFAOYSA-N	XLYOFNOQVPJJNP-UHFFFAOYSA-N	BDERNNFJNOPAEC-UHFFFAOYSA-N	45	0.9	0.1	-2.93719	-2.42056	-1.31369	-1.65161	-0.92358	-15.5544	3.46942	-7.07759	-23.4282	1.94249	-6.28169	1.87717	-1.74956	-14.9233	-2.86607	-9.27268	1.59225	-5.32803	-8.50488	0.531983	0.36115	0.178033	0.0185167	-0.04695	-0.0461833	-0.0271333	-0.00175	-0.017	-0.1286	-0.258633	-0.38905
7	GALLIC ACID	water	propan-1-ol	LNTHITQWFMADLM-UHFFFAOYSA-N	XLYOFNOQVPJJNP-UHFFFAOYSA-N	BDERNNFJNOPAEC-UHFFFAOYSA-N	20	1	0	-2.89654	-2.89654	-1.47927	-2.88124	-1.28249	-16.0534	3.32279	-7.57713	-22.9243	1.58486	-6.81817	1.84989	-1.92871	-15.5742	-2.86735	-9.23527	1.4729	-5.64842	-7.35008	0.7065	0.4895	0.2625	0.0723333	0.000666667	-0.007	0.000166667	0.012	-0.0841667	-0.375667	-0.715667	-1.06433
7	GALLIC ACID	water	propan-1-ol	LNTHITQWFMADLM-UHFFFAOYSA-N	XLYOFNOQVPJJNP-UHFFFAOYSA-N	BDERNNFJNOPAEC-UHFFFAOYSA-N	25	1	0	-2.83033	-2.83033	-1.3841	-2.78796	-0.98097	-15.8767	3.38221	-7.52045	-22.9177	1.58438	-6.81613	1.84934	-1.92813	-15.5695	-2.56535	-9.06055	1.53287	-5.59232	-7.34819	0.715	0.494167	0.264167	0.073	0.00133333	-0.00666667	0.000333333	0.0121667	-0.0796667	-0.360167	-0.689667	-1.02767
7	GALLIC ACID	water	propan-1-ol	LNTHITQWFMADLM-UHFFFAOYSA-N	XLYOFNOQVPJJNP-UHFFFAOYSA-N	BDERNNFJNOPAEC-UHFFFAOYSA-N	30	1	0	-2.69037	-2.69037	-1.36735	-2.66356	-0.68632	-15.7016	3.44283	-7.46234	-22.9155	1.58343	-6.81203	1.84822	-1.92697	-15.5601	-2.26975	-8.88953	1.59461	-5.53537	-7.35539	0.6955	0.478667	0.253833	0.0701667	0.000833333	-0.00666667	0.000166667	0.0123333	-0.076	-0.347833	-0.6685	-0.9975
7	GALLIC ACID	water	propan-1-ol	LNTHITQWFMADLM-UHFFFAOYSA-N	XLYOFNOQVPJJNP-UHFFFAOYSA-N	BDERNNFJNOPAEC-UHFFFAOYSA-N	35	1	0	-2.59791	-2.59791	-1.33934	-2.57236	-0.39539	-15.5228	3.50537	-7.40356	-22.9126	1.58264	-6.80862	1.8473	-1.92601	-15.5523	-1.97803	-8.71417	1.65807	-5.47755	-7.36026	0.678333	0.464667	0.2445	0.0671667	0.00116667	-0.00633333	0.000333333	0.0121667	-0.0726667	-0.335167	-0.647167	-0.967667
7	GALLIC ACID	water	propan-1-ol	LNTHITQWFMADLM-UHFFFAOYSA-N	XLYOFNOQVPJJNP-UHFFFAOYSA-N	BDERNNFJNOPAEC-UHFFFAOYSA-N	40	1	0	-2.49417	-2.49417	-1.32457	-2.47722	-0.11023	-15.3436	3.56966	-7.34356	-22.9125	1.58168	-6.80452	1.84619	-1.92485	-15.543	-1.69191	-8.53912	1.72347	-5.41871	-7.36951	0.6655	0.454	0.2375	0.065	0.001	-0.00633333	0.0005	0.0121667	-0.0688333	-0.3225	-0.626333	-0.937333
7	GALLIC ACID	water	propan-1-ol	LNTHITQWFMADLM-UHFFFAOYSA-N	XLYOFNOQVPJJNP-UHFFFAOYSA-N	BDERNNFJNOPAEC-UHFFFAOYSA-N	45	1	0	-2.42056	-2.42056	-1.31369	-2.40701	0.17172	-15.1601	3.63605	-7.28306	-22.9109	1.58073	-6.80042	1.84508	-1.92369	-15.5336	-1.40901	-8.35967	1.79097	-5.35937	-7.37727	0.533667	0.359333	0.173833	0.0141667	-0.0515	-0.0513333	-0.0311667	-0.00233333	-0.0075	-0.107833	-0.234333	-0.3645
8	GALLIC ACID	water	propan-2-ol	LNTHITQWFMADLM-UHFFFAOYSA-N	XLYOFNOQVPJJNP-UHFFFAOYSA-N	KFZMGEQAYNKOFK-UHFFFAOYSA-N	20	0	1	-2.55317	-3.89654	-2.55317	-2.51774	-3.27904	-14.959	3.49043	-5.75556	-23.8984	5.56771	-2.79908	2.52133	-0.512588	-12.2509	-8.84675	-12.1599	0.969097	-5.24297	-11.6475	0.655333	0.494333	0.304667	0.097	-0.004	-0.000666667	0.00966667	0.00583333	-0.125	-0.3975	-0.601167	-0.765
8	GALLIC ACID	water	propan-2-ol	LNTHITQWFMADLM-UHFFFAOYSA-N	XLYOFNOQVPJJNP-UHFFFAOYSA-N	KFZMGEQAYNKOFK-UHFFFAOYSA-N	25	0	1	-2.458	-3.83033	-2.458	-2.44084	-2.93743	-14.835	3.51685	-5.71768	-23.8999	5.56436	-2.79739	2.51982	-0.512279	-12.2435	-8.50179	-12.0376	0.997034	-5.2054	-11.6563	0.637333	0.4795	0.2935	0.0921667	-0.0045	-0.0005	0.00983333	0.00566667	-0.120667	-0.386	-0.586833	-0.747
8	GALLIC ACID	water	propan-2-ol	LNTHITQWFMADLM-UHFFFAOYSA-N	XLYOFNOQVPJJNP-UHFFFAOYSA-N	KFZMGEQAYNKOFK-UHFFFAOYSA-N	30	0	1	-2.44124	-3.69037	-2.44124	-2.40678	-2.6027	-14.7058	3.54436	-5.67776	-23.9002	5.56268	-2.79655	2.51906	-0.512125	-12.2398	-8.16538	-11.9093	1.0253	-5.16564	-11.6603	0.62	0.465	0.282667	0.0873333	-0.0045	-0.0005	0.00983333	0.00583333	-0.116333	-0.3745	-0.572	-0.7295
8	GALLIC ACID	water	propan-2-ol	LNTHITQWFMADLM-UHFFFAOYSA-N	XLYOFNOQVPJJNP-UHFFFAOYSA-N	KFZMGEQAYNKOFK-UHFFFAOYSA-N	35	0	1	-2.41324	-3.59791	-2.41324	-2.37445	-2.27269	-14.5738	3.57214	-5.63591	-23.9005	5.56101	-2.79571	2.5183	-0.511971	-12.2362	-7.8337	-11.7781	1.05384	-5.12394	-11.6643	0.603167	0.4505	0.272	0.083	-0.0045	-0.000333333	0.00966667	0.00583333	-0.112333	-0.3635	-0.558167	-0.712167
8	GALLIC ACID	water	propan-2-ol	LNTHITQWFMADLM-UHFFFAOYSA-N	XLYOFNOQVPJJNP-UHFFFAOYSA-N	KFZMGEQAYNKOFK-UHFFFAOYSA-N	40	0	1	-2.39846	-3.49417	-2.39846	-2.34916	-1.94765	-14.4385	3.60035	-5.59223	-23.9005	5.55933	-2.79487	2.51754	-0.511816	-12.2325	-7.50698	-11.6437	1.08281	-5.08041	-11.6681	0.585833	0.436333	0.261167	0.0783333	-0.00483333	-0.000833333	0.0095	0.00583333	-0.108167	-0.352167	-0.544167	-0.6955
8	GALLIC ACID	water	propan-2-ol	LNTHITQWFMADLM-UHFFFAOYSA-N	XLYOFNOQVPJJNP-UHFFFAOYSA-N	KFZMGEQAYNKOFK-UHFFFAOYSA-N	45	0	1	-2.38778	-3.42056	-2.38778	-2.33352	-1.62772	-14.3	3.62907	-5.54683	-23.9003	5.55877	-2.79459	2.51729	-0.511765	-12.2312	-7.18649	-11.5054	1.11178	-5.03506	-11.669	0.5695	0.422667	0.2505	0.0741667	-0.00483333	0	0.00966667	0.00566667	-0.104333	-0.341333	-0.530667	-0.679167
8	GALLIC ACID	water	propan-2-ol	LNTHITQWFMADLM-UHFFFAOYSA-N	XLYOFNOQVPJJNP-UHFFFAOYSA-N	KFZMGEQAYNKOFK-UHFFFAOYSA-N	20	0.1	0.9	-2.57458	-3.89654	-2.55317	-2.3292	-3.52068	-15.3538	3.18746	-5.95056	-23.8378	5.16046	-3.19425	2.44971	-0.652714	-12.559	-8.68114	-12.1595	0.73775	-5.29785	-11.2788	0.66045	0.49385	0.30045	0.0945333	-0.00353333	-0.0013	0.00871667	0.00645	-0.120917	-0.395317	-0.612617	-0.794933
8	GALLIC ACID	water	propan-2-ol	LNTHITQWFMADLM-UHFFFAOYSA-N	XLYOFNOQVPJJNP-UHFFFAOYSA-N	KFZMGEQAYNKOFK-UHFFFAOYSA-N	25	0.1	0.9	-2.43704	-3.83033	-2.458	-2.26022	-3.17835	-15.2281	3.21795	-5.91203	-23.8404	5.15655	-3.19228	2.44794	-0.652354	-12.5504	-8.3349	-12.0358	0.77001	-5.25968	-11.29	0.6451	0.480967	0.290567	0.09025	-0.00391667	-0.00111667	0.00888333	0.00631667	-0.116567	-0.383417	-0.597117	-0.775067
8	GALLIC ACID	water	propan-2-ol	LNTHITQWFMADLM-UHFFFAOYSA-N	XLYOFNOQVPJJNP-UHFFFAOYSA-N	KFZMGEQAYNKOFK-UHFFFAOYSA-N	30	0.1	0.9	-2.43571	-3.69037	-2.44124	-2.22495	-2.84388	-15.097	3.24918	-5.87143	-23.8415	5.1536	-3.1902	2.44649	-0.651904	-12.5427	-7.99748	-11.9068	0.80269	-5.21953	-11.2987	0.62755	0.466367	0.279783	0.0856167	-0.00396667	-0.00111667	0.00886667	0.00648333	-0.1123	-0.371833	-0.58165	-0.7563
8	GALLIC ACID	water	propan-2-ol	LNTHITQWFMADLM-UHFFFAOYSA-N	XLYOFNOQVPJJNP-UHFFFAOYSA-N	KFZMGEQAYNKOFK-UHFFFAOYSA-N	35	0.1	0.9	-2.42169	-3.59791	-2.41324	-2.19406	-2.51456	-14.9628	3.28061	-5.82882	-23.8423	5.15136	-3.18908	2.44548	-0.651698	-12.5378	-7.66592	-11.7737	0.835131	-5.17712	-11.3045	0.610683	0.451917	0.26925	0.0814167	-0.00393333	-0.000933333	0.00873333	0.00646667	-0.108367	-0.360667	-0.567067	-0.737717
8	GALLIC ACID	water	propan-2-ol	LNTHITQWFMADLM-UHFFFAOYSA-N	XLYOFNOQVPJJNP-UHFFFAOYSA-N	KFZMGEQAYNKOFK-UHFFFAOYSA-N	40	0.1	0.9	-2.40805	-3.49417	-2.39846	-2.16858	-2.19046	-14.8254	3.31226	-5.78429	-23.843	5.14953	-3.18755	2.44453	-0.651351	-12.5326	-7.33999	-11.6379	0.867725	-5.13294	-11.3104	0.5938	0.4381	0.2588	0.077	-0.00425	-0.00138333	0.0086	0.00646667	-0.104233	-0.3492	-0.552383	-0.719683
8	GALLIC ACID	water	propan-2-ol	LNTHITQWFMADLM-UHFFFAOYSA-N	XLYOFNOQVPJJNP-UHFFFAOYSA-N	KFZMGEQAYNKOFK-UHFFFAOYSA-N	45	0.1	0.9	-2.4011	-3.42056	-2.38778	-2.15346	-1.87215	-14.6844	3.34427	-5.738	-23.8429	5.14841	-3.18699	2.44403	-0.651248	-12.5301	-7.02056	-11.4974	0.900241	-5.08675	-11.3128	0.565917	0.416333	0.242833	0.0681667	-0.0095	-0.00513333	0.00558333	0.00486667	-0.09465	-0.317983	-0.501033	-0.6477
8	GALLIC ACID	water	propan-2-ol	LNTHITQWFMADLM-UHFFFAOYSA-N	XLYOFNOQVPJJNP-UHFFFAOYSA-N	KFZMGEQAYNKOFK-UHFFFAOYSA-N	20	0.2	0.8	-2.58399	-3.89654	-2.55317	-2.19377	-3.69107	-15.768	2.86245	-6.13087	-23.78	4.75441	-3.58822	2.37829	-0.792415	-12.8662	-8.44548	-12.1798	0.484159	-5.33845	-10.9139	0.665567	0.493367	0.296233	0.0920667	-0.00306667	-0.00193333	0.00776667	0.00706667	-0.116833	-0.393133	-0.624067	-0.824867
8	GALLIC ACID	water	propan-2-ol	LNTHITQWFMADLM-UHFFFAOYSA-N	XLYOFNOQVPJJNP-UHFFFAOYSA-N	KFZMGEQAYNKOFK-UHFFFAOYSA-N	25	0.2	0.8	-2.4755	-3.83033	-2.458	-2.13235	-3.34731	-15.6297	2.90734	-6.09195	-23.7833	4.74962	-3.58461	2.3759	-0.791618	-12.8532	-8.09693	-12.0451	0.531443	-5.30033	-10.9301	0.652867	0.482433	0.287633	0.0883333	-0.00333333	-0.00173333	0.00793333	0.00696667	-0.112467	-0.380833	-0.6074	-0.803133
8	GALLIC ACID	water	propan-2-ol	LNTHITQWFMADLM-UHFFFAOYSA-N	XLYOFNOQVPJJNP-UHFFFAOYSA-N	KFZMGEQAYNKOFK-UHFFFAOYSA-N	30	0.2	0.8	-2.47295	-3.69037	-2.44124	-2.09574	-3.0121	-15.4865	2.95222	-6.05086	-23.7851	4.74667	-3.58252	2.37445	-0.791168	-12.8455	-7.75877	-11.904	0.577773	-5.25969	-10.9396	0.6351	0.467733	0.2769	0.0839	-0.00343333	-0.00173333	0.0079	0.00713333	-0.108267	-0.369167	-0.5913	-0.7831
8	GALLIC ACID	water	propan-2-ol	LNTHITQWFMADLM-UHFFFAOYSA-N	XLYOFNOQVPJJNP-UHFFFAOYSA-N	KFZMGEQAYNKOFK-UHFFFAOYSA-N	35	0.2	0.8	-2.45495	-3.59791	-2.41324	-2.06584	-2.68289	-15.3406	2.99651	-6.00767	-23.7863	4.74372	-3.58043	2.373	-0.790717	-12.8378	-7.42661	-11.7602	0.623512	-5.21695	-10.9486	0.6182	0.453333	0.2665	0.0798333	-0.00336667	-0.00153333	0.0078	0.0071	-0.1044	-0.357833	-0.575967	-0.763267
8	GALLIC ACID	water	propan-2-ol	LNTHITQWFMADLM-UHFFFAOYSA-N	XLYOFNOQVPJJNP-UHFFFAOYSA-N	KFZMGEQAYNKOFK-UHFFFAOYSA-N	40	0.2	0.8	-2.44075	-3.49417	-2.39846	-2.03973	-2.35915	-15.1923	3.04016	-5.96246	-23.7874	4.74133	-3.57863	2.3718	-0.790319	-12.8313	-7.10048	-11.6137	0.668359	-5.17214	-10.9561	0.601767	0.439867	0.256433	0.0756667	-0.00366667	-0.00193333	0.0077	0.0071	-0.1003	-0.346233	-0.5606	-0.743867
8	GALLIC ACID	water	propan-2-ol	LNTHITQWFMADLM-UHFFFAOYSA-N	XLYOFNOQVPJJNP-UHFFFAOYSA-N	KFZMGEQAYNKOFK-UHFFFAOYSA-N	45	0.2	0.8	-2.41681	-3.42056	-2.38778	-2.02448	-2.04223	-15.0408	3.08333	-5.91546	-23.7874	4.73949	-3.5771	2.37086	-0.789971	-12.8261	-6.78172	-11.4637	0.712473	-5.12549	-10.9614	0.562333	0.41	0.235167	0.0621667	-0.0141667	-0.0102667	0.0015	0.00406667	-0.0849667	-0.294633	-0.4714	-0.616233
8	GALLIC ACID	water	propan-2-ol	LNTHITQWFMADLM-UHFFFAOYSA-N	XLYOFNOQVPJJNP-UHFFFAOYSA-N	KFZMGEQAYNKOFK-UHFFFAOYSA-N	20	0.3	0.7	-2.64334	-3.89654	-2.55317	-2.10386	-3.8004	-16.2676	2.4542	-6.30491	-23.722	4.35067	-3.98154	2.30758	-0.931794	-13.1748	-8.15107	-12.286	0.146621	-5.37312	-10.5473	0.670683	0.492883	0.292017	0.0896	-0.0026	-0.00256667	0.00681667	0.00768333	-0.11275	-0.39095	-0.635517	-0.8548
8	GALLIC ACID	water	propan-2-ol	LNTHITQWFMADLM-UHFFFAOYSA-N	XLYOFNOQVPJJNP-UHFFFAOYSA-N	KFZMGEQAYNKOFK-UHFFFAOYSA-N	25	0.3	0.7	-2.53034	-3.83033	-2.458	-2.05015	-3.45397	-16.1024	2.52656	-6.26532	-23.7255	4.34629	-3.97753	2.30525	-0.930855	-13.1615	-7.80026	-12.1249	0.221307	-5.33446	-10.5641	0.660633	0.4839	0.2847	0.0864167	-0.00275	-0.00235	0.00698333	0.00761667	-0.108367	-0.37825	-0.617683	-0.8312
8	GALLIC ACID	water	propan-2-ol	LNTHITQWFMADLM-UHFFFAOYSA-N	XLYOFNOQVPJJNP-UHFFFAOYSA-N	KFZMGEQAYNKOFK-UHFFFAOYSA-N	30	0.3	0.7	-2.48798	-3.69037	-2.44124	-2.01275	-3.11619	-15.9339	2.59755	-6.22346	-23.7277	4.34262	-3.97448	2.30337	-0.93016	-13.151	-7.45881	-11.9594	0.294184	-5.2933	-10.5767	0.64265	0.4691	0.274017	0.0821833	-0.0029	-0.00235	0.00693333	0.00778333	-0.104233	-0.3665	-0.60095	-0.8099
8	GALLIC ACID	water	propan-2-ol	LNTHITQWFMADLM-UHFFFAOYSA-N	XLYOFNOQVPJJNP-UHFFFAOYSA-N	KFZMGEQAYNKOFK-UHFFFAOYSA-N	35	0.3	0.7	-2.47122	-3.59791	-2.41324	-1.98403	-2.78575	-15.7633	2.66686	-6.17944	-23.7291	4.33951	-3.97171	2.30173	-0.929517	-13.1417	-7.12526	-11.7916	0.365129	-5.24992	-10.5874	0.625717	0.45475	0.26375	0.07825	-0.0028	-0.00213333	0.00686667	0.00773333	-0.100433	-0.355	-0.584867	-0.788817
8	GALLIC ACID	water	propan-2-ol	LNTHITQWFMADLM-UHFFFAOYSA-N	XLYOFNOQVPJJNP-UHFFFAOYSA-N	KFZMGEQAYNKOFK-UHFFFAOYSA-N	40	0.3	0.7	-2.46084	-3.49417	-2.39846	-1.95749	-2.46105	-15.5916	2.7343	-6.13334	-23.7305	4.33696	-3.96922	2.30035	-0.928925	-13.1337	-6.79801	-11.6224	0.433951	-5.20441	-10.5968	0.609733	0.441633	0.254067	0.0743333	-0.00308333	-0.00248333	0.0068	0.00773333	-0.0963667	-0.343267	-0.568817	-0.76805
8	GALLIC ACID	water	propan-2-ol	LNTHITQWFMADLM-UHFFFAOYSA-N	XLYOFNOQVPJJNP-UHFFFAOYSA-N	KFZMGEQAYNKOFK-UHFFFAOYSA-N	45	0.3	0.7	-2.454	-3.42056	-2.38778	-1.94211	-2.14445	-15.4177	2.79989	-6.08544	-23.7304	4.33513	-3.96769	2.2994	-0.928578	-13.1284	-6.47958	-11.45	0.500485	-5.15686	-10.6019	0.55875	0.403667	0.2275	0.0561667	-0.0188333	-0.0154	-0.00258333	0.00326667	-0.0752833	-0.271283	-0.441767	-0.584767
8	GALLIC ACID	water	propan-2-ol	LNTHITQWFMADLM-UHFFFAOYSA-N	XLYOFNOQVPJJNP-UHFFFAOYSA-N	KFZMGEQAYNKOFK-UHFFFAOYSA-N	20	0.4	0.6	-2.6595	-3.89654	-2.55317	-2.05875	-3.84965	-16.7527	2.06432	-6.4778	-23.6604	3.95085	-4.37683	2.23864	-1.07153	-13.492	-7.8005	-12.3759	-0.174319	-5.40627	-10.1685	0.6758	0.4924	0.2878	0.0871333	-0.00213333	-0.0032	0.00586667	0.0083	-0.108667	-0.388767	-0.646967	-0.884733
8	GALLIC ACID	water	propan-2-ol	LNTHITQWFMADLM-UHFFFAOYSA-N	XLYOFNOQVPJJNP-UHFFFAOYSA-N	KFZMGEQAYNKOFK-UHFFFAOYSA-N	25	0.4	0.6	-2.57795	-3.83033	-2.458	-2.01092	-3.50201	-16.5649	2.15828	-6.43694	-23.6636	3.94631	-4.37213	2.23613	-1.0704	-13.4771	-7.44832	-12.1928	-0.0778474	-5.36654	-10.1865	0.6684	0.485367	0.281767	0.0845	-0.00216667	-0.00296667	0.00603333	0.00826667	-0.104267	-0.375667	-0.627967	-0.859267
8	GALLIC ACID	water	propan-2-ol	LNTHITQWFMADLM-UHFFFAOYSA-N	XLYOFNOQVPJJNP-UHFFFAOYSA-N	KFZMGEQAYNKOFK-UHFFFAOYSA-N	30	0.4	0.6	-2.53913	-3.69037	-2.44124	-1.97171	-3.16209	-16.374	2.25159	-6.39375	-23.6661	3.94288	-4.368	2.23412	-1.06937	-13.4647	-7.10497	-12.006	0.017468	-5.32438	-10.2014	0.6502	0.470467	0.271133	0.0804667	-0.00236667	-0.00296667	0.00596667	0.00843333	-0.1002	-0.363833	-0.6106	-0.8367
8	GALLIC ACID	water	propan-2-ol	LNTHITQWFMADLM-UHFFFAOYSA-N	XLYOFNOQVPJJNP-UHFFFAOYSA-N	KFZMGEQAYNKOFK-UHFFFAOYSA-N	35	0.4	0.6	-2.50714	-3.59791	-2.41324	-1.9432	-2.83084	-16.1802	2.34353	-6.34844	-23.6674	3.94017	-4.36482	2.23255	-1.06859	-13.4551	-6.77101	-11.8153	0.110975	-5.27985	-10.2123	0.633233	0.456167	0.261	0.0766667	-0.00223333	-0.00273333	0.00593333	0.00836667	-0.0964667	-0.352167	-0.593767	-0.814367
8	GALLIC ACID	water	propan-2-ol	LNTHITQWFMADLM-UHFFFAOYSA-N	XLYOFNOQVPJJNP-UHFFFAOYSA-N	KFZMGEQAYNKOFK-UHFFFAOYSA-N	40	0.4	0.6	-2.49723	-3.49417	-2.39846	-1.91549	-2.50528	-15.9848	2.43429	-6.30102	-23.6688	3.9369	-4.36137	2.23073	-1.06775	-13.4443	-6.44218	-11.6235	0.203555	-5.23327	-10.2245	0.6177	0.4434	0.2517	0.073	-0.0025	-0.00303333	0.0059	0.00836667	-0.0924333	-0.3403	-0.577033	-0.792233
8	GALLIC ACID	water	propan-2-ol	LNTHITQWFMADLM-UHFFFAOYSA-N	XLYOFNOQVPJJNP-UHFFFAOYSA-N	KFZMGEQAYNKOFK-UHFFFAOYSA-N	45	0.4	0.6	-2.46864	-3.42056	-2.38778	-1.89941	-2.18893	-15.7874	2.52264	-6.25188	-23.6685	3.93507	-4.35985	2.22979	-1.0674	-13.4391	-6.124	-11.4276	0.292849	-5.18448	-10.2295	0.555167	0.397333	0.219833	0.0501667	-0.0235	-0.0205333	-0.00666667	0.00246667	-0.0656	-0.247933	-0.412133	-0.5533
8	GALLIC ACID	water	propan-2-ol	LNTHITQWFMADLM-UHFFFAOYSA-N	XLYOFNOQVPJJNP-UHFFFAOYSA-N	KFZMGEQAYNKOFK-UHFFFAOYSA-N	20	0.5	0.5	-2.71972	-3.89654	-2.55317	-2.06756	-3.82658	-17.0452	1.86938	-6.65237	-23.5904	3.55485	-4.77585	2.17177	-1.21216	-13.8212	-7.38143	-12.2694	-0.302391	-5.44021	-9.76922	0.680917	0.491917	0.283583	0.0846667	-0.00166667	-0.00383333	0.00491667	0.00891667	-0.104583	-0.386583	-0.658417	-0.914667
8	GALLIC ACID	water	propan-2-ol	LNTHITQWFMADLM-UHFFFAOYSA-N	XLYOFNOQVPJJNP-UHFFFAOYSA-N	KFZMGEQAYNKOFK-UHFFFAOYSA-N	25	0.5	0.5	-2.66368	-3.83033	-2.458	-2.02075	-3.48311	-16.8572	1.9614	-6.60953	-23.593	3.55127	-4.77103	2.16958	-1.21094	-13.8073	-7.03438	-12.0862	-0.20818	-5.39859	-9.78569	0.676167	0.486833	0.278833	0.0825833	-0.00158333	-0.00358333	0.00508333	0.00891667	-0.100167	-0.373083	-0.63825	-0.887333
8	GALLIC ACID	water	propan-2-ol	LNTHITQWFMADLM-UHFFFAOYSA-N	XLYOFNOQVPJJNP-UHFFFAOYSA-N	KFZMGEQAYNKOFK-UHFFFAOYSA-N	30	0.5	0.5	-2.62867	-3.69037	-2.44124	-1.97603	-3.14508	-16.6626	2.05747	-6.56436	-23.5958	3.54768	-4.76621	2.16739	-1.20971	-13.7933	-6.69276	-11.8964	-0.10992	-5.35465	-9.80251	0.65775	0.471833	0.26825	0.07875	-0.00183333	-0.00358333	0.005	0.00908333	-0.0961667	-0.361167	-0.62025	-0.8635
8	GALLIC ACID	water	propan-2-ol	LNTHITQWFMADLM-UHFFFAOYSA-N	XLYOFNOQVPJJNP-UHFFFAOYSA-N	KFZMGEQAYNKOFK-UHFFFAOYSA-N	35	0.5	0.5	-2.58953	-3.59791	-2.41324	-1.94466	-2.81631	-16.4628	2.15406	-6.5172	-23.5971	3.54481	-4.76236	2.16564	-1.20874	-13.7822	-6.36112	-11.7005	-0.011577	-5.30846	-9.8149	0.64075	0.457583	0.25825	0.0750833	-0.00166667	-0.00333333	0.005	0.009	-0.0925	-0.349333	-0.602667	-0.839917
8	GALLIC ACID	water	propan-2-ol	LNTHITQWFMADLM-UHFFFAOYSA-N	XLYOFNOQVPJJNP-UHFFFAOYSA-N	KFZMGEQAYNKOFK-UHFFFAOYSA-N	40	0.5	0.5	-2.57915	-3.49417	-2.39846	-1.91326	-2.49254	-16.2585	2.25286	-6.46798	-23.5987	3.54194	-4.7585	2.16388	-1.20776	-13.771	-6.03448	-11.5	0.0889754	-5.26022	-9.82766	0.625667	0.445167	0.249333	0.0716667	-0.00191667	-0.00358333	0.005	0.009	-0.0885	-0.337333	-0.58525	-0.816417
8	GALLIC ACID	water	propan-2-ol	LNTHITQWFMADLM-UHFFFAOYSA-N	XLYOFNOQVPJJNP-UHFFFAOYSA-N	KFZMGEQAYNKOFK-UHFFFAOYSA-N	45	0.5	0.5	-2.53948	-3.42056	-2.38778	-1.89449	-2.1784	-16.051	2.35022	-6.41718	-23.5982	3.53979	-4.75561	2.16257	-1.20702	-13.7627	-5.71819	-11.2954	0.18765	-5.21016	-9.83558	0.551583	0.391	0.212167	0.0441667	-0.0281667	-0.0256667	-0.01075	0.00166667	-0.0559167	-0.224583	-0.3825	-0.521833
8	GALLIC ACID	water	propan-2-ol	LNTHITQWFMADLM-UHFFFAOYSA-N	XLYOFNOQVPJJNP-UHFFFAOYSA-N	KFZMGEQAYNKOFK-UHFFFAOYSA-N	20	0.6	0.4	-2.7965	-3.89654	-2.55317	-2.14323	-3.7138	-17.0801	1.93151	-6.82993	-23.5067	3.16292	-5.18173	2.10765	-1.35459	-14.1691	-6.87672	-11.8984	-0.176139	-5.47534	-9.3376	0.686033	0.491433	0.279367	0.0822	-0.0012	-0.00446667	0.00396667	0.00953333	-0.1005	-0.3844	-0.669867	-0.9446
8	GALLIC ACID	water	propan-2-ol	LNTHITQWFMADLM-UHFFFAOYSA-N	XLYOFNOQVPJJNP-UHFFFAOYSA-N	KFZMGEQAYNKOFK-UHFFFAOYSA-N	25	0.6	0.4	-2.76678	-3.83033	-2.458	-2.0914	-3.38124	-16.9065	2.00603	-6.78448	-23.5084	3.16029	-5.17679	2.10578	-1.35328	-14.156	-6.54153	-11.7297	-0.0997492	-5.4312	-9.35239	0.683933	0.4883	0.2759	0.0806667	-0.001	-0.0042	0.00413333	0.00956667	-0.0960667	-0.3705	-0.648533	-0.9154
8	GALLIC ACID	water	propan-2-ol	LNTHITQWFMADLM-UHFFFAOYSA-N	XLYOFNOQVPJJNP-UHFFFAOYSA-N	KFZMGEQAYNKOFK-UHFFFAOYSA-N	30	0.6	0.4	-2.75968	-3.69037	-2.44124	-2.03578	-3.05116	-16.7225	2.08974	-6.73677	-23.5116	3.15655	-5.17129	2.1034	-1.35186	-14.1405	-6.20771	-11.5512	-0.0136633	-5.38491	-9.37106	0.6653	0.4732	0.265367	0.0770333	-0.0013	-0.0042	0.00403333	0.00973333	-0.0921333	-0.3585	-0.6299	-0.8903
8	GALLIC ACID	water	propan-2-ol	LNTHITQWFMADLM-UHFFFAOYSA-N	XLYOFNOQVPJJNP-UHFFFAOYSA-N	KFZMGEQAYNKOFK-UHFFFAOYSA-N	35	0.6	0.4	-2.71294	-3.59791	-2.41324	-1.99718	-2.72977	-16.5314	2.17583	-6.68729	-23.5128	3.15408	-5.16704	2.10172	-1.35074	-14.1291	-5.88385	-11.3644	0.0741115	-5.33655	-9.38378	0.648267	0.459	0.2555	0.0735	-0.0011	-0.00393333	0.00406667	0.00963333	-0.0885333	-0.3465	-0.611567	-0.865467
8	GALLIC ACID	water	propan-2-ol	LNTHITQWFMADLM-UHFFFAOYSA-N	XLYOFNOQVPJJNP-UHFFFAOYSA-N	KFZMGEQAYNKOFK-UHFFFAOYSA-N	40	0.6	0.4	-2.70137	-3.49417	-2.39846	-1.95822	-2.41217	-16.3328	2.26761	-6.63586	-23.5147	3.15089	-5.16182	2.0996	-1.34938	-14.1148	-5.56306	-11.171	0.168014	-5.28648	-9.39994	0.633633	0.446933	0.246967	0.0703333	-0.00133333	-0.00413333	0.0041	0.00963333	-0.0845667	-0.334367	-0.593467	-0.8406
8	GALLIC ACID	water	propan-2-ol	LNTHITQWFMADLM-UHFFFAOYSA-N	XLYOFNOQVPJJNP-UHFFFAOYSA-N	KFZMGEQAYNKOFK-UHFFFAOYSA-N	45	0.6	0.4	-2.56013	-3.42056	-2.38778	-1.93373	-2.10359	-16.1294	2.35953	-6.58307	-23.5143	3.14858	-5.15825	2.0981	-1.34845	-14.1049	-5.25217	-10.9711	0.261434	-5.23462	-9.40946	0.548	0.384667	0.2045	0.0381667	-0.0328333	-0.0308	-0.0148333	0.000866667	-0.0462333	-0.201233	-0.352867	-0.490367
8	GALLIC ACID	water	propan-2-ol	LNTHITQWFMADLM-UHFFFAOYSA-N	XLYOFNOQVPJJNP-UHFFFAOYSA-N	KFZMGEQAYNKOFK-UHFFFAOYSA-N	20	0.7	0.3	-2.90389	-3.89654	-2.55317	-2.30429	-3.4865	-16.9144	2.19224	-7.01094	-23.4047	2.77225	-5.59308	2.04501	-1.49856	-14.5294	-6.25875	-11.3214	0.14723	-5.51238	-8.87529	0.69115	0.49095	0.27515	0.0797333	-0.000733333	-0.0051	0.00301667	0.01015	-0.0964167	-0.382217	-0.681317	-0.974533
8	GALLIC ACID	water	propan-2-ol	LNTHITQWFMADLM-UHFFFAOYSA-N	XLYOFNOQVPJJNP-UHFFFAOYSA-N	KFZMGEQAYNKOFK-UHFFFAOYSA-N	25	0.7	0.3	-2.85921	-3.83033	-2.458	-2.24208	-3.17019	-16.7518	2.25135	-6.96251	-23.4049	2.77034	-5.5891	2.04358	-1.49749	-14.5192	-5.94053	-11.1626	0.207772	-5.46502	-8.88575	0.6917	0.489767	0.272967	0.07875	-0.000416667	-0.00481667	0.00318333	0.0102167	-0.0919667	-0.367917	-0.658817	-0.943467
8	GALLIC ACID	water	propan-2-ol	LNTHITQWFMADLM-UHFFFAOYSA-N	XLYOFNOQVPJJNP-UHFFFAOYSA-N	KFZMGEQAYNKOFK-UHFFFAOYSA-N	30	0.7	0.3	-2.83393	-3.69037	-2.44124	-2.16982	-2.85421	-16.5785	2.32108	-6.91198	-23.4075	2.76755	-5.58348	2.04152	-1.49599	-14.5046	-5.62176	-10.995	0.279558	-5.41599	-8.90295	0.67285	0.474567	0.262483	0.0753167	-0.000766667	-0.00481667	0.00306667	0.0103833	-0.0881	-0.355833	-0.63955	-0.9171
8	GALLIC ACID	water	propan-2-ol	LNTHITQWFMADLM-UHFFFAOYSA-N	XLYOFNOQVPJJNP-UHFFFAOYSA-N	KFZMGEQAYNKOFK-UHFFFAOYSA-N	35	0.7	0.3	-2.79732	-3.59791	-2.41324	-2.11932	-2.54508	-16.3977	2.39423	-6.85997	-23.4083	2.76493	-5.57854	2.03965	-1.49468	-14.4915	-5.31001	-10.8191	0.354578	-5.36529	-8.91675	0.655783	0.460417	0.25275	0.0719167	-0.000533333	-0.00453333	0.00313333	0.0102667	-0.0845667	-0.343667	-0.620467	-0.891017
8	GALLIC ACID	water	propan-2-ol	LNTHITQWFMADLM-UHFFFAOYSA-N	XLYOFNOQVPJJNP-UHFFFAOYSA-N	KFZMGEQAYNKOFK-UHFFFAOYSA-N	40	0.7	0.3	-2.78771	-3.49417	-2.39846	-2.06834	-2.23844	-16.2087	2.4743	-6.8062	-23.41	2.76214	-5.57292	2.0376	-1.49317	-14.4769	-5.00058	-10.6358	0.436703	-5.31303	-8.93307	0.6416	0.4487	0.2446	0.069	-0.00075	-0.00468333	0.0032	0.0102667	-0.0806333	-0.3314	-0.601683	-0.864783
8	GALLIC ACID	water	propan-2-ol	LNTHITQWFMADLM-UHFFFAOYSA-N	XLYOFNOQVPJJNP-UHFFFAOYSA-N	KFZMGEQAYNKOFK-UHFFFAOYSA-N	45	0.7	0.3	-2.75311	-3.42056	-2.38778	-2.03454	-1.93915	-16.0141	2.55581	-6.7513	-23.4095	2.76023	-5.56895	2.03617	-1.4921	-14.4667	-4.69938	-10.4452	0.519645	-5.2592	-8.94279	0.544417	0.378333	0.196833	0.0321667	-0.0375	-0.0359333	-0.0189167	6.66667e-05	-0.03655	-0.177883	-0.323233	-0.4589
8	GALLIC ACID	water	propan-2-ol	LNTHITQWFMADLM-UHFFFAOYSA-N	XLYOFNOQVPJJNP-UHFFFAOYSA-N	KFZMGEQAYNKOFK-UHFFFAOYSA-N	20	0.8	0.2	-3.16762	-3.89654	-2.55317	-2.58738	-3.0955	-16.6421	2.55765	-7.19552	-23.2802	2.3803	-6.0074	1.98247	-1.64349	-14.8942	-5.4758	-10.6347	0.57518	-5.55203	-8.38599	0.696267	0.490467	0.270933	0.0772667	-0.000266667	-0.00573333	0.00206667	0.0107667	-0.0923333	-0.380033	-0.692767	-1.00447
8	GALLIC ACID	water	propan-2-ol	LNTHITQWFMADLM-UHFFFAOYSA-N	XLYOFNOQVPJJNP-UHFFFAOYSA-N	KFZMGEQAYNKOFK-UHFFFAOYSA-N	25	0.8	0.2	-3.13006	-3.83033	-2.458	-2.51215	-2.79626	-16.476	2.61395	-7.14414	-23.2773	2.37911	-6.00439	1.98148	-1.64267	-14.8867	-5.17537	-10.4716	0.632474	-5.50147	-8.39053	0.699467	0.491233	0.270033	0.0768333	0.000166667	-0.00543333	0.00223333	0.0108667	-0.0878667	-0.365333	-0.6691	-0.971533
8	GALLIC ACID	water	propan-2-ol	LNTHITQWFMADLM-UHFFFAOYSA-N	XLYOFNOQVPJJNP-UHFFFAOYSA-N	KFZMGEQAYNKOFK-UHFFFAOYSA-N	30	0.8	0.2	-3.07089	-3.69037	-2.44124	-2.41899	-2.49755	-16.303	2.67792	-7.09099	-23.277	2.3772	-6.00041	1.98004	-1.6416	-14.8765	-4.87475	-10.3025	0.697876	-5.44939	-8.40053	0.6804	0.475933	0.2596	0.0736	-0.000233333	-0.00543333	0.0021	0.0110333	-0.0840667	-0.353167	-0.6492	-0.9439
8	GALLIC ACID	water	propan-2-ol	LNTHITQWFMADLM-UHFFFAOYSA-N	XLYOFNOQVPJJNP-UHFFFAOYSA-N	KFZMGEQAYNKOFK-UHFFFAOYSA-N	35	0.8	0.2	-3.05257	-3.59791	-2.41324	-2.35277	-2.20345	-16.1235	2.74532	-7.03664	-23.2755	2.37569	-5.99604	1.97868	-1.64039	-14.8659	-4.57914	-10.1275	0.76664	-5.39625	-8.40963	0.6633	0.461833	0.25	0.0703333	3.33333e-05	-0.00513333	0.0022	0.0109	-0.0806	-0.340833	-0.629367	-0.916567
8	GALLIC ACID	water	propan-2-ol	LNTHITQWFMADLM-UHFFFAOYSA-N	XLYOFNOQVPJJNP-UHFFFAOYSA-N	KFZMGEQAYNKOFK-UHFFFAOYSA-N	40	0.8	0.2	-2.96718	-3.49417	-2.39846	-2.2855	-1.91134	-15.938	2.81829	-6.98082	-23.2753	2.37434	-5.99234	1.9775	-1.63937	-14.8569	-4.28568	-9.94563	0.840789	-5.34145	-8.4184	0.649567	0.450467	0.242233	0.0676667	-0.000166667	-0.00523333	0.0023	0.0109	-0.0767	-0.328433	-0.6099	-0.888967
8	GALLIC ACID	water	propan-2-ol	LNTHITQWFMADLM-UHFFFAOYSA-N	XLYOFNOQVPJJNP-UHFFFAOYSA-N	KFZMGEQAYNKOFK-UHFFFAOYSA-N	45	0.8	0.2	-2.88516	-3.42056	-2.38778	-2.23869	-1.62427	-15.747	2.89343	-6.92408	-23.2734	2.37243	-5.98837	1.97607	-1.6383	-14.8466	-3.9967	-9.75868	0.917361	-5.28578	-8.42673	0.540833	0.372	0.189167	0.0261667	-0.0421667	-0.0410667	-0.023	-0.000733333	-0.0268667	-0.154533	-0.2936	-0.427433
8	GALLIC ACID	water	propan-2-ol	LNTHITQWFMADLM-UHFFFAOYSA-N	XLYOFNOQVPJJNP-UHFFFAOYSA-N	KFZMGEQAYNKOFK-UHFFFAOYSA-N	20	0.9	0.1	-3.36593	-3.89654	-2.55317	-3.06952	-2.43752	-16.3385	2.95102	-7.38417	-23.1245	1.98485	-6.41935	1.91823	-1.78791	-15.2501	-4.42237	-9.91911	1.03279	-5.59626	-7.87442	0.701383	0.489983	0.266717	0.0748	0.0002	-0.00636667	0.00111667	0.0113833	-0.08825	-0.37785	-0.704217	-1.0344
8	GALLIC ACID	water	propan-2-ol	LNTHITQWFMADLM-UHFFFAOYSA-N	XLYOFNOQVPJJNP-UHFFFAOYSA-N	KFZMGEQAYNKOFK-UHFFFAOYSA-N	25	0.9	0.1	-3.22636	-3.83033	-2.458	-2.98416	-2.14683	-16.1574	3.0152	-7.33027	-23.1169	1.98469	-6.41867	1.91804	-1.78772	-15.2485	-4.13152	-9.73877	1.09716	-5.54255	-7.86837	0.707233	0.4927	0.2671	0.0749167	0.00075	-0.00605	0.00128333	0.0115167	-0.0837667	-0.36275	-0.679383	-0.9996
8	GALLIC ACID	water	propan-2-ol	LNTHITQWFMADLM-UHFFFAOYSA-N	XLYOFNOQVPJJNP-UHFFFAOYSA-N	KFZMGEQAYNKOFK-UHFFFAOYSA-N	30	0.9	0.1	-3.11092	-3.69037	-2.44124	-2.87133	-1.85908	-15.973	3.08307	-7.2751	-23.111	1.98421	-6.41662	1.91749	-1.78714	-15.2438	-3.84329	-9.55641	1.16558	-5.48796	-7.86716	0.68795	0.4773	0.256717	0.0718833	0.0003	-0.00605	0.00113333	0.0116833	-0.0800333	-0.3505	-0.65885	-0.9707
8	GALLIC ACID	water	propan-2-ol	LNTHITQWFMADLM-UHFFFAOYSA-N	XLYOFNOQVPJJNP-UHFFFAOYSA-N	KFZMGEQAYNKOFK-UHFFFAOYSA-N	35	0.9	0.1	-3.07258	-3.59791	-2.41324	-2.78964	-1.57497	-15.7843	3.15362	-7.21901	-23.1047	1.98318	-6.41429	1.91668	-1.78651	-15.2379	-3.55815	-9.36997	1.23694	-5.4325	-7.86674	0.670817	0.46325	0.24725	0.06875	0.0006	-0.00573333	0.00126667	0.0115333	-0.0766333	-0.338	-0.638267	-0.942117
8	GALLIC ACID	water	propan-2-ol	LNTHITQWFMADLM-UHFFFAOYSA-N	XLYOFNOQVPJJNP-UHFFFAOYSA-N	KFZMGEQAYNKOFK-UHFFFAOYSA-N	40	0.9	0.1	-2.97893	-3.49417	-2.39846	-2.70526	-1.29393	-15.592	3.22734	-7.16184	-23.0993	1.9827	-6.41224	1.91612	-1.78593	-15.2332	-3.27663	-9.17974	1.31122	-5.37591	-7.86605	0.657533	0.452233	0.239867	0.0663333	0.000416667	-0.00578333	0.0014	0.0115333	-0.0727667	-0.325467	-0.618117	-0.91315
8	GALLIC ACID	water	propan-2-ol	LNTHITQWFMADLM-UHFFFAOYSA-N	XLYOFNOQVPJJNP-UHFFFAOYSA-N	KFZMGEQAYNKOFK-UHFFFAOYSA-N	45	0.9	0.1	-2.94344	-3.42056	-2.38778	-2.644	-1.01654	-15.3957	3.30333	-7.10391	-23.0932	1.98238	-6.41088	1.91575	-1.78555	-15.2301	-2.99892	-8.98479	1.38758	-5.31836	-7.86309	0.53725	0.365667	0.1815	0.0201667	-0.0468333	-0.0462	-0.0270833	-0.00153333	-0.0171833	-0.131183	-0.263967	-0.395967
8	GALLIC ACID	water	propan-2-ol	LNTHITQWFMADLM-UHFFFAOYSA-N	XLYOFNOQVPJJNP-UHFFFAOYSA-N	KFZMGEQAYNKOFK-UHFFFAOYSA-N	20	1	0	-3.89654	-3.89654	-2.55317	-3.93328	-1.26764	-16.0283	3.32615	-7.58044	-22.9	1.58676	-6.82637	1.85211	-1.93103	-15.5929	-2.8544	-9.20197	1.47404	-5.64941	-7.3071	0.7065	0.4895	0.2625	0.0723333	0.000666667	-0.007	0.000166667	0.012	-0.0841667	-0.375667	-0.715667	-1.06433
8	GALLIC ACID	water	propan-2-ol	LNTHITQWFMADLM-UHFFFAOYSA-N	XLYOFNOQVPJJNP-UHFFFAOYSA-N	KFZMGEQAYNKOFK-UHFFFAOYSA-N	25	1	0	-3.83033	-3.83033	-2.458	-3.84823	-0.96255	-15.8463	3.38605	-7.52472	-22.8877	1.58676	-6.82637	1.85211	-1.93103	-15.5929	-2.54931	-9.01997	1.53394	-5.59369	-7.29481	0.715	0.494167	0.264167	0.073	0.00133333	-0.00666667	0.000333333	0.0121667	-0.0796667	-0.360167	-0.689667	-1.02767
8	GALLIC ACID	water	propan-2-ol	LNTHITQWFMADLM-UHFFFAOYSA-N	XLYOFNOQVPJJNP-UHFFFAOYSA-N	KFZMGEQAYNKOFK-UHFFFAOYSA-N	30	1	0	-3.69037	-3.69037	-2.44124	-3.72641	-0.66195	-15.6624	3.4474	-7.46822	-22.8758	1.5866	-6.82568	1.85193	-1.93083	-15.5913	-2.24855	-8.83672	1.59547	-5.53739	-7.2845	0.6955	0.478667	0.253833	0.0701667	0.000833333	-0.00666667	0.000166667	0.0123333	-0.076	-0.347833	-0.6685	-0.9975
8	GALLIC ACID	water	propan-2-ol	LNTHITQWFMADLM-UHFFFAOYSA-N	XLYOFNOQVPJJNP-UHFFFAOYSA-N	KFZMGEQAYNKOFK-UHFFFAOYSA-N	35	1	0	-3.59791	-3.59791	-2.41324	-3.63856	-0.36551	-15.4759	3.51037	-7.41104	-22.8639	1.5866	-6.82568	1.85193	-1.93083	-15.5913	-1.95211	-8.65027	1.65844	-5.48021	-7.27256	0.678333	0.464667	0.2445	0.0671667	0.00116667	-0.00633333	0.000333333	0.0121667	-0.0726667	-0.335167	-0.647167	-0.967667
8	GALLIC ACID	water	propan-2-ol	LNTHITQWFMADLM-UHFFFAOYSA-N	XLYOFNOQVPJJNP-UHFFFAOYSA-N	KFZMGEQAYNKOFK-UHFFFAOYSA-N	40	1	0	-3.49417	-3.49417	-2.39846	-3.54593	-0.0734	-15.2873	3.575	-7.35316	-22.8522	1.58644	-6.825	1.85174	-1.93064	-15.5898	-1.65984	-8.46228	1.72326	-5.42252	-7.26245	0.6655	0.454	0.2375	0.065	0.001	-0.00633333	0.0005	0.0121667	-0.0688333	-0.3225	-0.626333	-0.937333
8	GALLIC ACID	water	propan-2-ol	LNTHITQWFMADLM-UHFFFAOYSA-N	XLYOFNOQVPJJNP-UHFFFAOYSA-N	KFZMGEQAYNKOFK-UHFFFAOYSA-N	45	1	0	-3.42056	-3.42056	-2.38778	-3.47757	0.21463	-15.096	3.64139	-7.29467	-22.8405	1.58644	-6.825	1.85174	-1.93064	-15.5898	-1.37181	-8.27101	1.78965	-5.36403	-7.25069	0.533667	0.359333	0.173833	0.0141667	-0.0515	-0.0513333	-0.0311667	-0.00233333	-0.0075	-0.107833	-0.234333	-0.3645
9	GALLIC ACID	water	ethanol	LNTHITQWFMADLM-UHFFFAOYSA-N	XLYOFNOQVPJJNP-UHFFFAOYSA-N	LFQSCWFLJHTTHZ-UHFFFAOYSA-N	20	1	0	-2.97722	-2.97722	-1.2708	-2.95205	-1.25962	-16.0654	3.34753	-7.54925	-22.0974	3.61824	-5.74804	0.518569	-3.91117	-4.40129	-4.87786	-10.3174	2.82896	-3.63808	-17.6961	0.7065	0.4895	0.2625	0.0723333	0.000666667	-0.007	0.000166667	0.012	-0.0841667	-0.375667	-0.715667	-1.06433
9	GALLIC ACID	water	ethanol	LNTHITQWFMADLM-UHFFFAOYSA-N	XLYOFNOQVPJJNP-UHFFFAOYSA-N	LFQSCWFLJHTTHZ-UHFFFAOYSA-N	25	1	0	-2.86458	-2.86458	-1.25383	-2.84655	-0.95818	-15.8857	3.40892	-7.49085	-22.0909	3.77624	-5.67609	0.531026	-3.85358	-4.40043	-4.73442	-10.2096	2.87789	-3.63727	-17.6904	0.715	0.494167	0.264167	0.073	0.00133333	-0.00666667	0.000333333	0.0121667	-0.0796667	-0.360167	-0.689667	-1.02767
9	GALLIC ACID	water	ethanol	LNTHITQWFMADLM-UHFFFAOYSA-N	XLYOFNOQVPJJNP-UHFFFAOYSA-N	LFQSCWFLJHTTHZ-UHFFFAOYSA-N	30	1	0	-2.75381	-2.75381	-1.23715	-2.74329	-0.6618	-15.7046	3.47198	-7.43146	-22.0858	3.93257	-5.60347	0.543779	-3.79562	-4.39932	-4.59437	-10.1011	2.9282	-3.63584	-17.6865	0.6955	0.478667	0.253833	0.0701667	0.000833333	-0.00666667	0.000166667	0.0123333	-0.076	-0.347833	-0.6685	-0.9975
9	GALLIC ACID	water	ethanol	LNTHITQWFMADLM-UHFFFAOYSA-N	XLYOFNOQVPJJNP-UHFFFAOYSA-N	LFQSCWFLJHTTHZ-UHFFFAOYSA-N	35	1	0	-2.64486	-2.64486	-1.22073	-2.64216	-0.3706	-15.5222	3.53684	-7.37103	-22.0824	4.08719	-5.53029	0.556856	-3.73737	-4.398	-4.45779	-9.9919	2.97998	-3.63366	-17.6844	0.678333	0.464667	0.2445	0.0671667	0.00116667	-0.00633333	0.000333333	0.0121667	-0.0726667	-0.335167	-0.647167	-0.967667
9	GALLIC ACID	water	ethanol	LNTHITQWFMADLM-UHFFFAOYSA-N	XLYOFNOQVPJJNP-UHFFFAOYSA-N	LFQSCWFLJHTTHZ-UHFFFAOYSA-N	40	1	0	-2.53766	-2.53766	-1.20458	-2.54306	-0.08469	-15.3387	3.60359	-7.30952	-22.0812	4.24006	-5.45668	0.570311	-3.67894	-4.39651	-4.32475	-9.88199	3.03328	-3.63058	-17.6847	0.6655	0.454	0.2375	0.065	0.001	-0.00633333	0.0005	0.0121667	-0.0688333	-0.3225	-0.626333	-0.937333
9	GALLIC ACID	water	ethanol	LNTHITQWFMADLM-UHFFFAOYSA-N	XLYOFNOQVPJJNP-UHFFFAOYSA-N	LFQSCWFLJHTTHZ-UHFFFAOYSA-N	45	1	0	-2.43216	-2.43216	-1.18869	-2.4459	0.19582	-15.1542	3.67237	-7.24686	-22.0824	4.39117	-5.38275	0.584169	-3.62041	-4.39491	-4.19535	-9.77145	3.0882	-3.62645	-17.6875	0.533667	0.359333	0.173833	0.0141667	-0.0515	-0.0513333	-0.0311667	-0.00233333	-0.0075	-0.107833	-0.234333	-0.3645
9	GALLIC ACID	water	ethanol	LNTHITQWFMADLM-UHFFFAOYSA-N	XLYOFNOQVPJJNP-UHFFFAOYSA-N	LFQSCWFLJHTTHZ-UHFFFAOYSA-N	20	0.05	0.95	-1.42054	-2.97722	-1.2708	-1.27122	-3.4491	-15.8805	3.14025	-6.16009	-23.1892	2.63295	-5.49699	1.42523	-2.37237	-9.66458	-6.08205	-10.3835	1.71502	-3.78772	-13.5246	0.656308	0.490925	0.300183	0.0952917	-0.005825	-0.003675	0.007925	0.00725	-0.115517	-0.370442	-0.560342	-0.719008
9	GALLIC ACID	water	ethanol	LNTHITQWFMADLM-UHFFFAOYSA-N	XLYOFNOQVPJJNP-UHFFFAOYSA-N	LFQSCWFLJHTTHZ-UHFFFAOYSA-N	25	0.05	0.95	-1.35856	-2.86458	-1.25383	-1.25044	-3.08956	-15.7599	3.17378	-6.11979	-23.1996	2.75547	-5.42759	1.43448	-2.3378	-9.64231	-5.84503	-10.3323	1.7393	-3.78199	-13.5573	0.63995	0.4777	0.290133	0.09105	-0.00579167	-0.00381667	0.00793333	0.00725833	-0.111175	-0.3589	-0.545742	-0.700233
9	GALLIC ACID	water	ethanol	LNTHITQWFMADLM-UHFFFAOYSA-N	XLYOFNOQVPJJNP-UHFFFAOYSA-N	LFQSCWFLJHTTHZ-UHFFFAOYSA-N	30	0.05	0.95	-1.25579	-2.75381	-1.23715	-1.22975	-2.7347	-15.6357	3.20751	-6.07646	-23.2105	2.87579	-5.35668	1.44379	-2.30227	-9.61914	-5.61049	-10.279	1.76372	-3.77419	-13.5914	0.622667	0.463625	0.279958	0.0867917	-0.00613333	-0.0035	0.00760833	0.00710833	-0.106875	-0.347517	-0.531067	-0.682733
9	GALLIC ACID	water	ethanol	LNTHITQWFMADLM-UHFFFAOYSA-N	XLYOFNOQVPJJNP-UHFFFAOYSA-N	LFQSCWFLJHTTHZ-UHFFFAOYSA-N	35	0.05	0.95	-1.19926	-2.64486	-1.22073	-1.20915	-2.38438	-15.5079	3.24141	-6.03012	-23.2218	2.99344	-5.28395	1.45306	-2.26562	-9.59461	-5.37782	-10.224	1.78835	-3.7645	-13.6272	0.606292	0.449783	0.269675	0.082525	-0.00611667	-0.00364167	0.007775	0.00725833	-0.102908	-0.336433	-0.5167	-0.66525
9	GALLIC ACID	water	ethanol	LNTHITQWFMADLM-UHFFFAOYSA-N	XLYOFNOQVPJJNP-UHFFFAOYSA-N	LFQSCWFLJHTTHZ-UHFFFAOYSA-N	40	0.05	0.95	-1.12719	-2.53766	-1.20458	-1.18879	-2.03858	-15.3766	3.27557	-5.98084	-23.2335	3.10924	-5.21059	1.46248	-2.22864	-9.56965	-5.14782	-10.166	1.81309	-3.7522	-13.6639	0.589975	0.436583	0.259825	0.0784583	-0.0066	-0.00395833	0.00730833	0.00694167	-0.0987583	-0.32535	-0.502992	-0.6479
9	GALLIC ACID	water	ethanol	LNTHITQWFMADLM-UHFFFAOYSA-N	XLYOFNOQVPJJNP-UHFFFAOYSA-N	LFQSCWFLJHTTHZ-UHFFFAOYSA-N	45	0.05	0.95	-1.06043	-2.43216	-1.18869	-1.16864	-1.69733	-15.2415	3.31008	-5.9287	-23.2456	3.22228	-5.13555	1.47182	-2.1907	-9.54328	-4.91961	-10.1059	1.83826	-3.738	-13.7023	0.567867	0.419342	0.246983	0.0718	-0.009225	-0.005575	0.0062	0.006375	-0.09205	-0.304642	-0.470567	-0.604217
9	GALLIC ACID	water	ethanol	LNTHITQWFMADLM-UHFFFAOYSA-N	XLYOFNOQVPJJNP-UHFFFAOYSA-N	LFQSCWFLJHTTHZ-UHFFFAOYSA-N	20	0.9	0.1	-2.6045	-2.97722	-1.2708	-2.1982	-2.26395	-16.3629	3.0557	-7.37738	-22.3488	3.58008	-5.87091	0.556087	-3.8037	-4.99198	-5.84403	-10.492	2.49961	-3.57368	-17.3568	0.701217	0.48965	0.266467	0.07475	-1.66667e-05	-0.00665	0.000983333	0.0115	-0.0874667	-0.375117	-0.699317	-1.02798
9	GALLIC ACID	water	ethanol	LNTHITQWFMADLM-UHFFFAOYSA-N	XLYOFNOQVPJJNP-UHFFFAOYSA-N	LFQSCWFLJHTTHZ-UHFFFAOYSA-N	25	0.9	0.1	-2.49798	-2.86458	-1.25383	-2.10526	-1.96464	-16.1868	3.13065	-7.31872	-22.3597	3.73426	-5.78439	0.576582	-3.74131	-4.98696	-5.6989	-10.4024	2.55407	-3.57741	-17.3728	0.7071	0.492433	0.2669	0.0749	0.000583333	-0.00636667	0.00113333	0.01165	-0.0829833	-0.360033	-0.674517	-0.9932
9	GALLIC ACID	water	ethanol	LNTHITQWFMADLM-UHFFFAOYSA-N	XLYOFNOQVPJJNP-UHFFFAOYSA-N	LFQSCWFLJHTTHZ-UHFFFAOYSA-N	30	0.9	0.1	-2.37882	-2.75381	-1.23715	-2.01634	-1.66738	-16.0077	3.20989	-7.25813	-22.3741	3.88575	-5.69692	0.597693	-3.67825	-4.98162	-5.55313	-10.3108	2.6122	-3.57988	-17.3924	0.687833	0.477083	0.256583	0.0719167	0.0001	-0.00633333	0.00095	0.0117833	-0.07925	-0.3478	-0.654033	-0.964367
9	GALLIC ACID	water	ethanol	LNTHITQWFMADLM-UHFFFAOYSA-N	XLYOFNOQVPJJNP-UHFFFAOYSA-N	LFQSCWFLJHTTHZ-UHFFFAOYSA-N	35	0.9	0.1	-2.2613	-2.64486	-1.22073	-1.93149	-1.37193	-15.8257	3.29332	-7.19556	-22.392	4.03442	-5.60869	0.619384	-3.61465	-4.97602	-5.40635	-10.217	2.67394	-3.58091	-17.416	0.67075	0.4631	0.24715	0.0687833	0.0004	-0.00605	0.00111667	0.01165	-0.07585	-0.3353	-0.633433	-0.935833
9	GALLIC ACID	water	ethanol	LNTHITQWFMADLM-UHFFFAOYSA-N	XLYOFNOQVPJJNP-UHFFFAOYSA-N	LFQSCWFLJHTTHZ-UHFFFAOYSA-N	40	0.9	0.1	-2.15003	-2.53766	-1.20458	-1.8508	-1.07802	-15.641	3.38075	-7.13094	-22.4136	4.17937	-5.51877	0.641501	-3.54988	-4.96926	-5.25739	-10.1222	2.73925	-3.58106	-17.4444	0.65755	0.452167	0.23985	0.0664167	0.0002	-0.00608333	0.00121667	0.0116167	-0.0719833	-0.3228	-0.61335	-0.906867
9	GALLIC ACID	water	ethanol	LNTHITQWFMADLM-UHFFFAOYSA-N	XLYOFNOQVPJJNP-UHFFFAOYSA-N	LFQSCWFLJHTTHZ-UHFFFAOYSA-N	45	0.9	0.1	-2.046	-2.43216	-1.18869	-1.77427	-0.78547	-15.4537	3.4718	-7.06421	-22.4388	4.32088	-5.42791	0.663958	-3.48454	-4.96122	-5.10635	-10.0258	2.80784	-3.57967	-17.4776	0.537267	0.36565	0.181533	0.0202333	-0.04705	-0.0465167	-0.0272333	-0.00141667	-0.0164	-0.12855	-0.2592	-0.389733
9	GALLIC ACID	water	ethanol	LNTHITQWFMADLM-UHFFFAOYSA-N	XLYOFNOQVPJJNP-UHFFFAOYSA-N	LFQSCWFLJHTTHZ-UHFFFAOYSA-N	20	0.8	0.2	-2.22966	-2.97722	-1.2708	-1.78835	-2.80686	-16.5923	2.84034	-7.20853	-22.5713	3.49609	-5.90558	0.640562	-3.66554	-5.55467	-6.30295	-10.6867	2.19978	-3.54299	-17.0166	0.695933	0.4898	0.270433	0.0771667	-0.0007	-0.0063	0.0018	0.011	-0.0907667	-0.374567	-0.682967	-0.991633
9	GALLIC ACID	water	ethanol	LNTHITQWFMADLM-UHFFFAOYSA-N	XLYOFNOQVPJJNP-UHFFFAOYSA-N	LFQSCWFLJHTTHZ-UHFFFAOYSA-N	25	0.8	0.2	-2.13811	-2.86458	-1.25383	-1.72062	-2.48452	-16.421	2.92202	-7.15058	-22.5922	3.64423	-5.80986	0.666278	-3.60113	-5.54531	-6.12875	-10.6111	2.25574	-3.54945	-17.0469	0.6992	0.4907	0.269633	0.0768	-0.000166667	-0.00606667	0.00193333	0.0111333	-0.0863	-0.3599	-0.659367	-0.958733
9	GALLIC ACID	water	ethanol	LNTHITQWFMADLM-UHFFFAOYSA-N	XLYOFNOQVPJJNP-UHFFFAOYSA-N	LFQSCWFLJHTTHZ-UHFFFAOYSA-N	30	0.8	0.2	-2.02287	-2.75381	-1.23715	-1.65682	-2.16328	-16.2437	3.00898	-7.09023	-22.6153	3.78875	-5.71263	0.692219	-3.53578	-5.53446	-5.95203	-10.5311	2.31676	-3.55445	-17.0809	0.680167	0.4755	0.259333	0.0736667	-0.000633333	-0.006	0.00173333	0.0112333	-0.0825	-0.347767	-0.639567	-0.931233
9	GALLIC ACID	water	ethanol	LNTHITQWFMADLM-UHFFFAOYSA-N	XLYOFNOQVPJJNP-UHFFFAOYSA-N	LFQSCWFLJHTTHZ-UHFFFAOYSA-N	35	0.8	0.2	-1.92075	-2.64486	-1.22073	-1.59672	-1.84324	-16.061	3.10055	-7.02751	-22.6406	3.9295	-5.61411	0.718248	-3.46967	-5.52211	-5.77274	-10.4469	2.3823	-3.55784	-17.1185	0.663167	0.461533	0.2498	0.0704	-0.000366667	-0.00576667	0.0019	0.0111333	-0.0790333	-0.335433	-0.6197	-0.904
9	GALLIC ACID	water	ethanol	LNTHITQWFMADLM-UHFFFAOYSA-N	XLYOFNOQVPJJNP-UHFFFAOYSA-N	LFQSCWFLJHTTHZ-UHFFFAOYSA-N	40	0.8	0.2	-1.83212	-2.53766	-1.20458	-1.54015	-1.52455	-15.8734	3.19592	-6.96243	-22.6677	4.06628	-5.51455	0.74436	-3.40283	-5.50877	-5.59083	-10.3589	2.45156	-3.5596	-17.1589	0.6496	0.450333	0.2422	0.0678333	-0.0006	-0.00583333	0.00193333	0.0110667	-0.0751333	-0.3231	-0.600367	-0.8764
9	GALLIC ACID	water	ethanol	LNTHITQWFMADLM-UHFFFAOYSA-N	XLYOFNOQVPJJNP-UHFFFAOYSA-N	LFQSCWFLJHTTHZ-UHFFFAOYSA-N	45	0.8	0.2	-1.71458	-2.43216	-1.18869	-1.48688	-1.20739	-15.6816	3.29419	-6.89505	-22.6965	4.19985	-5.41524	0.770537	-3.33616	-5.4953	-5.40724	-10.2664	2.52365	-3.55889	-17.2012	0.540867	0.371967	0.189233	0.0263	-0.0426	-0.0417	-0.0233	-0.0005	-0.0253	-0.149267	-0.284067	-0.414967
9	GALLIC ACID	water	ethanol	LNTHITQWFMADLM-UHFFFAOYSA-N	XLYOFNOQVPJJNP-UHFFFAOYSA-N	LFQSCWFLJHTTHZ-UHFFFAOYSA-N	20	0.7	0.3	-1.88683	-2.97722	-1.2708	-1.56716	-3.09669	-16.7485	2.67763	-7.04905	-22.7438	3.38916	-5.89281	0.748478	-3.51563	-6.09973	-6.48585	-10.8557	1.92915	-3.53342	-16.644	0.69065	0.48995	0.2744	0.0795833	-0.00138333	-0.00595	0.00261667	0.0105	-0.0940667	-0.374017	-0.666617	-0.955283
9	GALLIC ACID	water	ethanol	LNTHITQWFMADLM-UHFFFAOYSA-N	XLYOFNOQVPJJNP-UHFFFAOYSA-N	LFQSCWFLJHTTHZ-UHFFFAOYSA-N	25	0.7	0.3	-1.79539	-2.86458	-1.25383	-1.51818	-2.75585	-16.5787	2.76016	-6.99336	-22.7648	3.53212	-5.79341	0.775736	-3.45263	-6.08573	-6.28797	-10.7853	1.98442	-3.54073	-16.6791	0.6913	0.488967	0.272367	0.0787	-0.000916667	-0.00576667	0.00273333	0.0106167	-0.0896167	-0.359767	-0.644217	-0.924267
9	GALLIC ACID	water	ethanol	LNTHITQWFMADLM-UHFFFAOYSA-N	XLYOFNOQVPJJNP-UHFFFAOYSA-N	LFQSCWFLJHTTHZ-UHFFFAOYSA-N	30	0.7	0.3	-1.72575	-2.75381	-1.23715	-1.47161	-2.41739	-16.4015	2.8481	-6.935	-22.7871	3.67152	-5.693	0.803019	-3.38887	-6.07107	-6.08891	-10.7085	2.04508	-3.54613	-16.7161	0.6725	0.473917	0.262083	0.0754167	-0.00136667	-0.00566667	0.00251667	0.0106833	-0.08575	-0.347733	-0.6251	-0.8981
9	GALLIC ACID	water	ethanol	LNTHITQWFMADLM-UHFFFAOYSA-N	XLYOFNOQVPJJNP-UHFFFAOYSA-N	LFQSCWFLJHTTHZ-UHFFFAOYSA-N	35	0.7	0.3	-1.65378	-2.64486	-1.22073	-1.42733	-2.08137	-16.2174	2.94062	-6.87402	-22.8106	3.80695	-5.59125	0.830069	-3.32422	-6.05472	-5.88832	-10.6262	2.11055	-3.5498	-16.7559	0.655583	0.459967	0.25245	0.0720167	-0.00113333	-0.00548333	0.00268333	0.0106167	-0.0822167	-0.335567	-0.605967	-0.872167
9	GALLIC ACID	water	ethanol	LNTHITQWFMADLM-UHFFFAOYSA-N	XLYOFNOQVPJJNP-UHFFFAOYSA-N	LFQSCWFLJHTTHZ-UHFFFAOYSA-N	40	0.7	0.3	-1.58193	-2.53766	-1.20458	-1.38521	-1.74798	-16.0276	3.03671	-6.81052	-22.8351	3.93917	-5.4895	0.856878	-3.2596	-6.03755	-5.68715	-10.5381	2.17983	-3.55092	-16.7976	0.64165	0.4485	0.24455	0.06925	-0.0014	-0.00558333	0.00265	0.0105167	-0.0782833	-0.3234	-0.587383	-0.845933
9	GALLIC ACID	water	ethanol	LNTHITQWFMADLM-UHFFFAOYSA-N	XLYOFNOQVPJJNP-UHFFFAOYSA-N	LFQSCWFLJHTTHZ-UHFFFAOYSA-N	45	0.7	0.3	-1.49878	-2.43216	-1.18869	-1.34511	-1.41732	-15.833	3.13535	-6.74456	-22.8605	4.0676	-5.38743	0.883392	-3.19466	-6.01963	-5.48492	-10.4455	2.25196	-3.5499	-16.8409	0.544467	0.378283	0.196933	0.0323667	-0.03815	-0.0368833	-0.0193667	0.000416667	-0.0342	-0.169983	-0.308933	-0.4402
9	GALLIC ACID	water	ethanol	LNTHITQWFMADLM-UHFFFAOYSA-N	XLYOFNOQVPJJNP-UHFFFAOYSA-N	LFQSCWFLJHTTHZ-UHFFFAOYSA-N	20	0.6	0.4	-1.64826	-2.97722	-1.2708	-1.43623	-3.26547	-16.8449	2.5502	-6.89868	-22.8716	3.27333	-5.85302	0.867758	-3.36116	-6.63586	-6.5388	-10.9919	1.68244	-3.53752	-16.2357	0.685367	0.4901	0.278367	0.082	-0.00206667	-0.0056	0.00343333	0.01	-0.0973667	-0.373467	-0.650267	-0.918933
9	GALLIC ACID	water	ethanol	LNTHITQWFMADLM-UHFFFAOYSA-N	XLYOFNOQVPJJNP-UHFFFAOYSA-N	LFQSCWFLJHTTHZ-UHFFFAOYSA-N	25	0.6	0.4	-1.59208	-2.86458	-1.25383	-1.39911	-2.91343	-16.6756	2.6319	-6.84577	-22.8899	3.4121	-5.75405	0.894142	-3.3013	-6.61873	-6.32553	-10.9215	1.73776	-3.54447	-16.2712	0.6834	0.487233	0.2751	0.0806	-0.00166667	-0.00546667	0.00353333	0.0101	-0.0929333	-0.359633	-0.629067	-0.8898
9	GALLIC ACID	water	ethanol	LNTHITQWFMADLM-UHFFFAOYSA-N	XLYOFNOQVPJJNP-UHFFFAOYSA-N	LFQSCWFLJHTTHZ-UHFFFAOYSA-N	30	0.6	0.4	-1.51397	-2.75381	-1.23715	-1.36329	-2.56486	-16.498	2.71904	-6.78999	-22.9092	3.5476	-5.65464	0.920481	-3.24081	-6.60193	-6.11246	-10.8434	1.79856	-3.54918	-16.3072	0.664833	0.472333	0.264833	0.0771667	-0.0021	-0.00533333	0.0033	0.0101333	-0.089	-0.3477	-0.610633	-0.864967
9	GALLIC ACID	water	ethanol	LNTHITQWFMADLM-UHFFFAOYSA-N	XLYOFNOQVPJJNP-UHFFFAOYSA-N	LFQSCWFLJHTTHZ-UHFFFAOYSA-N	35	0.6	0.4	-1.45417	-2.64486	-1.22073	-1.3287	-2.21973	-16.3133	2.8107	-6.73142	-22.9293	3.67926	-5.55382	0.946257	-3.17939	-6.58278	-5.89899	-10.7594	1.86444	-3.55203	-16.3465	0.648	0.4584	0.2551	0.0736333	-0.0019	-0.0052	0.00346667	0.0101	-0.0854	-0.3357	-0.592233	-0.840333
9	GALLIC ACID	water	ethanol	LNTHITQWFMADLM-UHFFFAOYSA-N	XLYOFNOQVPJJNP-UHFFFAOYSA-N	LFQSCWFLJHTTHZ-UHFFFAOYSA-N	40	0.6	0.4	-1.39729	-2.53766	-1.20458	-1.29529	-1.87823	-16.1224	2.90575	-6.67016	-22.9502	3.8081	-5.45356	0.971764	-3.11812	-6.56379	-5.68633	-10.6689	1.93399	-3.55204	-16.3864	0.6337	0.446667	0.2469	0.0706667	-0.0022	-0.00533333	0.00336667	0.00996667	-0.0814333	-0.3237	-0.5744	-0.815467
9	GALLIC ACID	water	ethanol	LNTHITQWFMADLM-UHFFFAOYSA-N	XLYOFNOQVPJJNP-UHFFFAOYSA-N	LFQSCWFLJHTTHZ-UHFFFAOYSA-N	45	0.6	0.4	-1.33241	-2.43216	-1.18869	-1.2631	-1.54027	-15.9266	3.00321	-6.60629	-22.9718	3.93368	-5.35348	0.996867	-3.05677	-6.54449	-5.47395	-10.5731	2.00634	-3.54952	-16.4273	0.548067	0.3846	0.204633	0.0384333	-0.0337	-0.0320667	-0.0154333	0.00133333	-0.0431	-0.1907	-0.3338	-0.465433
9	GALLIC ACID	water	ethanol	LNTHITQWFMADLM-UHFFFAOYSA-N	XLYOFNOQVPJJNP-UHFFFAOYSA-N	LFQSCWFLJHTTHZ-UHFFFAOYSA-N	20	0.5	0.5	-1.51666	-2.97722	-1.2708	-1.35326	-3.36991	-16.8763	2.47028	-6.75523	-22.9677	3.15425	-5.79555	0.99068	-3.20157	-7.16843	-6.52416	-11.0808	1.4796	-3.55366	-15.7993	0.680083	0.49025	0.282333	0.0844167	-0.00275	-0.00525	0.00425	0.0095	-0.100667	-0.372917	-0.633917	-0.882583
9	GALLIC ACID	water	ethanol	LNTHITQWFMADLM-UHFFFAOYSA-N	XLYOFNOQVPJJNP-UHFFFAOYSA-N	LFQSCWFLJHTTHZ-UHFFFAOYSA-N	25	0.5	0.5	-1.45078	-2.86458	-1.25383	-1.32381	-3.0113	-16.7066	2.55149	-6.70512	-22.9832	3.29002	-5.70118	1.01482	-3.14625	-7.15152	-6.30132	-11.0055	1.53667	-3.55887	-15.8317	0.6755	0.4855	0.277833	0.0825	-0.00241667	-0.00516667	0.00433333	0.00958333	-0.09625	-0.3595	-0.613917	-0.855333
9	GALLIC ACID	water	ethanol	LNTHITQWFMADLM-UHFFFAOYSA-N	XLYOFNOQVPJJNP-UHFFFAOYSA-N	LFQSCWFLJHTTHZ-UHFFFAOYSA-N	30	0.5	0.5	-1.39995	-2.75381	-1.23715	-1.2949	-2.65692	-16.5291	2.63757	-6.65201	-22.9995	3.42178	-5.60448	1.03831	-3.08931	-7.13179	-6.0787	-10.9246	1.59926	-3.5627	-15.8677	0.657167	0.47075	0.267583	0.0789167	-0.00283333	-0.005	0.00408333	0.00958333	-0.09225	-0.347667	-0.596167	-0.831833
9	GALLIC ACID	water	ethanol	LNTHITQWFMADLM-UHFFFAOYSA-N	XLYOFNOQVPJJNP-UHFFFAOYSA-N	LFQSCWFLJHTTHZ-UHFFFAOYSA-N	35	0.5	0.5	-1.33803	-2.64486	-1.22073	-1.26656	-2.30665	-16.3447	2.72762	-6.59597	-23.0166	3.55088	-5.50812	1.06149	-3.03223	-7.11224	-5.85753	-10.8366	1.66613	-3.56374	-15.9043	0.640417	0.456833	0.25775	0.07525	-0.00266667	-0.00491667	0.00425	0.00958333	-0.0885833	-0.335833	-0.5785	-0.8085
9	GALLIC ACID	water	ethanol	LNTHITQWFMADLM-UHFFFAOYSA-N	XLYOFNOQVPJJNP-UHFFFAOYSA-N	LFQSCWFLJHTTHZ-UHFFFAOYSA-N	40	0.5	0.5	-1.28283	-2.53766	-1.20458	-1.23884	-1.96051	-16.1545	2.82063	-6.53712	-23.0344	3.67733	-5.41222	1.08434	-2.97516	-7.09286	-5.63784	-10.7423	1.73629	-3.56196	-15.9415	0.62575	0.444833	0.24925	0.0720833	-0.003	-0.00508333	0.00408333	0.00941667	-0.0845833	-0.324	-0.561417	-0.785
9	GALLIC ACID	water	ethanol	LNTHITQWFMADLM-UHFFFAOYSA-N	XLYOFNOQVPJJNP-UHFFFAOYSA-N	LFQSCWFLJHTTHZ-UHFFFAOYSA-N	45	0.5	0.5	-1.22723	-2.43216	-1.18869	-1.21179	-1.61852	-15.9595	2.9156	-6.47556	-23.0529	3.79956	-5.31469	1.10632	-2.91698	-7.07062	-5.41808	-10.6448	1.80928	-3.55858	-15.9823	0.551667	0.390917	0.212333	0.0445	-0.02925	-0.02725	-0.0115	0.00225	-0.052	-0.211417	-0.358667	-0.490667
9	GALLIC ACID	water	ethanol	LNTHITQWFMADLM-UHFFFAOYSA-N	XLYOFNOQVPJJNP-UHFFFAOYSA-N	LFQSCWFLJHTTHZ-UHFFFAOYSA-N	20	0.4	0.6	-1.51094	-2.97722	-1.2708	-1.30041	-3.43395	-16.8242	2.46179	-6.61696	-23.0415	3.0359	-5.73008	1.11076	-3.03621	-7.70549	-6.46985	-11.0942	1.35103	-3.58075	-15.336	0.6748	0.4904	0.2863	0.0868333	-0.00343333	-0.0049	0.00506667	0.009	-0.103967	-0.372367	-0.617567	-0.846233
9	GALLIC ACID	water	ethanol	LNTHITQWFMADLM-UHFFFAOYSA-N	XLYOFNOQVPJJNP-UHFFFAOYSA-N	LFQSCWFLJHTTHZ-UHFFFAOYSA-N	25	0.4	0.6	-1.43474	-2.86458	-1.25383	-1.27582	-3.07192	-16.6553	2.54186	-6.56948	-23.0547	3.16786	-5.63998	1.13104	-2.98466	-7.68624	-6.23978	-11.0153	1.41082	-3.58482	-15.3685	0.6676	0.483767	0.280567	0.0844	-0.00316667	-0.00486667	0.00513333	0.00906667	-0.0995667	-0.359367	-0.598767	-0.820867
9	GALLIC ACID	water	ethanol	LNTHITQWFMADLM-UHFFFAOYSA-N	XLYOFNOQVPJJNP-UHFFFAOYSA-N	LFQSCWFLJHTTHZ-UHFFFAOYSA-N	30	0.4	0.6	-1.39005	-2.75381	-1.23715	-1.25139	-2.71448	-16.4797	2.62549	-6.51891	-23.0687	3.29739	-5.54989	1.15108	-2.93269	-7.66722	-6.01187	-10.9298	1.47441	-3.58622	-15.4015	0.6495	0.469167	0.270333	0.0806667	-0.00356667	-0.00466667	0.00486667	0.00903333	-0.0955	-0.347633	-0.5817	-0.7987
9	GALLIC ACID	water	ethanol	LNTHITQWFMADLM-UHFFFAOYSA-N	XLYOFNOQVPJJNP-UHFFFAOYSA-N	LFQSCWFLJHTTHZ-UHFFFAOYSA-N	35	0.4	0.6	-1.31885	-2.64486	-1.22073	-1.22711	-2.36156	-16.2983	2.7119	-6.46535	-23.0835	3.42344	-5.4582	1.17045	-2.87956	-7.64582	-5.785	-10.8401	1.54145	-3.58579	-15.4376	0.632833	0.455267	0.2604	0.0768667	-0.00343333	-0.00463333	0.00503333	0.00906667	-0.0917667	-0.335967	-0.564767	-0.776667
9	GALLIC ACID	water	ethanol	LNTHITQWFMADLM-UHFFFAOYSA-N	XLYOFNOQVPJJNP-UHFFFAOYSA-N	LFQSCWFLJHTTHZ-UHFFFAOYSA-N	40	0.4	0.6	-1.25491	-2.53766	-1.20458	-1.20312	-2.0131	-16.112	2.80028	-6.40888	-23.0989	3.54655	-5.3663	1.18943	-2.82597	-7.62415	-5.55965	-10.7457	1.61085	-3.58291	-15.4748	0.6178	0.443	0.2516	0.0735	-0.0038	-0.00483333	0.0048	0.00886667	-0.0877333	-0.3243	-0.548433	-0.754533
9	GALLIC ACID	water	ethanol	LNTHITQWFMADLM-UHFFFAOYSA-N	XLYOFNOQVPJJNP-UHFFFAOYSA-N	LFQSCWFLJHTTHZ-UHFFFAOYSA-N	45	0.4	0.6	-1.20043	-2.43216	-1.18869	-1.17945	-1.66915	-15.9216	2.8898	-6.34961	-23.1151	3.66682	-5.2743	1.20792	-2.77214	-7.60158	-5.33597	-10.6473	1.68188	-3.57747	-15.5135	0.555267	0.397233	0.220033	0.0505667	-0.0248	-0.0224333	-0.00756667	0.00316667	-0.0609	-0.232133	-0.383533	-0.5159
9	GALLIC ACID	water	ethanol	LNTHITQWFMADLM-UHFFFAOYSA-N	XLYOFNOQVPJJNP-UHFFFAOYSA-N	LFQSCWFLJHTTHZ-UHFFFAOYSA-N	20	0.3	0.7	-1.53759	-2.97722	-1.2708	-1.26974	-3.46823	-16.6676	2.54909	-6.48274	-23.0983	2.91845	-5.66081	1.22058	-2.86164	-8.24827	-6.38668	-11.0068	1.32851	-3.6211	-14.85	0.669517	0.49055	0.290267	0.08925	-0.00411667	-0.00455	0.00588333	0.0085	-0.107267	-0.371817	-0.601217	-0.809883
9	GALLIC ACID	water	ethanol	LNTHITQWFMADLM-UHFFFAOYSA-N	XLYOFNOQVPJJNP-UHFFFAOYSA-N	LFQSCWFLJHTTHZ-UHFFFAOYSA-N	25	0.3	0.7	-1.47124	-2.86458	-1.25383	-1.24795	-3.1051	-16.5039	2.62412	-6.43763	-23.1101	3.04717	-5.57674	1.23668	-2.81446	-8.22791	-6.15227	-10.9272	1.38744	-3.62317	-14.8822	0.6597	0.482033	0.2833	0.0863	-0.00391667	-0.00456667	0.00593333	0.00855	-0.102883	-0.359233	-0.583617	-0.7864
9	GALLIC ACID	water	ethanol	LNTHITQWFMADLM-UHFFFAOYSA-N	XLYOFNOQVPJJNP-UHFFFAOYSA-N	LFQSCWFLJHTTHZ-UHFFFAOYSA-N	30	0.3	0.7	-1.42805	-2.75381	-1.23715	-1.2261	-2.74676	-16.3353	2.70089	-6.38942	-23.1226	3.17405	-5.49305	1.25271	-2.76715	-8.20822	-5.92081	-10.8423	1.44818	-3.62227	-14.9144	0.641833	0.467583	0.273083	0.0824167	-0.0043	-0.00433333	0.00565	0.00848333	-0.09875	-0.3476	-0.567233	-0.765567
9	GALLIC ACID	water	ethanol	LNTHITQWFMADLM-UHFFFAOYSA-N	XLYOFNOQVPJJNP-UHFFFAOYSA-N	LFQSCWFLJHTTHZ-UHFFFAOYSA-N	35	0.3	0.7	-1.3443	-2.64486	-1.22073	-1.20427	-2.39305	-16.1624	2.77893	-6.33816	-23.1359	3.29795	-5.40814	1.26835	-2.71886	-8.18722	-5.691	-10.7542	1.51058	-3.6193	-14.9486	0.62525	0.4537	0.26305	0.0784833	-0.0042	-0.00435	0.00581667	0.00855	-0.09495	-0.3361	-0.551033	-0.744833
9	GALLIC ACID	water	ethanol	LNTHITQWFMADLM-UHFFFAOYSA-N	XLYOFNOQVPJJNP-UHFFFAOYSA-N	LFQSCWFLJHTTHZ-UHFFFAOYSA-N	40	0.3	0.7	-1.28411	-2.53766	-1.20458	-1.18253	-2.04402	-15.9855	2.85775	-6.28395	-23.1497	3.41846	-5.32155	1.28344	-2.66946	-8.16384	-5.46248	-10.664	1.57431	-3.61449	-14.9859	0.60985	0.441167	0.25395	0.0749167	-0.0046	-0.00458333	0.00551667	0.00831667	-0.0908833	-0.3246	-0.53545	-0.724067
9	GALLIC ACID	water	ethanol	LNTHITQWFMADLM-UHFFFAOYSA-N	XLYOFNOQVPJJNP-UHFFFAOYSA-N	LFQSCWFLJHTTHZ-UHFFFAOYSA-N	45	0.3	0.7	-1.22708	-2.43216	-1.18869	-1.16102	-1.69954	-15.8052	2.9369	-6.22687	-23.1642	3.53665	-5.23517	1.29834	-2.61998	-8.14062	-5.23619	-10.5701	1.63856	-3.60689	-15.0235	0.558867	0.40355	0.227733	0.0566333	-0.02035	-0.0176167	-0.00363333	0.00408333	-0.0698	-0.25285	-0.4084	-0.541133
9	GALLIC ACID	water	ethanol	LNTHITQWFMADLM-UHFFFAOYSA-N	XLYOFNOQVPJJNP-UHFFFAOYSA-N	LFQSCWFLJHTTHZ-UHFFFAOYSA-N	20	0.2	0.8	-1.55275	-2.97722	-1.2708	-1.25762	-3.47762	-16.4004	2.74063	-6.35177	-23.142	2.80281	-5.5936	1.31467	-2.67595	-8.80256	-6.28043	-10.8068	1.42596	-3.67582	-14.3394	0.664233	0.4907	0.294233	0.0916667	-0.0048	-0.0042	0.0067	0.008	-0.110567	-0.371267	-0.584867	-0.773533
9	GALLIC ACID	water	ethanol	LNTHITQWFMADLM-UHFFFAOYSA-N	XLYOFNOQVPJJNP-UHFFFAOYSA-N	LFQSCWFLJHTTHZ-UHFFFAOYSA-N	25	0.2	0.8	-1.49271	-2.86458	-1.25383	-1.23697	-3.11522	-16.2501	2.80299	-6.30879	-23.1531	2.92907	-5.51646	1.32714	-2.63391	-8.78174	-6.04429	-10.7337	1.47585	-3.67488	-14.3713	0.6518	0.4803	0.286033	0.0882	-0.00466667	-0.00426667	0.00673333	0.00803333	-0.1062	-0.3591	-0.568467	-0.751933
9	GALLIC ACID	water	ethanol	LNTHITQWFMADLM-UHFFFAOYSA-N	XLYOFNOQVPJJNP-UHFFFAOYSA-N	LFQSCWFLJHTTHZ-UHFFFAOYSA-N	30	0.2	0.8	-1.43924	-2.75381	-1.23715	-1.21628	-2.75758	-16.0962	2.86569	-6.26269	-23.1648	3.05284	-5.43822	1.33958	-2.59091	-8.76065	-5.81042	-10.658	1.52611	-3.67178	-14.4041	0.634167	0.466	0.275833	0.0841667	-0.00503333	-0.004	0.00643333	0.00793333	-0.102	-0.347567	-0.552767	-0.732433
9	GALLIC ACID	water	ethanol	LNTHITQWFMADLM-UHFFFAOYSA-N	XLYOFNOQVPJJNP-UHFFFAOYSA-N	LFQSCWFLJHTTHZ-UHFFFAOYSA-N	35	0.2	0.8	-1.37739	-2.64486	-1.22073	-1.19556	-2.40462	-15.9388	2.92858	-6.21354	-23.177	3.17431	-5.35899	1.35182	-2.54734	-8.73811	-5.57893	-10.5798	1.57676	-3.6662	-14.4389	0.617667	0.452133	0.2657	0.0801	-0.00496667	-0.00406667	0.0066	0.00803333	-0.0981333	-0.336233	-0.5373	-0.713
9	GALLIC ACID	water	ethanol	LNTHITQWFMADLM-UHFFFAOYSA-N	XLYOFNOQVPJJNP-UHFFFAOYSA-N	LFQSCWFLJHTTHZ-UHFFFAOYSA-N	40	0.2	0.8	-1.3111	-2.53766	-1.20458	-1.17496	-2.05628	-15.7782	2.99153	-6.16141	-23.1899	3.29242	-5.27783	1.36376	-2.50246	-8.71376	-5.3487	-10.5003	1.62777	-3.65895	-14.4761	0.6019	0.439333	0.2563	0.0763333	-0.0054	-0.00433333	0.00623333	0.00776667	-0.0940333	-0.3249	-0.522467	-0.6936
9	GALLIC ACID	water	ethanol	LNTHITQWFMADLM-UHFFFAOYSA-N	XLYOFNOQVPJJNP-UHFFFAOYSA-N	LFQSCWFLJHTTHZ-UHFFFAOYSA-N	45	0.2	0.8	-1.25709	-2.43216	-1.18869	-1.1545	-1.71257	-15.6144	3.05437	-6.10639	-23.2032	3.40882	-5.19706	1.3758	-2.45773	-8.69003	-5.12139	-10.4173	1.67857	-3.64866	-14.5132	0.562467	0.409867	0.235433	0.0627	-0.0159	-0.0128	0.0003	0.005	-0.0787	-0.273567	-0.433267	-0.566367
9	GALLIC ACID	water	ethanol	LNTHITQWFMADLM-UHFFFAOYSA-N	XLYOFNOQVPJJNP-UHFFFAOYSA-N	LFQSCWFLJHTTHZ-UHFFFAOYSA-N	20	0.1	0.9	-1.49826	-2.97722	-1.2708	-1.26251	-3.46422	-16.0568	3.00457	-6.22344	-23.1755	2.68922	-5.52958	1.39166	-2.47726	-9.37256	-6.15344	-10.5272	1.61291	-3.74618	-13.8029	0.65895	0.49085	0.2982	0.0940833	-0.00548333	-0.00385	0.00751667	0.0075	-0.113867	-0.370717	-0.568517	-0.737183
9	GALLIC ACID	water	ethanol	LNTHITQWFMADLM-UHFFFAOYSA-N	XLYOFNOQVPJJNP-UHFFFAOYSA-N	LFQSCWFLJHTTHZ-UHFFFAOYSA-N	25	0.1	0.9	-1.4335	-2.86458	-1.25383	-1.24184	-3.10372	-15.9268	3.04742	-6.18231	-23.1862	2.81305	-5.45813	1.40169	-2.44034	-9.35094	-5.91677	-10.4686	1.64573	-3.74197	-13.8353	0.6439	0.478567	0.288767	0.0901	-0.00541667	-0.00396667	0.00753333	0.00751667	-0.109517	-0.358967	-0.553317	-0.717467
9	GALLIC ACID	water	ethanol	LNTHITQWFMADLM-UHFFFAOYSA-N	XLYOFNOQVPJJNP-UHFFFAOYSA-N	LFQSCWFLJHTTHZ-UHFFFAOYSA-N	30	0.1	0.9	-1.35649	-2.75381	-1.23715	-1.22123	-2.74791	-15.7932	3.09039	-6.13811	-23.1974	2.9342	-5.38469	1.41168	-2.40211	-9.32796	-5.68211	-10.4085	1.67871	-3.736	-13.8694	0.6265	0.464417	0.278583	0.0859167	-0.00576667	-0.00366667	0.00721667	0.00738333	-0.10525	-0.347533	-0.5383	-0.6993
9	GALLIC ACID	water	ethanol	LNTHITQWFMADLM-UHFFFAOYSA-N	XLYOFNOQVPJJNP-UHFFFAOYSA-N	LFQSCWFLJHTTHZ-UHFFFAOYSA-N	35	0.1	0.9	-1.29697	-2.64486	-1.22073	-1.20074	-2.3966	-15.6562	3.13349	-6.09087	-23.209	3.05303	-5.31005	1.42167	-2.36312	-9.30412	-5.44963	-10.3461	1.71182	-3.72775	-13.9049	0.610083	0.450567	0.26835	0.0817167	-0.00573333	-0.00378333	0.00738333	0.00751667	-0.101317	-0.336367	-0.523567	-0.681167
9	GALLIC ACID	water	ethanol	LNTHITQWFMADLM-UHFFFAOYSA-N	XLYOFNOQVPJJNP-UHFFFAOYSA-N	LFQSCWFLJHTTHZ-UHFFFAOYSA-N	40	0.1	0.9	-1.23202	-2.53766	-1.20458	-1.18039	-2.0499	-15.5156	3.17675	-6.04067	-23.2211	3.16953	-5.23426	1.43168	-2.32346	-9.27935	-5.21943	-10.2813	1.74507	-3.71721	-13.9418	0.59395	0.4375	0.25865	0.07775	-0.0062	-0.00408333	0.00695	0.00721667	-0.0971833	-0.3252	-0.509483	-0.663133
9	GALLIC ACID	water	ethanol	LNTHITQWFMADLM-UHFFFAOYSA-N	XLYOFNOQVPJJNP-UHFFFAOYSA-N	LFQSCWFLJHTTHZ-UHFFFAOYSA-N	45	0.1	0.9	-1.17138	-2.43216	-1.18869	-1.16031	-1.70767	-15.3715	3.22017	-5.98759	-23.2336	3.28366	-5.15752	1.44167	-2.28325	-9.25368	-4.99133	-10.214	1.7785	-3.70434	-13.9799	0.566067	0.416183	0.243133	0.0687667	-0.01145	-0.00798333	0.00423333	0.00591667	-0.0876	-0.294283	-0.458133	-0.5916
9	GALLIC ACID	water	ethanol	LNTHITQWFMADLM-UHFFFAOYSA-N	XLYOFNOQVPJJNP-UHFFFAOYSA-N	LFQSCWFLJHTTHZ-UHFFFAOYSA-N	20	0	1	-1.2708	-2.97722	-1.2708	-1.28461	-3.42771	-15.7142	3.26552	-6.09718	-23.2011	2.57705	-5.46261	1.45715	-2.26356	-9.96256	-6.00476	-10.2516	1.80837	-3.83362	-13.2386	0.653667	0.491	0.302167	0.0965	-0.00616667	-0.0035	0.00833333	0.007	-0.117167	-0.370167	-0.552167	-0.700833
9	GALLIC ACID	water	ethanol	LNTHITQWFMADLM-UHFFFAOYSA-N	XLYOFNOQVPJJNP-UHFFFAOYSA-N	LFQSCWFLJHTTHZ-UHFFFAOYSA-N	25	0	1	-1.25383	-2.86458	-1.25383	-1.26364	-3.06913	-15.6009	3.29165	-6.05765	-23.2112	2.69833	-5.39492	1.4658	-2.23128	-9.9396	-5.76746	-10.206	1.82585	-3.82637	-13.2716	0.636	0.476833	0.2915	0.092	-0.00616667	-0.00366667	0.00833333	0.007	-0.112833	-0.358833	-0.538167	-0.683
9	GALLIC ACID	water	ethanol	LNTHITQWFMADLM-UHFFFAOYSA-N	XLYOFNOQVPJJNP-UHFFFAOYSA-N	LFQSCWFLJHTTHZ-UHFFFAOYSA-N	30	0	1	-1.23715	-2.75381	-1.23715	-1.24281	-2.71518	-15.484	3.31802	-6.01513	-23.2217	2.81747	-5.32574	1.47453	-2.19806	-9.91573	-5.53265	-10.1583	1.84349	-3.81707	-13.3059	0.618833	0.462833	0.281333	0.0876667	-0.0065	-0.00333333	0.008	0.00683333	-0.1085	-0.3475	-0.523833	-0.666167
9	GALLIC ACID	water	ethanol	LNTHITQWFMADLM-UHFFFAOYSA-N	XLYOFNOQVPJJNP-UHFFFAOYSA-N	LFQSCWFLJHTTHZ-UHFFFAOYSA-N	35	0	1	-1.22073	-2.64486	-1.22073	-1.22215	-2.3657	-15.3632	3.3448	-5.96966	-23.2325	2.93442	-5.25517	1.48334	-2.16404	-9.89095	-5.30012	-10.1081	1.86146	-3.80562	-13.3415	0.6025	0.449	0.271	0.0833333	-0.0065	-0.0035	0.00816667	0.007	-0.1045	-0.3365	-0.509833	-0.649333
9	GALLIC ACID	water	ethanol	LNTHITQWFMADLM-UHFFFAOYSA-N	XLYOFNOQVPJJNP-UHFFFAOYSA-N	LFQSCWFLJHTTHZ-UHFFFAOYSA-N	40	0	1	-1.20458	-2.53766	-1.20458	-1.20175	-2.0207	-15.2387	3.37196	-5.92129	-23.2436	3.04946	-5.18394	1.49236	-2.12954	-9.86632	-5.07016	-10.0548	1.8796	-3.79175	-13.3773	0.586	0.435667	0.261	0.0791667	-0.007	-0.00383333	0.00766667	0.00666667	-0.100333	-0.3255	-0.4965	-0.632667
9	GALLIC ACID	water	ethanol	LNTHITQWFMADLM-UHFFFAOYSA-N	XLYOFNOQVPJJNP-UHFFFAOYSA-N	LFQSCWFLJHTTHZ-UHFFFAOYSA-N	45	0	1	-1.18869	-2.43216	-1.18869	-1.18158	-1.68027	-15.1106	3.39945	-5.87009	-23.2552	3.16194	-5.11101	1.50129	-2.09422	-9.8397	-4.84221	-9.9996	1.89816	-3.77587	-13.4155	0.569667	0.4225	0.250833	0.0748333	-0.007	-0.00316667	0.00816667	0.00683333	-0.0965	-0.315	-0.483	-0.616833
10	GALLIC ACID	water	methanol	LNTHITQWFMADLM-UHFFFAOYSA-N	XLYOFNOQVPJJNP-UHFFFAOYSA-N	OKKJLVBELUTLKV-UHFFFAOYSA-N	20	0	1	-1.19469	-2.99572	-1.19469	-1.2271	-3.40465	-15.377	3.30807	-6.25895	-23.75	3.74773	-5.52669	1.39717	-2.68746	-9.58951	-7.15238	-9.85026	1.9109	-3.57149	-14.1605	0.662333	0.497167	0.3065	0.098	-0.0113333	-0.00966667	0.0065	0.0118333	-0.103	-0.342167	-0.514833	-0.659667
10	GALLIC ACID	water	methanol	LNTHITQWFMADLM-UHFFFAOYSA-N	XLYOFNOQVPJJNP-UHFFFAOYSA-N	OKKJLVBELUTLKV-UHFFFAOYSA-N	25	0	1	-1.17287	-2.8688	-1.17287	-1.20073	-3.03913	-15.2718	3.34146	-6.21873	-23.772	3.73299	-5.50495	1.39167	-2.67689	-9.55179	-6.77212	-9.76688	1.94979	-3.54184	-14.2203	0.645333	0.4835	0.2965	0.0938333	-0.0111667	-0.00966667	0.00633333	0.0115	-0.0988333	-0.330833	-0.500333	-0.641833
10	GALLIC ACID	water	methanol	LNTHITQWFMADLM-UHFFFAOYSA-N	XLYOFNOQVPJJNP-UHFFFAOYSA-N	OKKJLVBELUTLKV-UHFFFAOYSA-N	30	0	1	-1.15487	-2.76802	-1.15487	-1.18038	-2.68572	-15.1565	3.37516	-6.17544	-23.7892	3.72104	-5.48732	1.38721	-2.66832	-9.52121	-6.40676	-9.66918	1.98795	-3.50712	-14.268	0.628667	0.470167	0.286833	0.0896667	-0.0118333	-0.00966667	0.00616667	0.0115	-0.0943333	-0.319333	-0.485833	-0.624333
10	GALLIC ACID	water	methanol	LNTHITQWFMADLM-UHFFFAOYSA-N	XLYOFNOQVPJJNP-UHFFFAOYSA-N	OKKJLVBELUTLKV-UHFFFAOYSA-N	35	0	1	-1.14223	-2.64472	-1.14223	-1.16096	-2.33739	-15.0366	3.40921	-6.12912	-23.8062	3.70909	-5.4697	1.38276	-2.65975	-9.49062	-6.04648	-9.56686	2.02645	-3.46937	-14.3156	0.612833	0.456833	0.277167	0.0856667	-0.0115	-0.00933333	0.006	0.0113333	-0.0905	-0.308167	-0.471667	-0.607167
10	GALLIC ACID	water	methanol	LNTHITQWFMADLM-UHFFFAOYSA-N	XLYOFNOQVPJJNP-UHFFFAOYSA-N	OKKJLVBELUTLKV-UHFFFAOYSA-N	40	0	1	-1.12225	-2.53909	-1.12225	-1.13823	-1.98736	-14.917	3.44366	-6.07939	-23.8273	3.69434	-5.44796	1.37726	-2.64918	-9.45291	-5.6817	-9.46901	2.0664	-3.43021	-14.3744	0.5965	0.444	0.267667	0.0815	-0.0121667	-0.0101667	0.0055	0.0111667	-0.0861667	-0.297333	-0.458167	-0.5905
10	GALLIC ACID	water	methanol	LNTHITQWFMADLM-UHFFFAOYSA-N	XLYOFNOQVPJJNP-UHFFFAOYSA-N	OKKJLVBELUTLKV-UHFFFAOYSA-N	45	0	1	-1.11456	-2.4204	-1.11456	-1.12264	-1.65254	-14.7857	3.47836	-6.02749	-23.8416	3.68359	-5.4321	1.37325	-2.64146	-9.42538	-5.33613	-9.35362	2.10511	-3.38603	-14.4162	0.580833	0.4315	0.258	0.0776667	-0.0121667	-0.00933333	0.00566667	0.0108333	-0.0825	-0.2865	-0.4445	-0.574
10	GALLIC ACID	water	methanol	LNTHITQWFMADLM-UHFFFAOYSA-N	XLYOFNOQVPJJNP-UHFFFAOYSA-N	OKKJLVBELUTLKV-UHFFFAOYSA-N	20	0.2	0.8	-1.49415	-2.99572	-1.19469	-1.23932	-3.41951	-16.0837	2.81921	-6.51018	-23.7125	3.83425	-5.44754	1.23024	-2.83871	-8.5167	-7.25376	-10.6362	1.58897	-3.67147	-15.1958	0.671167	0.495633	0.2977	0.0928667	-0.00893333	-0.00913333	0.00523333	0.0118667	-0.0992333	-0.348867	-0.555	-0.7406
10	GALLIC ACID	water	methanol	LNTHITQWFMADLM-UHFFFAOYSA-N	XLYOFNOQVPJJNP-UHFFFAOYSA-N	OKKJLVBELUTLKV-UHFFFAOYSA-N	25	0.2	0.8	-1.41727	-2.8688	-1.17287	-1.21263	-3.04975	-15.9392	2.88928	-6.4662	-23.7349	3.81917	-5.42618	1.22546	-2.82752	-8.48361	-6.86892	-10.513	1.66382	-3.63868	-15.2513	0.659267	0.485633	0.290033	0.0896667	-0.00866667	-0.00906667	0.00513333	0.0116333	-0.095	-0.3367	-0.5382	-0.719
10	GALLIC ACID	water	methanol	LNTHITQWFMADLM-UHFFFAOYSA-N	XLYOFNOQVPJJNP-UHFFFAOYSA-N	OKKJLVBELUTLKV-UHFFFAOYSA-N	30	0.2	0.8	-1.34742	-2.76802	-1.15487	-1.19203	-2.69403	-15.787	2.95682	-6.41941	-23.7521	3.80696	-5.40884	1.22154	-2.81848	-8.45649	-6.50099	-10.3782	1.73528	-3.60093	-15.2956	0.642033	0.471867	0.280233	0.0857667	-0.0093	-0.00906667	0.00496667	0.0116667	-0.0906667	-0.325033	-0.522367	-0.698967
10	GALLIC ACID	water	methanol	LNTHITQWFMADLM-UHFFFAOYSA-N	XLYOFNOQVPJJNP-UHFFFAOYSA-N	OKKJLVBELUTLKV-UHFFFAOYSA-N	35	0.2	0.8	-1.29407	-2.64472	-1.14223	-1.1708	-2.34134	-15.6307	3.02622	-6.36947	-23.7707	3.79396	-5.39032	1.21733	-2.80887	-8.42734	-6.1353	-10.2404	1.80889	-3.5606	-15.3434	0.625933	0.4584	0.270633	0.0819667	-0.00896667	-0.00873333	0.00486667	0.0115	-0.0869333	-0.313567	-0.506767	-0.679267
10	GALLIC ACID	water	methanol	LNTHITQWFMADLM-UHFFFAOYSA-N	XLYOFNOQVPJJNP-UHFFFAOYSA-N	OKKJLVBELUTLKV-UHFFFAOYSA-N	40	0.2	0.8	-1.2439	-2.53909	-1.12225	-1.14765	-1.98905	-15.4715	3.09794	-6.31616	-23.7925	3.77932	-5.3695	1.21261	-2.79804	-8.39469	-5.76837	-10.102	1.88533	-3.51812	-15.3978	0.6103	0.446	0.261633	0.0782	-0.00953333	-0.0094	0.0045	0.0113667	-0.0827	-0.302367	-0.4918	-0.659867
10	GALLIC ACID	water	methanol	LNTHITQWFMADLM-UHFFFAOYSA-N	XLYOFNOQVPJJNP-UHFFFAOYSA-N	OKKJLVBELUTLKV-UHFFFAOYSA-N	45	0.2	0.8	-1.19996	-2.4204	-1.11456	-1.12964	-1.65	-15.3059	3.16694	-6.26076	-23.8092	3.76672	-5.35157	1.20855	-2.78872	-8.36656	-5.41672	-9.95435	1.95839	-3.47204	-15.4427	0.5714	0.417067	0.241167	0.0649667	-0.0200333	-0.0177333	-0.0017	0.0082	-0.0675	-0.250767	-0.402467	-0.5321
10	GALLIC ACID	water	methanol	LNTHITQWFMADLM-UHFFFAOYSA-N	XLYOFNOQVPJJNP-UHFFFAOYSA-N	OKKJLVBELUTLKV-UHFFFAOYSA-N	20	0.4	0.6	-1.69678	-2.99572	-1.19469	-1.32327	-3.33817	-16.4074	2.65981	-6.76067	-23.6153	3.95593	-5.41585	1.07219	-3.01706	-7.50639	-7.2941	-10.9916	1.58762	-3.74361	-16.1089	0.68	0.4941	0.2889	0.0877333	-0.00653333	-0.0086	0.00396667	0.0119	-0.0954667	-0.355567	-0.595167	-0.821533
10	GALLIC ACID	water	methanol	LNTHITQWFMADLM-UHFFFAOYSA-N	XLYOFNOQVPJJNP-UHFFFAOYSA-N	OKKJLVBELUTLKV-UHFFFAOYSA-N	25	0.4	0.6	-1.59987	-2.8688	-1.17287	-1.28908	-2.97229	-16.2502	2.74339	-6.71269	-23.6417	3.93971	-5.39369	1.06783	-3.00468	-7.47588	-6.912	-10.8565	1.67556	-3.70801	-16.1658	0.6732	0.487767	0.283567	0.0855	-0.00616667	-0.00846667	0.00393333	0.0117667	-0.0911667	-0.342567	-0.576067	-0.796167
10	GALLIC ACID	water	methanol	LNTHITQWFMADLM-UHFFFAOYSA-N	XLYOFNOQVPJJNP-UHFFFAOYSA-N	OKKJLVBELUTLKV-UHFFFAOYSA-N	30	0.4	0.6	-1.53279	-2.76802	-1.15487	-1.2626	-2.6206	-16.086	2.82351	-6.66221	-23.6622	3.92646	-5.37546	1.06416	-2.9946	-7.4502	-6.54706	-10.7105	1.75935	-3.66761	-16.2119	0.6554	0.473567	0.273633	0.0818667	-0.00676667	-0.00846667	0.00376667	0.0118333	-0.087	-0.330733	-0.5589	-0.7736
10	GALLIC ACID	water	methanol	LNTHITQWFMADLM-UHFFFAOYSA-N	XLYOFNOQVPJJNP-UHFFFAOYSA-N	OKKJLVBELUTLKV-UHFFFAOYSA-N	35	0.4	0.6	-1.45644	-2.64472	-1.14223	-1.23444	-2.26943	-15.9152	2.90955	-6.60842	-23.6857	3.91108	-5.35443	1.06001	-2.98287	-7.42116	-6.18051	-10.5607	1.84954	-3.62555	-16.2645	0.639033	0.459967	0.2641	0.0782667	-0.00643333	-0.00813333	0.00373333	0.0116667	-0.0833667	-0.318967	-0.541867	-0.751367
10	GALLIC ACID	water	methanol	LNTHITQWFMADLM-UHFFFAOYSA-N	XLYOFNOQVPJJNP-UHFFFAOYSA-N	OKKJLVBELUTLKV-UHFFFAOYSA-N	40	0.4	0.6	-1.39512	-2.53909	-1.12225	-1.20602	-1.92062	-15.7387	2.99922	-6.55146	-23.7111	3.89487	-5.33227	1.05566	-2.97048	-7.39066	-5.81549	-10.4065	1.94356	-3.58098	-16.3204	0.6241	0.448	0.2556	0.0749	-0.0069	-0.00863333	0.0035	0.0115667	-0.0792333	-0.3074	-0.525433	-0.729233
10	GALLIC ACID	water	methanol	LNTHITQWFMADLM-UHFFFAOYSA-N	XLYOFNOQVPJJNP-UHFFFAOYSA-N	OKKJLVBELUTLKV-UHFFFAOYSA-N	45	0.4	0.6	-1.32919	-2.4204	-1.11456	-1.1818	-1.58173	-15.5574	3.08669	-6.49235	-23.733	3.87993	-5.31178	1.05157	-2.95911	-7.36205	-5.46166	-10.2457	2.03512	-3.53324	-16.371	0.561967	0.402633	0.224333	0.0522667	-0.0279	-0.0261333	-0.00906667	0.00556667	-0.0525	-0.215033	-0.360433	-0.4902
10	GALLIC ACID	water	methanol	LNTHITQWFMADLM-UHFFFAOYSA-N	XLYOFNOQVPJJNP-UHFFFAOYSA-N	OKKJLVBELUTLKV-UHFFFAOYSA-N	20	0.6	0.4	-2.00059	-2.99572	-1.19469	-1.51791	-3.10834	-16.428	2.74417	-7.02093	-23.4371	4.1094	-5.42194	0.917222	-3.22214	-6.52045	-7.21774	-11.0061	1.82695	-3.79879	-16.9167	0.688833	0.492567	0.2801	0.0826	-0.00413333	-0.00806667	0.0027	0.0119333	-0.0917	-0.362267	-0.635333	-0.902467
10	GALLIC ACID	water	methanol	LNTHITQWFMADLM-UHFFFAOYSA-N	XLYOFNOQVPJJNP-UHFFFAOYSA-N	OKKJLVBELUTLKV-UHFFFAOYSA-N	25	0.6	0.4	-1.86614	-2.8688	-1.17287	-1.46422	-2.76021	-16.2706	2.83076	-6.96853	-23.47	4.09245	-5.39958	0.913439	-3.20885	-6.49356	-6.85266	-10.871	1.91732	-3.75968	-16.9764	0.687133	0.4899	0.2771	0.0813333	-0.00366667	-0.00786667	0.00273333	0.0119	-0.0873333	-0.348433	-0.613933	-0.873333
10	GALLIC ACID	water	methanol	LNTHITQWFMADLM-UHFFFAOYSA-N	XLYOFNOQVPJJNP-UHFFFAOYSA-N	OKKJLVBELUTLKV-UHFFFAOYSA-N	30	0.6	0.4	-1.77626	-2.76802	-1.15487	-1.42263	-2.42309	-16.1049	2.91523	-6.91406	-23.4963	4.07762	-5.38001	0.910128	-3.19722	-6.47002	-6.50071	-10.7249	2.0051	-3.71684	-17.0263	0.668767	0.475267	0.267033	0.0779667	-0.00423333	-0.00786667	0.00256667	0.012	-0.0833333	-0.336433	-0.595433	-0.848233
10	GALLIC ACID	water	methanol	LNTHITQWFMADLM-UHFFFAOYSA-N	XLYOFNOQVPJJNP-UHFFFAOYSA-N	OKKJLVBELUTLKV-UHFFFAOYSA-N	35	0.6	0.4	-1.68107	-2.64472	-1.14223	-1.37855	-2.08406	-15.9324	3.00796	-6.85616	-23.5279	4.06067	-5.35764	0.906345	-3.18393	-6.44313	-6.14473	-10.5747	2.10162	-3.67223	-17.0848	0.652133	0.461533	0.257567	0.0745667	-0.0039	-0.00753333	0.0026	0.0118333	-0.0798	-0.324367	-0.576967	-0.823467
10	GALLIC ACID	water	methanol	LNTHITQWFMADLM-UHFFFAOYSA-N	XLYOFNOQVPJJNP-UHFFFAOYSA-N	OKKJLVBELUTLKV-UHFFFAOYSA-N	40	0.6	0.4	-1.58382	-2.53909	-1.12225	-1.337	-1.74813	-15.7537	3.1037	-6.79547	-23.5601	4.04288	-5.33415	0.902354	-3.16999	-6.41477	-5.79101	-10.4196	2.20135	-3.62548	-17.1453	0.6379	0.45	0.249567	0.0716	-0.00426667	-0.00786667	0.0025	0.0117667	-0.0757667	-0.312433	-0.559067	-0.7986
10	GALLIC ACID	water	methanol	LNTHITQWFMADLM-UHFFFAOYSA-N	XLYOFNOQVPJJNP-UHFFFAOYSA-N	OKKJLVBELUTLKV-UHFFFAOYSA-N	45	0.6	0.4	-1.4936	-2.4204	-1.11456	-1.29975	-1.41769	-15.5698	3.19973	-6.73249	-23.5906	4.02509	-5.31066	0.898364	-3.15605	-6.38641	-5.44278	-10.2591	2.30137	-3.57644	-17.2042	0.552533	0.3882	0.2075	0.0395667	-0.0357667	-0.0345333	-0.0164333	0.00293333	-0.0375	-0.1793	-0.3184	-0.4483
10	GALLIC ACID	water	methanol	LNTHITQWFMADLM-UHFFFAOYSA-N	XLYOFNOQVPJJNP-UHFFFAOYSA-N	OKKJLVBELUTLKV-UHFFFAOYSA-N	20	0.8	0.2	-2.38476	-2.99572	-1.19469	-1.96891	-2.53465	-16.2372	2.99176	-7.29896	-23.165	4.27616	-5.43798	0.757911	-3.44092	-5.50809	-6.81081	-10.7992	2.23385	-3.85804	-17.6569	0.697667	0.491033	0.2713	0.0774667	-0.00173333	-0.00753333	0.00143333	0.0119667	-0.0879333	-0.368967	-0.6755	-0.9834
10	GALLIC ACID	water	methanol	LNTHITQWFMADLM-UHFFFAOYSA-N	XLYOFNOQVPJJNP-UHFFFAOYSA-N	OKKJLVBELUTLKV-UHFFFAOYSA-N	25	0.8	0.2	-2.24109	-2.8688	-1.17287	-1.87369	-2.22844	-16.078	3.06924	-7.24312	-23.1915	4.26452	-5.42311	0.755789	-3.43157	-5.49271	-6.49296	-10.6549	2.31345	-3.81155	-17.6988	0.701067	0.492033	0.270633	0.0771667	-0.00116667	-0.00726667	0.00153333	0.0120333	-0.0835	-0.3543	-0.6518	-0.9505
10	GALLIC ACID	water	methanol	LNTHITQWFMADLM-UHFFFAOYSA-N	XLYOFNOQVPJJNP-UHFFFAOYSA-N	OKKJLVBELUTLKV-UHFFFAOYSA-N	30	0.8	0.2	-2.0924	-2.76802	-1.15487	-1.79873	-1.92586	-15.9114	3.14904	-7.18564	-23.2155	4.25371	-5.40937	0.753873	-3.42288	-5.4788	-6.17957	-10.502	2.39517	-3.76276	-17.7367	0.682133	0.476967	0.260433	0.0740667	-0.0017	-0.00726667	0.00136667	0.0121667	-0.0796667	-0.342133	-0.631967	-0.922867
10	GALLIC ACID	water	methanol	LNTHITQWFMADLM-UHFFFAOYSA-N	XLYOFNOQVPJJNP-UHFFFAOYSA-N	OKKJLVBELUTLKV-UHFFFAOYSA-N	35	0.8	0.2	-1.97707	-2.64472	-1.14223	-1.71896	-1.62192	-15.7425	3.23598	-7.125	-23.2478	4.23986	-5.3918	0.751458	-3.41172	-5.46121	-5.86178	-10.3507	2.48452	-3.71328	-17.7866	0.665233	0.4631	0.251033	0.0708667	-0.00136667	-0.00693333	0.00146667	0.012	-0.0762333	-0.329767	-0.612067	-0.895567
10	GALLIC ACID	water	methanol	LNTHITQWFMADLM-UHFFFAOYSA-N	XLYOFNOQVPJJNP-UHFFFAOYSA-N	OKKJLVBELUTLKV-UHFFFAOYSA-N	40	0.8	0.2	-1.85126	-2.53909	-1.12225	-1.64689	-1.31929	-15.5689	3.32651	-7.06203	-23.282	4.22517	-5.3731	0.748835	-3.39991	-5.44217	-5.54446	-10.1958	2.57767	-3.66212	-17.8399	0.6517	0.452	0.243533	0.0683	-0.00163333	-0.0071	0.0015	0.0119667	-0.0723	-0.317467	-0.5927	-0.867967
10	GALLIC ACID	water	methanol	LNTHITQWFMADLM-UHFFFAOYSA-N	XLYOFNOQVPJJNP-UHFFFAOYSA-N	OKKJLVBELUTLKV-UHFFFAOYSA-N	45	0.8	0.2	-1.74575	-2.4204	-1.11456	-1.57995	-1.01743	-15.3914	3.42045	-6.99659	-23.3189	4.20877	-5.35219	0.745888	-3.38672	-5.42078	-5.2262	-10.0392	2.67456	-3.60987	-17.8981	0.5431	0.373767	0.190667	0.0268667	-0.0436333	-0.0429333	-0.0238	0.0003	-0.0225	-0.143567	-0.276367	-0.4064
10	GALLIC ACID	water	methanol	LNTHITQWFMADLM-UHFFFAOYSA-N	XLYOFNOQVPJJNP-UHFFFAOYSA-N	OKKJLVBELUTLKV-UHFFFAOYSA-N	20	1	0	-2.99572	-2.99572	-1.19469	-2.92689	-1.2809	-16.0507	3.32313	-7.57749	-22.9216	4.40175	-5.39572	0.585576	-3.62913	-4.4055	-5.68265	-10.655	2.73755	-3.94836	-18.5161	0.7065	0.4895	0.2625	0.0723333	0.000666667	-0.007	0.000166667	0.012	-0.0841667	-0.375667	-0.715667	-1.06433
10	GALLIC ACID	water	methanol	LNTHITQWFMADLM-UHFFFAOYSA-N	XLYOFNOQVPJJNP-UHFFFAOYSA-N	OKKJLVBELUTLKV-UHFFFAOYSA-N	25	1	0	-2.8688	-2.8688	-1.17287	-2.80843	-0.98007	-15.8752	3.38238	-7.52067	-22.9162	4.39999	-5.39356	0.585342	-3.62768	-4.40373	-5.38006	-10.4816	2.79704	-3.89299	-18.5124	0.715	0.494167	0.264167	0.073	0.00133333	-0.00666667	0.000333333	0.0121667	-0.0796667	-0.360167	-0.689667	-1.02767
10	GALLIC ACID	water	methanol	LNTHITQWFMADLM-UHFFFAOYSA-N	XLYOFNOQVPJJNP-UHFFFAOYSA-N	OKKJLVBELUTLKV-UHFFFAOYSA-N	30	1	0	-2.76802	-2.76802	-1.15487	-2.71193	-0.68362	-15.6972	3.44327	-7.46302	-22.911	4.39867	-5.39194	0.585166	-3.62659	-4.40241	-5.08229	-10.3052	2.8581	-3.83643	-18.5086	0.6955	0.478667	0.253833	0.0701667	0.000833333	-0.00666667	0.000166667	0.0123333	-0.076	-0.347833	-0.6685	-0.9975
10	GALLIC ACID	water	methanol	LNTHITQWFMADLM-UHFFFAOYSA-N	XLYOFNOQVPJJNP-UHFFFAOYSA-N	OKKJLVBELUTLKV-UHFFFAOYSA-N	35	1	0	-2.64472	-2.64472	-1.14223	-2.60297	-0.39328	-15.5194	3.50566	-7.40411	-22.909	4.39602	-5.38869	0.584814	-3.62441	-4.39976	-4.7893	-10.1307	2.92085	-3.7797	-18.5093	0.678333	0.464667	0.2445	0.0671667	0.00116667	-0.00633333	0.000333333	0.0121667	-0.0726667	-0.335167	-0.647167	-0.967667
10	GALLIC ACID	water	methanol	LNTHITQWFMADLM-UHFFFAOYSA-N	XLYOFNOQVPJJNP-UHFFFAOYSA-N	OKKJLVBELUTLKV-UHFFFAOYSA-N	40	1	0	-2.53909	-2.53909	-1.12225	-2.50279	-0.10807	-15.3403	3.56988	-7.34416	-22.9088	4.39338	-5.38545	0.584463	-3.62223	-4.39712	-4.50145	-9.95483	2.98542	-3.72193	-18.5117	0.6655	0.454	0.2375	0.065	0.001	-0.00633333	0.0005	0.0121667	-0.0688333	-0.3225	-0.626333	-0.937333
10	GALLIC ACID	water	methanol	LNTHITQWFMADLM-UHFFFAOYSA-N	XLYOFNOQVPJJNP-UHFFFAOYSA-N	OKKJLVBELUTLKV-UHFFFAOYSA-N	45	1	0	-2.4204	-2.4204	-1.11456	-2.40171	0.17119	-15.1609	3.63602	-7.28291	-22.9118	4.38941	-5.38059	0.583935	-3.61896	-4.39315	-4.21822	-9.78031	3.05209	-3.66395	-18.5187	0.533667	0.359333	0.173833	0.0141667	-0.0515	-0.0513333	-0.0311667	-0.00233333	-0.0075	-0.107833	-0.234333	-0.3645
11	GALLIC ACID	water	acetonitrile	LNTHITQWFMADLM-UHFFFAOYSA-N	XLYOFNOQVPJJNP-UHFFFAOYSA-N	WEVYAHXRMPXWCK-UHFFFAOYSA-N	20	0	1	-2.89654	-1.5622	-2.89654	-2.41707	-3.03588	-11.7131	3.04863	-3.96377	-22.9547	3.96884	-5.85275	1.4796	-2.84601	-10.1553	-7.00472	-5.86037	1.56903	-1.11776	-12.7995	0.0818333	0.0931667	0.081	0.0316667	-0.0146667	-0.0145	0.0101667	0.035	-0.0761667	-0.418833	-0.834833	-1.27067
11	GALLIC ACID	water	acetonitrile	LNTHITQWFMADLM-UHFFFAOYSA-N	XLYOFNOQVPJJNP-UHFFFAOYSA-N	WEVYAHXRMPXWCK-UHFFFAOYSA-N	25	0	1	-2.83033	-1.46703	-2.83033	-2.35353	-2.72449	-11.5804	3.08767	-3.93225	-22.952	3.96645	-5.84923	1.4787	-2.8443	-10.1492	-6.69094	-5.73121	1.60897	-1.08795	-12.8029	0.0783333	0.0898333	0.0778333	0.0303333	-0.0141667	-0.0145	0.01	0.0341667	-0.0726667	-0.405167	-0.810833	-1.23633
11	GALLIC ACID	water	acetonitrile	LNTHITQWFMADLM-UHFFFAOYSA-N	XLYOFNOQVPJJNP-UHFFFAOYSA-N	WEVYAHXRMPXWCK-UHFFFAOYSA-N	30	0	1	-2.69037	-1.45027	-2.69037	-2.24592	-2.41062	-11.4558	3.12597	-3.90194	-22.954	3.96127	-5.84159	1.47677	-2.84059	-10.1359	-6.37189	-5.61423	1.6492	-1.06135	-12.8181	0.0675	0.081	0.0715	0.0275	-0.0143333	-0.0141667	0.00933333	0.0328333	-0.0698333	-0.3925	-0.788	-1.20417
11	GALLIC ACID	water	acetonitrile	LNTHITQWFMADLM-UHFFFAOYSA-N	XLYOFNOQVPJJNP-UHFFFAOYSA-N	WEVYAHXRMPXWCK-UHFFFAOYSA-N	35	0	1	-2.59791	-1.42228	-2.59791	-2.17371	-2.10185	-11.3265	3.16432	-3.86946	-22.9548	3.95729	-5.83572	1.47529	-2.83773	-10.1257	-6.05914	-5.49083	1.68903	-1.03173	-12.8291	0.272167	0.215833	0.137333	0.0401667	-0.0185	-0.0156667	0.0121667	0.0381667	-0.0568333	-0.364	-0.744833	-1.14883
11	GALLIC ACID	water	acetonitrile	LNTHITQWFMADLM-UHFFFAOYSA-N	XLYOFNOQVPJJNP-UHFFFAOYSA-N	WEVYAHXRMPXWCK-UHFFFAOYSA-N	40	0	1	-2.49417	-1.40749	-2.49417	-2.09574	-1.79361	-11.2	3.20235	-3.83673	-22.9578	3.95211	-5.82808	1.47336	-2.83402	-10.1125	-5.74572	-5.37188	1.72899	-1.00271	-12.8454	0.262833	0.207667	0.131	0.0375	-0.0188333	-0.0158333	0.0116667	0.0375	-0.0535	-0.351	-0.722667	-1.11683
11	GALLIC ACID	water	acetonitrile	LNTHITQWFMADLM-UHFFFAOYSA-N	XLYOFNOQVPJJNP-UHFFFAOYSA-N	WEVYAHXRMPXWCK-UHFFFAOYSA-N	45	0	1	-2.42056	-1.39296	-2.42056	-2.0408	-1.49068	-11.0686	3.24043	-3.80193	-22.9595	3.94773	-5.82162	1.47172	-2.83087	-10.1012	-5.43841	-5.24702	1.76871	-0.971058	-12.8582	0.254	0.2	0.125	0.0353333	-0.0186667	-0.015	0.0118333	0.0371667	-0.0505	-0.338667	-0.7005	-1.08483
11	GALLIC ACID	water	acetonitrile	LNTHITQWFMADLM-UHFFFAOYSA-N	XLYOFNOQVPJJNP-UHFFFAOYSA-N	WEVYAHXRMPXWCK-UHFFFAOYSA-N	20	0.1	0.9	-1.57999	-1.5622	-2.89654	-1.91891	-3.49873	-13.0379	2.94548	-4.90912	-23.0196	3.97797	-5.75786	1.3786	-2.89932	-9.5003	-7.4767	-7.28	1.56688	-2.0098	-13.5193	0.1443	0.1328	0.09915	0.0357333	-0.0131333	-0.01375	0.00916667	0.0327	-0.0769667	-0.414517	-0.822917	-1.25003
11	GALLIC ACID	water	acetonitrile	LNTHITQWFMADLM-UHFFFAOYSA-N	XLYOFNOQVPJJNP-UHFFFAOYSA-N	WEVYAHXRMPXWCK-UHFFFAOYSA-N	25	0.1	0.9	-1.47837	-1.46703	-2.83033	-1.88057	-3.16216	-12.8764	2.99339	-4.85642	-23.02	3.97355	-5.75144	1.37706	-2.8961	-9.48966	-7.13571	-7.12492	1.61633	-1.96032	-13.5303	0.142	0.130267	0.0964667	0.0346	-0.0126167	-0.0137167	0.00903333	0.0319667	-0.0733667	-0.400667	-0.798717	-1.21547
11	GALLIC ACID	water	acetonitrile	LNTHITQWFMADLM-UHFFFAOYSA-N	XLYOFNOQVPJJNP-UHFFFAOYSA-N	WEVYAHXRMPXWCK-UHFFFAOYSA-N	30	0.1	0.9	-1.48092	-1.45027	-2.69037	-1.81338	-2.81271	-12.7198	3.04477	-4.80255	-23.0282	3.9647	-5.73861	1.37397	-2.88966	-9.46839	-6.77741	-6.98117	1.6708	-1.91289	-13.5599	0.1303	0.120767	0.0897333	0.0317667	-0.0128167	-0.0134167	0.00841667	0.0307833	-0.07045	-0.388033	-0.77605	-1.1835
11	GALLIC ACID	water	acetonitrile	LNTHITQWFMADLM-UHFFFAOYSA-N	XLYOFNOQVPJJNP-UHFFFAOYSA-N	WEVYAHXRMPXWCK-UHFFFAOYSA-N	35	0.1	0.9	-1.46035	-1.42228	-2.59791	-1.77052	-2.47753	-12.5598	3.09357	-4.74827	-23.0325	3.95784	-5.72872	1.37162	-2.88464	-9.45222	-6.43537	-6.8311	1.72195	-1.86363	-13.5803	0.312783	0.240717	0.14805	0.0428667	-0.0165333	-0.0147333	0.0109833	0.0355667	-0.0584167	-0.361117	-0.735067	-1.13072
11	GALLIC ACID	water	acetonitrile	LNTHITQWFMADLM-UHFFFAOYSA-N	XLYOFNOQVPJJNP-UHFFFAOYSA-N	WEVYAHXRMPXWCK-UHFFFAOYSA-N	40	0.1	0.9	-1.44594	-1.40749	-2.49417	-1.72343	-2.14156	-12.4013	3.14306	-4.69318	-23.0395	3.95018	-5.71765	1.36898	-2.87906	-9.43401	-6.09174	-6.68367	1.77408	-1.81412	-13.6055	0.3031	0.2323	0.14165	0.04025	-0.01685	-0.0148833	0.01055	0.0349667	-0.0550333	-0.34815	-0.713033	-1.09888
11	GALLIC ACID	water	acetonitrile	LNTHITQWFMADLM-UHFFFAOYSA-N	XLYOFNOQVPJJNP-UHFFFAOYSA-N	WEVYAHXRMPXWCK-UHFFFAOYSA-N	45	0.1	0.9	-1.42541	-1.39296	-2.42056	-1.69199	-1.81783	-12.2395	3.19062	-4.63764	-23.0431	3.94457	-5.70947	1.36699	-2.87498	-9.42032	-5.7624	-6.53003	1.82363	-1.76266	-13.6227	0.281967	0.215933	0.129883	0.0332167	-0.02195	-0.0186333	0.00753333	0.0332167	-0.0462	-0.315583	-0.653883	-1.0128
11	GALLIC ACID	water	acetonitrile	LNTHITQWFMADLM-UHFFFAOYSA-N	XLYOFNOQVPJJNP-UHFFFAOYSA-N	WEVYAHXRMPXWCK-UHFFFAOYSA-N	20	0.2	0.8	-1.6316	-1.5622	-2.89654	-1.68387	-3.60864	-13.7957	2.91463	-5.42958	-23.0899	3.98439	-5.66083	1.27839	-2.94987	-8.85006	-7.59303	-8.13487	1.63624	-2.47971	-14.2399	0.206767	0.172433	0.1173	0.0398	-0.0116	-0.013	0.00816667	0.0304	-0.0777667	-0.4102	-0.811	-1.2294
11	GALLIC ACID	water	acetonitrile	LNTHITQWFMADLM-UHFFFAOYSA-N	XLYOFNOQVPJJNP-UHFFFAOYSA-N	WEVYAHXRMPXWCK-UHFFFAOYSA-N	25	0.2	0.8	-1.48466	-1.46703	-2.83033	-1.65306	-3.26499	-13.6298	2.96741	-5.37368	-23.0932	3.97829	-5.65216	1.27643	-2.94535	-8.83651	-7.24328	-7.97761	1.69098	-2.42833	-14.2566	0.205667	0.1707	0.1151	0.0388667	-0.0110667	-0.0129333	0.00806667	0.0297667	-0.0740667	-0.396167	-0.7866	-1.1946
11	GALLIC ACID	water	acetonitrile	LNTHITQWFMADLM-UHFFFAOYSA-N	XLYOFNOQVPJJNP-UHFFFAOYSA-N	WEVYAHXRMPXWCK-UHFFFAOYSA-N	30	0.2	0.8	-1.48333	-1.45027	-2.69037	-1.60273	-2.907	-13.4678	3.02431	-5.31554	-23.1052	3.96688	-5.63599	1.27281	-2.93689	-8.81143	-6.87388	-7.83185	1.7515	-2.37865	-14.2938	0.1931	0.160533	0.107967	0.0360333	-0.0113	-0.0126667	0.0075	0.0287333	-0.0710667	-0.383567	-0.7641	-1.16283
11	GALLIC ACID	water	acetonitrile	LNTHITQWFMADLM-UHFFFAOYSA-N	XLYOFNOQVPJJNP-UHFFFAOYSA-N	WEVYAHXRMPXWCK-UHFFFAOYSA-N	35	0.2	0.8	-1.46928	-1.42228	-2.59791	-1.5708	-2.56632	-13.3008	3.07844	-5.25705	-23.1116	3.95914	-5.62502	1.27035	-2.93115	-8.79438	-6.52546	-7.6758	1.80809	-2.3259	-14.3173	0.3534	0.2656	0.158767	0.0455667	-0.0145667	-0.0138	0.0098	0.0329667	-0.06	-0.358233	-0.7253	-1.1126
11	GALLIC ACID	water	acetonitrile	LNTHITQWFMADLM-UHFFFAOYSA-N	XLYOFNOQVPJJNP-UHFFFAOYSA-N	WEVYAHXRMPXWCK-UHFFFAOYSA-N	40	0.2	0.8	-1.45337	-1.40749	-2.49417	-1.53583	-2.22483	-13.1341	3.13367	-5.19716	-23.1208	3.9502	-5.61228	1.26744	-2.92455	-8.77426	-6.17503	-7.52182	1.86623	-2.27261	-14.3465	0.343367	0.256933	0.1523	0.043	-0.0148667	-0.0139333	0.00943333	0.0324333	-0.0565667	-0.3453	-0.7034	-1.08093
11	GALLIC ACID	water	acetonitrile	LNTHITQWFMADLM-UHFFFAOYSA-N	XLYOFNOQVPJJNP-UHFFFAOYSA-N	WEVYAHXRMPXWCK-UHFFFAOYSA-N	45	0.2	0.8	-1.44289	-1.39296	-2.42056	-1.51299	-1.89777	-12.9631	3.18675	-5.13698	-23.1253	3.9437	-5.60302	1.26533	-2.91975	-8.75969	-5.84147	-7.36008	1.92142	-2.21723	-14.3656	0.309933	0.231867	0.134767	0.0311	-0.0252333	-0.0222667	0.00323333	0.0292667	-0.0419	-0.2925	-0.607267	-0.940767
11	GALLIC ACID	water	acetonitrile	LNTHITQWFMADLM-UHFFFAOYSA-N	XLYOFNOQVPJJNP-UHFFFAOYSA-N	WEVYAHXRMPXWCK-UHFFFAOYSA-N	20	0.3	0.7	-1.65193	-1.5622	-2.89654	-1.54521	-3.58926	-14.3555	2.90971	-5.80564	-23.1602	3.99416	-5.57038	1.18101	-3.00212	-8.21869	-7.58342	-8.78512	1.7287	-2.80352	-14.9415	0.269233	0.212067	0.13545	0.0438667	-0.0100667	-0.01225	0.00716667	0.0281	-0.0785667	-0.405883	-0.799083	-1.20877
11	GALLIC ACID	water	acetonitrile	LNTHITQWFMADLM-UHFFFAOYSA-N	XLYOFNOQVPJJNP-UHFFFAOYSA-N	WEVYAHXRMPXWCK-UHFFFAOYSA-N	25	0.3	0.7	-1.53894	-1.46703	-2.83033	-1.51725	-3.2427	-14.1884	2.96622	-5.74856	-23.1662	3.98594	-5.55892	1.17858	-2.99594	-8.20177	-7.22864	-8.62948	1.78764	-2.75262	-14.9644	0.269333	0.211133	0.133733	0.0431333	-0.00951667	-0.01215	0.0071	0.0275667	-0.0747667	-0.391667	-0.774483	-1.17373
11	GALLIC ACID	water	acetonitrile	LNTHITQWFMADLM-UHFFFAOYSA-N	XLYOFNOQVPJJNP-UHFFFAOYSA-N	WEVYAHXRMPXWCK-UHFFFAOYSA-N	30	0.3	0.7	-1.49659	-1.45027	-2.69037	-1.47654	-2.88415	-14.0234	3.02739	-5.68888	-23.1805	3.9736	-5.54172	1.17493	-2.98667	-8.1764	-6.85775	-8.4817	1.85246	-2.70221	-15.0041	0.2559	0.2003	0.1262	0.0403	-0.00978333	-0.0119167	0.00658333	0.0266833	-0.0716833	-0.3791	-0.75215	-1.14217
11	GALLIC ACID	water	acetonitrile	LNTHITQWFMADLM-UHFFFAOYSA-N	XLYOFNOQVPJJNP-UHFFFAOYSA-N	WEVYAHXRMPXWCK-UHFFFAOYSA-N	35	0.3	0.7	-1.47982	-1.42228	-2.59791	-1.45022	-2.54353	-13.8526	3.08562	-5.62876	-23.1882	3.96538	-5.53025	1.1725	-2.98049	-8.15948	-6.50891	-8.3223	1.91312	-2.64827	-15.0287	0.394017	0.290483	0.169483	0.0482667	-0.0126	-0.0128667	0.00861667	0.0303667	-0.0615833	-0.35535	-0.715533	-1.09448
11	GALLIC ACID	water	acetonitrile	LNTHITQWFMADLM-UHFFFAOYSA-N	XLYOFNOQVPJJNP-UHFFFAOYSA-N	WEVYAHXRMPXWCK-UHFFFAOYSA-N	40	0.3	0.7	-1.4673	-1.40749	-2.49417	-1.42182	-2.20264	-13.6809	3.14539	-5.56696	-23.1985	3.95508	-5.51594	1.16951	-2.97273	-8.13862	-6.15772	-8.16494	1.97588	-2.59423	-15.0599	0.383633	0.281567	0.16295	0.04575	-0.0128833	-0.0129833	0.00831667	0.0299	-0.0581	-0.34245	-0.693767	-1.06298
11	GALLIC ACID	water	acetonitrile	LNTHITQWFMADLM-UHFFFAOYSA-N	XLYOFNOQVPJJNP-UHFFFAOYSA-N	WEVYAHXRMPXWCK-UHFFFAOYSA-N	45	0.3	0.7	-1.46175	-1.39296	-2.42056	-1.40333	-1.87678	-13.5044	3.20286	-5.50489	-23.2035	3.9481	-5.50619	1.16743	-2.96748	-8.12418	-5.82488	-7.99822	2.03543	-2.53741	-15.0793	0.3379	0.2478	0.13965	0.0289833	-0.0285167	-0.0259	-0.00106667	0.0253167	-0.0376	-0.269417	-0.56065	-0.868733
11	GALLIC ACID	water	acetonitrile	LNTHITQWFMADLM-UHFFFAOYSA-N	XLYOFNOQVPJJNP-UHFFFAOYSA-N	WEVYAHXRMPXWCK-UHFFFAOYSA-N	20	0.4	0.6	-1.66418	-1.5622	-2.89654	-1.46005	-3.49812	-14.796	2.93417	-6.11084	-23.226	4.00908	-5.48864	1.08661	-3.05759	-7.60738	-7.5072	-9.3074	1.84756	-3.05325	-15.6186	0.3317	0.2517	0.1536	0.0479333	-0.00853333	-0.0115	0.00616667	0.0258	-0.0793667	-0.401567	-0.787167	-1.18813
11	GALLIC ACID	water	acetonitrile	LNTHITQWFMADLM-UHFFFAOYSA-N	XLYOFNOQVPJJNP-UHFFFAOYSA-N	WEVYAHXRMPXWCK-UHFFFAOYSA-N	25	0.4	0.6	-1.58263	-1.46703	-2.83033	-1.43248	-3.15079	-14.6293	2.99336	-6.05272	-23.2351	3.99954	-5.47555	1.08401	-3.05032	-7.58914	-7.15033	-9.15372	1.90935	-3.0024	-15.6459	0.333	0.251567	0.152367	0.0474	-0.00796667	-0.0113667	0.00613333	0.0253667	-0.0754667	-0.387167	-0.762367	-1.15287
11	GALLIC ACID	water	acetonitrile	LNTHITQWFMADLM-UHFFFAOYSA-N	XLYOFNOQVPJJNP-UHFFFAOYSA-N	WEVYAHXRMPXWCK-UHFFFAOYSA-N	30	0.4	0.6	-1.54383	-1.45027	-2.69037	-1.39747	-2.79592	-14.4624	3.05711	-5.99201	-23.2507	3.98708	-5.45849	1.08063	-3.04082	-7.56549	-6.783	-9.00389	1.97648	-2.95119	-15.6852	0.3187	0.240067	0.144433	0.0445667	-0.00826667	-0.0111667	0.00566667	0.0246333	-0.0723	-0.374633	-0.7402	-1.1215
11	GALLIC ACID	water	acetonitrile	LNTHITQWFMADLM-UHFFFAOYSA-N	XLYOFNOQVPJJNP-UHFFFAOYSA-N	WEVYAHXRMPXWCK-UHFFFAOYSA-N	35	0.4	0.6	-1.5118	-1.42228	-2.59791	-1.37413	-2.458	-14.2893	3.118	-5.93078	-23.2596	3.97753	-5.4454	1.07802	-3.03355	-7.54725	-6.43553	-8.84394	2.03998	-2.89723	-15.7123	0.434633	0.315367	0.1802	0.0509667	-0.0106333	-0.0119333	0.00743333	0.0277667	-0.0631667	-0.352467	-0.705767	-1.07637
11	GALLIC ACID	water	acetonitrile	LNTHITQWFMADLM-UHFFFAOYSA-N	XLYOFNOQVPJJNP-UHFFFAOYSA-N	WEVYAHXRMPXWCK-UHFFFAOYSA-N	40	0.4	0.6	-1.50155	-1.40749	-2.49417	-1.3495	-2.12075	-14.1145	3.18077	-5.86778	-23.2705	3.96755	-5.43178	1.07536	-3.02591	-7.52857	-6.0883	-8.68269	2.10541	-2.84187	-15.742	0.4239	0.3062	0.1736	0.0485	-0.0109	-0.0120333	0.0072	0.0273667	-0.0596333	-0.3396	-0.684133	-1.04503
11	GALLIC ACID	water	acetonitrile	LNTHITQWFMADLM-UHFFFAOYSA-N	XLYOFNOQVPJJNP-UHFFFAOYSA-N	WEVYAHXRMPXWCK-UHFFFAOYSA-N	45	0.4	0.6	-1.47305	-1.39296	-2.42056	-1.33327	-1.79813	-13.9346	3.24121	-5.80454	-23.2759	3.96008	-5.42153	1.07331	-3.02023	-7.51427	-5.75821	-8.51303	2.1679	-2.78431	-15.7616	0.365867	0.263733	0.144533	0.0268667	-0.0318	-0.0295333	-0.00536667	0.0213667	-0.0333	-0.246333	-0.514033	-0.7967
11	GALLIC ACID	water	acetonitrile	LNTHITQWFMADLM-UHFFFAOYSA-N	XLYOFNOQVPJJNP-UHFFFAOYSA-N	WEVYAHXRMPXWCK-UHFFFAOYSA-N	20	0.5	0.5	-1.72684	-1.5622	-2.89654	-1.41244	-3.35662	-15.1531	2.98433	-6.37563	-23.2832	4.03356	-5.42099	0.99578	-3.11992	-7.02053	-7.39018	-9.73207	1.98855	-3.25571	-16.2627	0.394167	0.291333	0.17175	0.052	-0.007	-0.01075	0.00516667	0.0235	-0.0801667	-0.39725	-0.77525	-1.1675
11	GALLIC ACID	water	acetonitrile	LNTHITQWFMADLM-UHFFFAOYSA-N	XLYOFNOQVPJJNP-UHFFFAOYSA-N	WEVYAHXRMPXWCK-UHFFFAOYSA-N	25	0.5	0.5	-1.67081	-1.46703	-2.83033	-1.3834	-3.01018	-14.9873	3.04585	-6.3163	-23.296	4.02182	-5.4052	0.99288	-3.11083	-7.00008	-7.032	-9.5821	2.05297	-3.20547	-16.2959	0.396667	0.292	0.171	0.0516667	-0.00641667	-0.0105833	0.00516667	0.0231667	-0.0761667	-0.382667	-0.75025	-1.132
11	GALLIC ACID	water	acetonitrile	LNTHITQWFMADLM-UHFFFAOYSA-N	XLYOFNOQVPJJNP-UHFFFAOYSA-N	WEVYAHXRMPXWCK-UHFFFAOYSA-N	30	0.5	0.5	-1.63581	-1.45027	-2.69037	-1.3516	-2.66165	-14.8194	3.11094	-6.25463	-23.3126	4.00839	-5.38716	0.989565	-3.10044	-6.97671	-6.67004	-9.43223	2.12137	-3.15419	-16.3359	0.3815	0.279833	0.162667	0.0488333	-0.00675	-0.0104167	0.00475	0.0225833	-0.0729167	-0.370167	-0.72825	-1.10083
11	GALLIC ACID	water	acetonitrile	LNTHITQWFMADLM-UHFFFAOYSA-N	XLYOFNOQVPJJNP-UHFFFAOYSA-N	WEVYAHXRMPXWCK-UHFFFAOYSA-N	35	0.5	0.5	-1.59666	-1.42228	-2.59791	-1.32947	-2.32816	-14.6452	3.17359	-6.1924	-23.3227	3.99916	-5.37475	0.987286	-3.09331	-6.96065	-6.32732	-9.27041	2.1863	-3.09909	-16.3621	0.47525	0.34025	0.190917	0.0536667	-0.00866667	-0.011	0.00625	0.0251667	-0.06475	-0.349583	-0.696	-1.05825
11	GALLIC ACID	water	acetonitrile	LNTHITQWFMADLM-UHFFFAOYSA-N	XLYOFNOQVPJJNP-UHFFFAOYSA-N	WEVYAHXRMPXWCK-UHFFFAOYSA-N	40	0.5	0.5	-1.58605	-1.40749	-2.49417	-1.30684	-1.99633	-14.4683	3.23827	-6.12842	-23.3343	3.98825	-5.36009	0.984593	-3.08487	-6.94166	-5.98458	-9.10822	2.25368	-3.04355	-16.3926	0.464167	0.330833	0.18425	0.05125	-0.00891667	-0.0110833	0.00608333	0.0248333	-0.0611667	-0.33675	-0.6745	-1.02708
11	GALLIC ACID	water	acetonitrile	LNTHITQWFMADLM-UHFFFAOYSA-N	XLYOFNOQVPJJNP-UHFFFAOYSA-N	WEVYAHXRMPXWCK-UHFFFAOYSA-N	45	0.5	0.5	-1.54385	-1.39296	-2.42056	-1.29161	-1.67815	-14.2862	3.30078	-6.06428	-23.34	3.98154	-5.35107	0.982936	-3.07968	-6.92998	-5.65969	-8.93515	2.31784	-2.9846	-16.4101	0.393833	0.279667	0.149417	0.02475	-0.0350833	-0.0331667	-0.00966667	0.0174167	-0.029	-0.22325	-0.467417	-0.724667
11	GALLIC ACID	water	acetonitrile	LNTHITQWFMADLM-UHFFFAOYSA-N	XLYOFNOQVPJJNP-UHFFFAOYSA-N	WEVYAHXRMPXWCK-UHFFFAOYSA-N	20	0.6	0.4	-1.80275	-1.5622	-2.89654	-1.39752	-3.17126	-15.4509	3.05028	-6.61648	-23.3266	4.0683	-5.3677	0.908029	-3.18993	-6.45511	-7.23956	-10.0832	2.14225	-3.42655	-16.8715	0.456633	0.330967	0.1899	0.0560667	-0.00546667	-0.01	0.00416667	0.0212	-0.0809667	-0.392933	-0.763333	-1.14687
11	GALLIC ACID	water	acetonitrile	LNTHITQWFMADLM-UHFFFAOYSA-N	XLYOFNOQVPJJNP-UHFFFAOYSA-N	WEVYAHXRMPXWCK-UHFFFAOYSA-N	25	0.6	0.4	-1.77301	-1.46703	-2.83033	-1.3652	-2.82745	-15.2863	3.1146	-6.55577	-23.3439	4.05475	-5.3498	0.904985	-3.17931	-6.43348	-6.8822	-9.93648	2.20962	-3.37646	-16.9104	0.460333	0.332433	0.189633	0.0559333	-0.00486667	-0.0098	0.0042	0.0209667	-0.0768667	-0.378167	-0.738133	-1.11113
11	GALLIC ACID	water	acetonitrile	LNTHITQWFMADLM-UHFFFAOYSA-N	XLYOFNOQVPJJNP-UHFFFAOYSA-N	WEVYAHXRMPXWCK-UHFFFAOYSA-N	30	0.6	0.4	-1.76591	-1.45027	-2.69037	-1.33471	-2.48717	-15.1176	3.18074	-6.49319	-23.3615	4.0416	-5.33248	0.902088	-3.16898	-6.41287	-6.52877	-9.78511	2.27865	-3.32421	-16.9487	0.4443	0.3196	0.1809	0.0531	-0.00523333	-0.00966667	0.00383333	0.0205333	-0.0735333	-0.3657	-0.7163	-1.08017
11	GALLIC ACID	water	acetonitrile	LNTHITQWFMADLM-UHFFFAOYSA-N	XLYOFNOQVPJJNP-UHFFFAOYSA-N	WEVYAHXRMPXWCK-UHFFFAOYSA-N	35	0.6	0.4	-1.71917	-1.42228	-2.59791	-1.31243	-2.15938	-14.9425	3.24514	-6.43002	-23.373	4.03144	-5.31904	0.899782	-3.16104	-6.3965	-6.19082	-9.62347	2.34536	-3.26898	-16.9765	0.515867	0.365133	0.201633	0.0563667	-0.0067	-0.0100667	0.00506667	0.0225667	-0.0663333	-0.3467	-0.686233	-1.04013
11	GALLIC ACID	water	acetonitrile	LNTHITQWFMADLM-UHFFFAOYSA-N	XLYOFNOQVPJJNP-UHFFFAOYSA-N	WEVYAHXRMPXWCK-UHFFFAOYSA-N	40	0.6	0.4	-1.70761	-1.40749	-2.49417	-1.29044	-1.8343	-14.7642	3.31143	-6.36523	-23.3853	4.02085	-5.30507	0.897418	-3.15273	-6.37969	-5.85515	-9.45915	2.41401	-3.2125	-17.0056	0.504433	0.355467	0.1949	0.054	-0.00693333	-0.0101333	0.00496667	0.0223	-0.0627	-0.3339	-0.664867	-1.00913
11	GALLIC ACID	water	acetonitrile	LNTHITQWFMADLM-UHFFFAOYSA-N	XLYOFNOQVPJJNP-UHFFFAOYSA-N	WEVYAHXRMPXWCK-UHFFFAOYSA-N	45	0.6	0.4	-1.56618	-1.39296	-2.42056	-1.27523	-1.52135	-14.5805	3.37589	-6.30033	-23.3917	4.01321	-5.29501	0.895733	-3.14673	-6.3677	-5.53456	-9.28549	2.48016	-3.1536	-17.024	0.4218	0.2956	0.1543	0.0226333	-0.0383667	-0.0368	-0.0139667	0.0134667	-0.0247	-0.200167	-0.4208	-0.652633
11	GALLIC ACID	water	acetonitrile	LNTHITQWFMADLM-UHFFFAOYSA-N	XLYOFNOQVPJJNP-UHFFFAOYSA-N	WEVYAHXRMPXWCK-UHFFFAOYSA-N	20	0.7	0.3	-1.91017	-1.5622	-2.89654	-1.41963	-2.93623	-15.7054	3.12059	-6.84481	-23.3468	4.11748	-5.33339	0.823441	-3.27128	-5.91222	-7.05371	-10.372	2.29715	-3.57353	-17.4346	0.5191	0.3706	0.20805	0.0601333	-0.00393333	-0.00925	0.00316667	0.0189	-0.0817667	-0.388617	-0.751417	-1.12623
11	GALLIC ACID	water	acetonitrile	LNTHITQWFMADLM-UHFFFAOYSA-N	XLYOFNOQVPJJNP-UHFFFAOYSA-N	WEVYAHXRMPXWCK-UHFFFAOYSA-N	25	0.7	0.3	-1.8655	-1.46703	-2.83033	-1.38145	-2.59772	-15.5424	3.18834	-6.78262	-23.3699	4.10208	-5.31342	0.820342	-3.25906	-5.88998	-6.6998	-10.229	2.368	-3.52356	-17.4799	0.524	0.372867	0.208267	0.0602	-0.00331667	-0.00901667	0.00323333	0.0187667	-0.0775667	-0.373667	-0.726017	-1.09027
11	GALLIC ACID	water	acetonitrile	LNTHITQWFMADLM-UHFFFAOYSA-N	XLYOFNOQVPJJNP-UHFFFAOYSA-N	WEVYAHXRMPXWCK-UHFFFAOYSA-N	30	0.7	0.3	-1.84019	-1.45027	-2.69037	-1.35041	-2.2675	-15.3728	3.25592	-6.7193	-23.3885	4.08924	-5.29679	0.817774	-3.24886	-5.87154	-6.35674	-10.076	2.43815	-3.47044	-17.517	0.5071	0.359367	0.199133	0.0573667	-0.00371667	-0.00891667	0.00291667	0.0184833	-0.07415	-0.361233	-0.70435	-1.0595
11	GALLIC ACID	water	acetonitrile	LNTHITQWFMADLM-UHFFFAOYSA-N	XLYOFNOQVPJJNP-UHFFFAOYSA-N	WEVYAHXRMPXWCK-UHFFFAOYSA-N	35	0.7	0.3	-1.80358	-1.42228	-2.59791	-1.32649	-1.94673	-15.1969	3.32269	-6.65532	-23.4019	4.07852	-5.28295	0.815679	-3.24032	-5.85646	-6.02525	-9.91392	2.50701	-3.415	-17.5454	0.556483	0.390017	0.21235	0.0590667	-0.00473333	-0.00913333	0.00388333	0.0199667	-0.0679167	-0.343817	-0.676467	-1.02202
11	GALLIC ACID	water	acetonitrile	LNTHITQWFMADLM-UHFFFAOYSA-N	XLYOFNOQVPJJNP-UHFFFAOYSA-N	WEVYAHXRMPXWCK-UHFFFAOYSA-N	40	0.7	0.3	-1.79207	-1.40749	-2.49417	-1.3038	-1.62961	-15.0173	3.39103	-6.58992	-23.4152	4.0674	-5.26853	0.813435	-3.23149	-5.84037	-5.69701	-9.74873	2.57759	-3.35843	-17.5748	0.5447	0.3801	0.20555	0.05675	-0.00495	-0.00918333	0.00385	0.0197667	-0.0642333	-0.33105	-0.655233	-0.991183
11	GALLIC ACID	water	acetonitrile	LNTHITQWFMADLM-UHFFFAOYSA-N	XLYOFNOQVPJJNP-UHFFFAOYSA-N	WEVYAHXRMPXWCK-UHFFFAOYSA-N	45	0.7	0.3	-1.75958	-1.39296	-2.42056	-1.28759	-1.32273	-14.832	3.45797	-6.52447	-23.4226	4.05928	-5.25798	0.811782	-3.22505	-5.82852	-5.38201	-9.57399	2.64619	-3.29942	-17.594	0.449767	0.311533	0.159183	0.0205167	-0.04165	-0.0404333	-0.0182667	0.00951667	-0.0204	-0.177083	-0.374183	-0.5806
11	GALLIC ACID	water	acetonitrile	LNTHITQWFMADLM-UHFFFAOYSA-N	XLYOFNOQVPJJNP-UHFFFAOYSA-N	WEVYAHXRMPXWCK-UHFFFAOYSA-N	20	0.8	0.2	-2.17431	-1.5622	-2.89654	-1.49828	-2.62537	-15.9211	3.18508	-7.07112	-23.3253	4.18539	-5.32255	0.741823	-3.36788	-5.39118	-6.81076	-10.5985	2.44326	-3.70324	-17.9341	0.581567	0.410233	0.2262	0.0642	-0.0024	-0.0085	0.00216667	0.0166	-0.0825667	-0.3843	-0.7395	-1.1056
11	GALLIC ACID	water	acetonitrile	LNTHITQWFMADLM-UHFFFAOYSA-N	XLYOFNOQVPJJNP-UHFFFAOYSA-N	WEVYAHXRMPXWCK-UHFFFAOYSA-N	25	0.8	0.2	-2.13674	-1.46703	-2.83033	-1.44953	-2.29728	-15.7609	3.25616	-7.00757	-23.3551	4.16898	-5.30164	0.738876	-3.35469	-5.36979	-6.46626	-10.4592	2.51728	-3.65288	-17.9853	0.587667	0.4133	0.2269	0.0644667	-0.00176667	-0.00823333	0.00226667	0.0165667	-0.0782667	-0.369167	-0.7139	-1.0694
11	GALLIC ACID	water	acetonitrile	LNTHITQWFMADLM-UHFFFAOYSA-N	XLYOFNOQVPJJNP-UHFFFAOYSA-N	WEVYAHXRMPXWCK-UHFFFAOYSA-N	30	0.8	0.2	-2.07759	-1.45027	-2.69037	-1.41539	-1.97946	-15.5907	3.32553	-6.94386	-23.3749	4.15646	-5.28569	0.736637	-3.34462	-5.35353	-6.13592	-10.305	2.58889	-3.59924	-18.0214	0.5699	0.399133	0.217367	0.0616333	-0.0022	-0.00816667	0.002	0.0164333	-0.0747667	-0.356767	-0.6924	-1.03883
11	GALLIC ACID	water	acetonitrile	LNTHITQWFMADLM-UHFFFAOYSA-N	XLYOFNOQVPJJNP-UHFFFAOYSA-N	WEVYAHXRMPXWCK-UHFFFAOYSA-N	35	0.8	0.2	-2.05923	-1.42228	-2.59791	-1.38746	-1.66795	-15.4143	3.39517	-6.87938	-23.3907	4.14521	-5.27141	0.734663	-3.33556	-5.33917	-5.81316	-10.1429	2.66051	-3.54382	-18.0515	0.5971	0.4149	0.223067	0.0617667	-0.00276667	-0.0082	0.0027	0.0173667	-0.0695	-0.340933	-0.6667	-1.0039
11	GALLIC ACID	water	acetonitrile	LNTHITQWFMADLM-UHFFFAOYSA-N	XLYOFNOQVPJJNP-UHFFFAOYSA-N	WEVYAHXRMPXWCK-UHFFFAOYSA-N	40	0.8	0.2	-1.96762	-1.40749	-2.49417	-1.36208	-1.36057	-15.2337	3.46611	-6.81375	-23.4053	4.1344	-5.25767	0.732748	-3.32687	-5.32525	-5.49497	-9.97606	2.73336	-3.48688	-18.08	0.584967	0.404733	0.2162	0.0595	-0.00296667	-0.00823333	0.00273333	0.0172333	-0.0657667	-0.3282	-0.6456	-0.973233
11	GALLIC ACID	water	acetonitrile	LNTHITQWFMADLM-UHFFFAOYSA-N	XLYOFNOQVPJJNP-UHFFFAOYSA-N	WEVYAHXRMPXWCK-UHFFFAOYSA-N	45	0.8	0.2	-1.88948	-1.39296	-2.42056	-1.3433	-1.061	-15.0472	3.53626	-6.74808	-23.4141	4.1262	-5.24721	0.731274	-3.32027	-5.31456	-5.1872	-9.79998	2.80499	-3.42781	-18.0995	0.477733	0.327467	0.164067	0.0184	-0.0449333	-0.0440667	-0.0225667	0.00556667	-0.0161	-0.154	-0.327567	-0.508567
11	GALLIC ACID	water	acetonitrile	LNTHITQWFMADLM-UHFFFAOYSA-N	XLYOFNOQVPJJNP-UHFFFAOYSA-N	WEVYAHXRMPXWCK-UHFFFAOYSA-N	20	0.9	0.1	-2.36643	-1.5622	-2.89654	-1.69315	-2.1586	-16.0807	3.24102	-7.30751	-23.2262	4.27656	-5.33942	0.662535	-3.48398	-4.88845	-6.43516	-10.7413	2.57848	-3.82353	-18.3377	0.644033	0.449867	0.24435	0.0682667	-0.000866667	-0.00775	0.00116667	0.0143	-0.0833667	-0.379983	-0.727583	-1.08497
11	GALLIC ACID	water	acetonitrile	LNTHITQWFMADLM-UHFFFAOYSA-N	XLYOFNOQVPJJNP-UHFFFAOYSA-N	WEVYAHXRMPXWCK-UHFFFAOYSA-N	25	0.9	0.1	-2.22687	-1.46703	-2.83033	-1.62461	-1.85087	-15.9257	3.31162	-7.24352	-23.2605	4.26086	-5.31978	0.660065	-3.47121	-4.87026	-6.11173	-10.606	2.65155	-3.77231	-18.3902	0.651333	0.453733	0.245533	0.0687333	-0.000216667	-0.00745	0.0013	0.0143667	-0.0789667	-0.364667	-0.701783	-1.04853
11	GALLIC ACID	water	acetonitrile	LNTHITQWFMADLM-UHFFFAOYSA-N	XLYOFNOQVPJJNP-UHFFFAOYSA-N	WEVYAHXRMPXWCK-UHFFFAOYSA-N	30	0.9	0.1	-2.11143	-1.45027	-2.69037	-1.58292	-1.54917	-15.7559	3.38112	-7.18039	-23.2796	4.25081	-5.30726	0.658537	-3.46301	-4.85895	-5.79998	-10.4486	2.72258	-3.71738	-18.4206	0.6327	0.4389	0.2356	0.0659	-0.000683333	-0.00741667	0.00108333	0.0143833	-0.0753833	-0.3523	-0.68045	-1.01817
11	GALLIC ACID	water	acetonitrile	LNTHITQWFMADLM-UHFFFAOYSA-N	XLYOFNOQVPJJNP-UHFFFAOYSA-N	WEVYAHXRMPXWCK-UHFFFAOYSA-N	35	0.9	0.1	-2.07304	-1.42228	-2.59791	-1.54637	-1.25108	-15.5809	3.4523	-7.11623	-23.2969	4.24076	-5.29474	0.657009	-3.45481	-4.84765	-5.49184	-10.2861	2.79529	-3.66142	-18.4492	0.637717	0.439783	0.233783	0.0644667	-0.0008	-0.00726667	0.00151667	0.0147667	-0.0710833	-0.33805	-0.656933	-0.985783
11	GALLIC ACID	water	acetonitrile	LNTHITQWFMADLM-UHFFFAOYSA-N	XLYOFNOQVPJJNP-UHFFFAOYSA-N	WEVYAHXRMPXWCK-UHFFFAOYSA-N	40	0.9	0.1	-1.98565	-1.40749	-2.49417	-1.51442	-0.95674	-15.4008	3.52493	-7.05121	-23.3121	4.23119	-5.28271	0.655449	-3.44705	-4.83621	-5.18793	-10.1181	2.86948	-3.60416	-18.4759	0.625233	0.429367	0.22685	0.06225	-0.000983333	-0.00728333	0.00161667	0.0147	-0.0673	-0.32535	-0.635967	-0.955283
11	GALLIC ACID	water	acetonitrile	LNTHITQWFMADLM-UHFFFAOYSA-N	XLYOFNOQVPJJNP-UHFFFAOYSA-N	WEVYAHXRMPXWCK-UHFFFAOYSA-N	45	0.9	0.1	-1.94393	-1.39296	-2.42056	-1.48977	-0.66714	-15.2145	3.59791	-6.98607	-23.3223	4.22374	-5.27348	0.654362	-3.44095	-4.82814	-4.89088	-9.94104	2.94355	-3.54512	-18.4942	0.5057	0.3434	0.16895	0.0162833	-0.0482167	-0.0477	-0.0268667	0.00161667	-0.0118	-0.130917	-0.28095	-0.436533
11	GALLIC ACID	water	acetonitrile	LNTHITQWFMADLM-UHFFFAOYSA-N	XLYOFNOQVPJJNP-UHFFFAOYSA-N	WEVYAHXRMPXWCK-UHFFFAOYSA-N	20	1	0	-1.5622	-1.5622	-2.89654	-2.1475	-1.34379	-16.162	3.31482	-7.56132	-23.037	4.37575	-5.36384	0.582117	-3.60769	-4.37947	-5.71954	-10.7982	2.7327	-3.95363	-18.6575	0.7065	0.4895	0.2625	0.0723333	0.000666667	-0.007	0.000166667	0.012	-0.0841667	-0.375667	-0.715667	-1.06433
11	GALLIC ACID	water	acetonitrile	LNTHITQWFMADLM-UHFFFAOYSA-N	XLYOFNOQVPJJNP-UHFFFAOYSA-N	WEVYAHXRMPXWCK-UHFFFAOYSA-N	25	1	0	-1.46703	-1.46703	-2.83033	-2.05694	-1.0535	-16.0032	3.3759	-7.50035	-23.0544	4.36826	-5.35466	0.581121	-3.60152	-4.37198	-5.42176	-10.6485	2.79478	-3.89883	-18.6825	0.715	0.494167	0.264167	0.073	0.00133333	-0.00666667	0.000333333	0.0121667	-0.0796667	-0.360167	-0.689667	-1.02767
11	GALLIC ACID	water	acetonitrile	LNTHITQWFMADLM-UHFFFAOYSA-N	XLYOFNOQVPJJNP-UHFFFAOYSA-N	WEVYAHXRMPXWCK-UHFFFAOYSA-N	30	1	0	-1.45027	-1.45027	-2.69037	-2.00799	-0.76165	-15.8305	3.43919	-7.44012	-23.0603	4.36385	-5.34926	0.580534	-3.59788	-4.36756	-5.1255	-10.4812	2.85866	-3.84224	-18.6927	0.6955	0.478667	0.253833	0.0701667	0.000833333	-0.00666667	0.000166667	0.0123333	-0.076	-0.347833	-0.6685	-0.9975
11	GALLIC ACID	water	acetonitrile	LNTHITQWFMADLM-UHFFFAOYSA-N	XLYOFNOQVPJJNP-UHFFFAOYSA-N	WEVYAHXRMPXWCK-UHFFFAOYSA-N	35	1	0	-1.42228	-1.42228	-2.59791	-1.96051	-0.47433	-15.6554	3.50469	-7.37877	-23.0674	4.35856	-5.34278	0.579831	-3.59352	-4.36227	-4.83289	-10.3126	2.92486	-3.78525	-18.7051	0.678333	0.464667	0.2445	0.0671667	0.00116667	-0.00633333	0.000333333	0.0121667	-0.0726667	-0.335167	-0.647167	-0.967667
11	GALLIC ACID	water	acetonitrile	LNTHITQWFMADLM-UHFFFAOYSA-N	XLYOFNOQVPJJNP-UHFFFAOYSA-N	WEVYAHXRMPXWCK-UHFFFAOYSA-N	40	1	0	-1.40749	-1.40749	-2.49417	-1.91979	-0.19037	-15.4758	3.57229	-7.31677	-23.0732	4.35416	-5.33737	0.579245	-3.58989	-4.35786	-4.54453	-10.1384	2.99305	-3.72688	-18.7154	0.6655	0.454	0.2375	0.065	0.001	-0.00633333	0.0005	0.0121667	-0.0688333	-0.3225	-0.626333	-0.937333
11	GALLIC ACID	water	acetonitrile	LNTHITQWFMADLM-UHFFFAOYSA-N	XLYOFNOQVPJJNP-UHFFFAOYSA-N	WEVYAHXRMPXWCK-UHFFFAOYSA-N	45	1	0	-1.39296	-1.39296	-2.42056	-1.88616	0.09055	-15.2914	3.64183	-7.25432	-23.0769	4.34975	-5.33197	0.578658	-3.58625	-4.35345	-4.2592	-9.95939	3.06317	-3.66807	-18.7235	0.533667	0.359333	0.173833	0.0141667	-0.0515	-0.0513333	-0.0311667	-0.00233333	-0.0075	-0.107833	-0.234333	-0.3645
12	VANILLIC ACID	Water	methanol	WKOLLVMJNQIZCI-UHFFFAOYSA-N	XLYOFNOQVPJJNP-UHFFFAOYSA-N	OKKJLVBELUTLKV-UHFFFAOYSA-N	20	0	1	-0.855924	-3.87519	-0.855924	-1.03141	-0.38735	-10.985	3.57955	-3.3018	-24.3972	3.36127	-4.2609	1.16829	-2.00884	-7.07962	-3.74862	-6.7241	2.41126	-1.29296	-17.3176	0.561667	0.412333	0.252333	0.0835	-0.00783333	-0.00933333	-0.000333333	0.00383333	-0.0356667	-0.186	-0.331333	-0.455833
12	VANILLIC ACID	Water	methanol	WKOLLVMJNQIZCI-UHFFFAOYSA-N	XLYOFNOQVPJJNP-UHFFFAOYSA-N	OKKJLVBELUTLKV-UHFFFAOYSA-N	25	0	1	-0.835498	-3.7854	-0.835498	-1.00257	-0.13548	-10.9053	3.60993	-3.26915	-24.4295	3.45943	-4.19402	1.17042	-1.96805	-7.03839	-3.59491	-6.71131	2.43951	-1.3011	-17.3912	0.5495	0.403333	0.246	0.081	-0.00766667	-0.0095	-0.000166667	0.004	-0.034	-0.178167	-0.319667	-0.441833
12	VANILLIC ACID	Water	methanol	WKOLLVMJNQIZCI-UHFFFAOYSA-N	XLYOFNOQVPJJNP-UHFFFAOYSA-N	OKKJLVBELUTLKV-UHFFFAOYSA-N	30	0	1	-0.804156	-3.68376	-0.804156	-0.96273	0.11861	-10.8417	3.63974	-3.23265	-24.4781	3.54159	-4.12062	1.1676	-1.92214	-6.97606	-3.42298	-6.72106	2.47214	-1.31051	-17.5021	0.537167	0.394333	0.239833	0.0776667	-0.00833333	-0.0095	-0.000333333	0.00383333	-0.0318333	-0.17	-0.3085	-0.428
12	VANILLIC ACID	Water	methanol	WKOLLVMJNQIZCI-UHFFFAOYSA-N	XLYOFNOQVPJJNP-UHFFFAOYSA-N	OKKJLVBELUTLKV-UHFFFAOYSA-N	35	0	1	-0.769372	-3.63052	-0.769372	-0.93034	0.36717	-10.7659	3.67004	-3.19499	-24.5193	3.62537	-4.04774	1.16681	-1.87739	-6.92108	-3.2582	-6.71816	2.50323	-1.3176	-17.5982	0.525333	0.385	0.233333	0.0746667	-0.00816667	-0.00916667	-0.000833333	0.00366667	-0.0301667	-0.162167	-0.2975	-0.414
12	VANILLIC ACID	Water	methanol	WKOLLVMJNQIZCI-UHFFFAOYSA-N	XLYOFNOQVPJJNP-UHFFFAOYSA-N	OKKJLVBELUTLKV-UHFFFAOYSA-N	40	0	1	-0.732312	-3.57716	-0.732312	-0.896312	0.61425	-10.6921	3.70028	-3.15474	-24.5648	3.70064	-3.97123	1.16428	-1.83049	-6.85759	-3.08639	-6.72082	2.536	-1.32425	-17.7072	0.5135	0.376333	0.227167	0.072	-0.00883333	-0.01	-0.000833333	0.00366667	-0.0281667	-0.154333	-0.2865	-0.400667
12	VANILLIC ACID	Water	methanol	WKOLLVMJNQIZCI-UHFFFAOYSA-N	XLYOFNOQVPJJNP-UHFFFAOYSA-N	OKKJLVBELUTLKV-UHFFFAOYSA-N	45	0	1	-0.690349	-3.52965	-0.690349	-0.859844	0.86054	-10.6219	3.73035	-3.11154	-24.6165	3.76551	-3.89081	1.15945	-1.78125	-6.78357	-2.90497	-6.73106	2.5709	-1.33029	-17.8329	0.501833	0.3675	0.220833	0.0695	-0.00866667	-0.0095	-0.00133333	0.00333333	-0.0265	-0.146667	-0.275833	-0.387167
12	VANILLIC ACID	Water	methanol	WKOLLVMJNQIZCI-UHFFFAOYSA-N	XLYOFNOQVPJJNP-UHFFFAOYSA-N	OKKJLVBELUTLKV-UHFFFAOYSA-N	20	0.1	0.9	-0.878342	-3.87519	-0.855924	-1.08737	-0.36558	-11.1054	3.49515	-3.44259	-24.3301	3.43028	-4.40922	1.13595	-2.20577	-6.85456	-3.79586	-6.69617	2.3592	-1.23682	-17.4755	0.566083	0.411567	0.247933	0.0809333	-0.00663333	-0.00906667	-0.000966667	0.00385	-0.0337833	-0.18935	-0.351417	-0.4963
12	VANILLIC ACID	Water	methanol	WKOLLVMJNQIZCI-UHFFFAOYSA-N	XLYOFNOQVPJJNP-UHFFFAOYSA-N	OKKJLVBELUTLKV-UHFFFAOYSA-N	25	0.1	0.9	-0.880546	-3.7854	-0.835498	-1.05509	-0.11423	-11.0168	3.53549	-3.40728	-24.3642	3.53339	-4.33731	1.14025	-2.15982	-6.8164	-3.64762	-6.67953	2.39524	-1.24746	-17.5478	0.556467	0.4044	0.242767	0.0789167	-0.00641667	-0.0092	-0.000766667	0.00406667	-0.0320833	-0.1811	-0.3386	-0.480417
12	VANILLIC ACID	Water	methanol	WKOLLVMJNQIZCI-UHFFFAOYSA-N	XLYOFNOQVPJJNP-UHFFFAOYSA-N	OKKJLVBELUTLKV-UHFFFAOYSA-N	30	0.1	0.9	-0.851953	-3.68376	-0.804156	-1.01164	0.13866	-10.9431	3.57592	-3.36758	-24.4146	3.62163	-4.25904	1.14011	-2.10822	-6.76036	-3.48297	-6.68404	2.43581	-1.25936	-17.6542	0.54385	0.395183	0.236533	0.0757167	-0.00706667	-0.0092	-0.000933333	0.00391667	-0.03	-0.17285	-0.326767	-0.465317
12	VANILLIC ACID	Water	methanol	WKOLLVMJNQIZCI-UHFFFAOYSA-N	XLYOFNOQVPJJNP-UHFFFAOYSA-N	OKKJLVBELUTLKV-UHFFFAOYSA-N	35	0.1	0.9	-0.824807	-3.63052	-0.769372	-0.977817	0.38558	-10.856	3.61582	-3.32724	-24.4554	3.71193	-4.18144	1.1421	-2.05834	-6.71169	-3.32635	-6.67455	2.47372	-1.2689	-17.7437	0.531883	0.385783	0.230067	0.0728167	-0.0069	-0.00886667	-0.0014	0.00375	-0.0283833	-0.164867	-0.31505	-0.45005
12	VANILLIC ACID	Water	methanol	WKOLLVMJNQIZCI-UHFFFAOYSA-N	XLYOFNOQVPJJNP-UHFFFAOYSA-N	OKKJLVBELUTLKV-UHFFFAOYSA-N	40	0.1	0.9	-0.796777	-3.57716	-0.732312	-0.942448	0.6308	-10.7708	3.65544	-3.2842	-24.5006	3.79416	-4.10048	1.1424	-2.00625	-6.65563	-3.16336	-6.67037	2.51304	-1.27795	-17.8449	0.5204	0.377333	0.22415	0.07035	-0.00751667	-0.00961667	-0.00133333	0.00376667	-0.0264333	-0.15685	-0.303317	-0.43535
12	VANILLIC ACID	Water	methanol	WKOLLVMJNQIZCI-UHFFFAOYSA-N	XLYOFNOQVPJJNP-UHFFFAOYSA-N	OKKJLVBELUTLKV-UHFFFAOYSA-N	45	0.1	0.9	-0.755698	-3.52965	-0.690349	-0.905027	0.87482	-10.6888	3.69471	-3.23818	-24.5513	3.86739	-4.01646	1.14082	-1.95203	-6.5916	-2.99257	-6.67229	2.55389	-1.28615	-17.9597	0.497117	0.360283	0.212417	0.06315	-0.0126	-0.0137	-0.00501667	0.00201667	-0.019	-0.1288	-0.254817	-0.366217
12	VANILLIC ACID	Water	methanol	WKOLLVMJNQIZCI-UHFFFAOYSA-N	XLYOFNOQVPJJNP-UHFFFAOYSA-N	OKKJLVBELUTLKV-UHFFFAOYSA-N	20	0.2	0.8	-0.939189	-3.87519	-0.855924	-1.16291	-0.31755	-11.2075	3.41801	-3.59048	-24.245	3.49984	-4.57842	1.08861	-2.41075	-6.63195	-3.81739	-6.62908	2.3294	-1.17973	-17.6131	0.5705	0.4108	0.243533	0.0783667	-0.00543333	-0.0088	-0.0016	0.00386667	-0.0319	-0.1927	-0.3715	-0.536767
12	VANILLIC ACID	Water	methanol	WKOLLVMJNQIZCI-UHFFFAOYSA-N	XLYOFNOQVPJJNP-UHFFFAOYSA-N	OKKJLVBELUTLKV-UHFFFAOYSA-N	25	0.2	0.8	-0.932408	-3.7854	-0.835498	-1.12566	-0.06837	-11.1102	3.46809	-3.55238	-24.2811	3.60846	-4.49989	1.09653	-2.35939	-6.59719	-3.67683	-6.61032	2.37156	-1.19299	-17.6839	0.563433	0.405467	0.239533	0.0768333	-0.00516667	-0.0089	-0.00136667	0.00413333	-0.0301667	-0.184033	-0.357533	-0.519
12	VANILLIC ACID	Water	methanol	WKOLLVMJNQIZCI-UHFFFAOYSA-N	XLYOFNOQVPJJNP-UHFFFAOYSA-N	OKKJLVBELUTLKV-UHFFFAOYSA-N	30	0.2	0.8	-0.898528	-3.68376	-0.804156	-1.0769	0.18139	-11.0264	3.51915	-3.50945	-24.3335	3.70299	-4.41486	1.10041	-2.30184	-6.5467	-3.5216	-6.61152	2.41874	-1.20761	-17.7868	0.550533	0.396033	0.233233	0.0737667	-0.0058	-0.0089	-0.00153333	0.004	-0.0281667	-0.1757	-0.345033	-0.502633
12	VANILLIC ACID	Water	methanol	WKOLLVMJNQIZCI-UHFFFAOYSA-N	XLYOFNOQVPJJNP-UHFFFAOYSA-N	OKKJLVBELUTLKV-UHFFFAOYSA-N	35	0.2	0.8	-0.87031	-3.63052	-0.769372	-1.0404	0.42529	-10.9286	3.56847	-3.46646	-24.3744	3.8008	-4.33222	1.10641	-2.24744	-6.50459	-3.37551	-6.59634	2.46206	-1.21902	-17.8698	0.538433	0.386567	0.2268	0.0709667	-0.00563333	-0.00856667	-0.00196667	0.00383333	-0.0266	-0.167567	-0.3326	-0.4861
12	VANILLIC ACID	Water	methanol	WKOLLVMJNQIZCI-UHFFFAOYSA-N	XLYOFNOQVPJJNP-UHFFFAOYSA-N	OKKJLVBELUTLKV-UHFFFAOYSA-N	40	0.2	0.8	-0.841969	-3.57716	-0.732312	-1.00247	0.66726	-10.8327	3.61741	-3.4207	-24.4198	3.89098	-4.2465	1.11088	-2.19064	-6.45653	-3.22372	-6.58622	2.50653	-1.23006	-17.9632	0.5273	0.378333	0.221133	0.0687	-0.0062	-0.00923333	-0.00183333	0.00386667	-0.0247	-0.159367	-0.320133	-0.470033
12	VANILLIC ACID	Water	methanol	WKOLLVMJNQIZCI-UHFFFAOYSA-N	XLYOFNOQVPJJNP-UHFFFAOYSA-N	OKKJLVBELUTLKV-UHFFFAOYSA-N	45	0.2	0.8	-0.798576	-3.52965	-0.690349	-0.962933	0.90762	-10.7395	3.6658	-3.37196	-24.4702	3.97226	-4.15736	1.11338	-2.13138	-6.40072	-3.06464	-6.58216	2.55242	-1.24058	-18.0695	0.4924	0.353067	0.204	0.0568	-0.0165333	-0.0179	-0.0087	0.0007	-0.0115	-0.110933	-0.2338	-0.345267
12	VANILLIC ACID	Water	methanol	WKOLLVMJNQIZCI-UHFFFAOYSA-N	XLYOFNOQVPJJNP-UHFFFAOYSA-N	OKKJLVBELUTLKV-UHFFFAOYSA-N	20	0.3	0.7	-1.03565	-3.87519	-0.855924	-1.26738	-0.23073	-11.2719	3.36582	-3.74781	-24.1376	3.56776	-4.77082	1.02257	-2.62447	-6.40806	-3.79849	-6.50105	2.34325	-1.12334	-17.7295	0.574917	0.410033	0.239133	0.0758	-0.00423333	-0.00853333	-0.00223333	0.00388333	-0.0300167	-0.19605	-0.391583	-0.577233
12	VANILLIC ACID	Water	methanol	WKOLLVMJNQIZCI-UHFFFAOYSA-N	XLYOFNOQVPJJNP-UHFFFAOYSA-N	OKKJLVBELUTLKV-UHFFFAOYSA-N	25	0.3	0.7	-1.03091	-3.7854	-0.835498	-1.22264	0.01354	-11.1679	3.42315	-3.70688	-24.1755	3.68324	-4.68516	1.03569	-2.56831	-6.37753	-3.6697	-6.48273	2.38746	-1.13857	-17.798	0.5704	0.406533	0.2363	0.07475	-0.00391667	-0.0086	-0.00196667	0.0042	-0.02825	-0.186967	-0.376467	-0.557583
12	VANILLIC ACID	Water	methanol	WKOLLVMJNQIZCI-UHFFFAOYSA-N	XLYOFNOQVPJJNP-UHFFFAOYSA-N	OKKJLVBELUTLKV-UHFFFAOYSA-N	30	0.3	0.7	-0.995808	-3.68376	-0.804156	-1.16595	0.25712	-11.076	3.48242	-3.66074	-24.2299	3.78549	-4.59277	1.04526	-2.50547	-6.33342	-3.52837	-6.48324	2.43716	-1.15527	-17.8965	0.557217	0.396883	0.229933	0.0718167	-0.00453333	-0.0086	-0.00213333	0.00408333	-0.0263333	-0.17855	-0.3633	-0.53995
12	VANILLIC ACID	Water	methanol	WKOLLVMJNQIZCI-UHFFFAOYSA-N	XLYOFNOQVPJJNP-UHFFFAOYSA-N	OKKJLVBELUTLKV-UHFFFAOYSA-N	35	0.3	0.7	-0.965933	-3.63052	-0.769372	-1.12487	0.49585	-10.9696	3.53929	-3.61511	-24.2713	3.89134	-4.50402	1.05661	-2.44668	-6.29791	-3.39549	-6.46557	2.48268	-1.16843	-17.9734	0.544983	0.38735	0.223533	0.0691167	-0.00436667	-0.00826667	-0.00253333	0.00391667	-0.0248167	-0.170267	-0.35015	-0.52215
12	VANILLIC ACID	Water	methanol	WKOLLVMJNQIZCI-UHFFFAOYSA-N	XLYOFNOQVPJJNP-UHFFFAOYSA-N	OKKJLVBELUTLKV-UHFFFAOYSA-N	40	0.3	0.7	-0.93802	-3.57716	-0.732312	-1.08256	0.73246	-10.8651	3.59593	-3.56665	-24.3172	3.98967	-4.41218	1.06628	-2.38532	-6.2565	-3.25721	-6.45288	2.52965	-1.18133	-18.0607	0.5342	0.379333	0.218117	0.06705	-0.00488333	-0.00885	-0.00233333	0.00396667	-0.0229667	-0.161883	-0.33695	-0.504717
12	VANILLIC ACID	Water	methanol	WKOLLVMJNQIZCI-UHFFFAOYSA-N	XLYOFNOQVPJJNP-UHFFFAOYSA-N	OKKJLVBELUTLKV-UHFFFAOYSA-N	45	0.3	0.7	-0.890658	-3.52965	-0.690349	-1.0392	0.96715	-10.7628	3.65199	-3.51527	-24.3679	4.08004	-4.31758	1.07418	-2.32165	-6.20916	-3.11289	-6.44517	2.57781	-1.19362	-18.1587	0.487683	0.34585	0.195583	0.05045	-0.0204667	-0.0221	-0.0123833	-0.000616667	-0.004	-0.0930667	-0.212783	-0.324317
12	VANILLIC ACID	Water	methanol	WKOLLVMJNQIZCI-UHFFFAOYSA-N	XLYOFNOQVPJJNP-UHFFFAOYSA-N	OKKJLVBELUTLKV-UHFFFAOYSA-N	20	0.4	0.6	-1.17783	-3.87519	-0.855924	-1.41481	-0.08627	-11.286	3.35301	-3.91658	-24.0062	3.63014	-4.98437	0.936374	-2.84606	-6.17615	-3.71641	-6.30161	2.41664	-1.07052	-17.83	0.579333	0.409267	0.234733	0.0732333	-0.00303333	-0.00826667	-0.00286667	0.0039	-0.0281333	-0.1994	-0.411667	-0.6177
12	VANILLIC ACID	Water	methanol	WKOLLVMJNQIZCI-UHFFFAOYSA-N	XLYOFNOQVPJJNP-UHFFFAOYSA-N	OKKJLVBELUTLKV-UHFFFAOYSA-N	25	0.4	0.6	-1.16647	-3.7854	-0.835498	-1.35918	0.1494	-11.1764	3.41436	-3.87298	-24.0444	3.75434	-4.89231	0.955836	-2.78634	-6.15188	-3.60494	-6.28408	2.45852	-1.08664	-17.8925	0.577367	0.4076	0.233067	0.0726667	-0.00266667	-0.0083	-0.00256667	0.00426667	-0.0263333	-0.1899	-0.3954	-0.596167
12	VANILLIC ACID	Water	methanol	WKOLLVMJNQIZCI-UHFFFAOYSA-N	XLYOFNOQVPJJNP-UHFFFAOYSA-N	OKKJLVBELUTLKV-UHFFFAOYSA-N	30	0.4	0.6	-1.12843	-3.68376	-0.804156	-1.29095	0.38271	-11.078	3.47812	-3.82399	-24.0989	3.86629	-4.79307	0.972545	-2.71952	-6.11612	-3.48358	-6.28491	2.50558	-1.10447	-17.9828	0.5639	0.397733	0.226633	0.0698667	-0.00326667	-0.0083	-0.00273333	0.00416667	-0.0245	-0.1814	-0.381567	-0.577267
12	VANILLIC ACID	Water	methanol	WKOLLVMJNQIZCI-UHFFFAOYSA-N	XLYOFNOQVPJJNP-UHFFFAOYSA-N	OKKJLVBELUTLKV-UHFFFAOYSA-N	35	0.4	0.6	-1.09512	-3.63052	-0.769372	-1.24257	0.61328	-10.9648	3.53994	-3.77589	-24.1402	3.98104	-4.69788	0.99014	-2.65698	-6.08715	-3.36776	-6.26694	2.5498	-1.11891	-18.053	0.551533	0.388133	0.220267	0.0672667	-0.0031	-0.00796667	-0.0031	0.004	-0.0230333	-0.172967	-0.3677	-0.5582
12	VANILLIC ACID	Water	methanol	WKOLLVMJNQIZCI-UHFFFAOYSA-N	XLYOFNOQVPJJNP-UHFFFAOYSA-N	OKKJLVBELUTLKV-UHFFFAOYSA-N	40	0.4	0.6	-1.06344	-3.57716	-0.732312	-1.19327	0.84155	-10.8535	3.60187	-3.72491	-24.1863	4.08924	-4.60049	1.00629	-2.59217	-6.05392	-3.24769	-6.25304	2.59558	-1.13274	-18.1324	0.5411	0.380333	0.2151	0.0654	-0.00356667	-0.00846667	-0.00283333	0.00406667	-0.0212333	-0.1644	-0.353767	-0.5394
12	VANILLIC ACID	Water	methanol	WKOLLVMJNQIZCI-UHFFFAOYSA-N	XLYOFNOQVPJJNP-UHFFFAOYSA-N	OKKJLVBELUTLKV-UHFFFAOYSA-N	45	0.4	0.6	-1.01601	-3.52965	-0.690349	-1.14367	1.06773	-10.7442	3.66338	-3.67108	-24.2371	4.18966	-4.50013	1.02068	-2.52478	-6.01508	-3.12193	-6.24409	2.6427	-1.1463	-18.2221	0.482967	0.338633	0.187167	0.0441	-0.0244	-0.0263	-0.0160667	-0.00193333	0.0035	-0.0752	-0.191767	-0.303367
12	VANILLIC ACID	Water	methanol	WKOLLVMJNQIZCI-UHFFFAOYSA-N	XLYOFNOQVPJJNP-UHFFFAOYSA-N	OKKJLVBELUTLKV-UHFFFAOYSA-N	20	0.5	0.5	-1.36301	-3.87519	-0.855924	-1.62208	0.13845	-11.255	3.3865	-4.09678	-23.8585	3.68062	-5.209	0.832894	-3.07007	-5.92842	-3.54217	-6.04597	2.55361	-1.02671	-17.9301	0.58375	0.4085	0.230333	0.0706667	-0.00183333	-0.008	-0.0035	0.00391667	-0.02625	-0.20275	-0.43175	-0.658167
12	VANILLIC ACID	Water	methanol	WKOLLVMJNQIZCI-UHFFFAOYSA-N	XLYOFNOQVPJJNP-UHFFFAOYSA-N	OKKJLVBELUTLKV-UHFFFAOYSA-N	25	0.5	0.5	-1.34804	-3.7854	-0.835498	-1.55262	0.3629	-11.1358	3.45034	-4.05118	-23.8922	3.81442	-5.11197	0.858169	-3.00832	-5.91066	-3.45152	-6.0238	2.59217	-1.04286	-17.9815	0.584333	0.408667	0.229833	0.0705833	-0.00141667	-0.008	-0.00316667	0.00433333	-0.0244167	-0.192833	-0.414333	-0.63475
12	VANILLIC ACID	Water	methanol	WKOLLVMJNQIZCI-UHFFFAOYSA-N	XLYOFNOQVPJJNP-UHFFFAOYSA-N	OKKJLVBELUTLKV-UHFFFAOYSA-N	30	0.5	0.5	-1.30575	-3.68376	-0.804156	-1.46964	0.58279	-11.0273	3.51601	-4.00043	-23.9413	3.93829	-5.00858	0.881987	-2.94023	-5.885	-3.3555	-6.01873	2.63402	-1.0602	-18.0563	0.570583	0.398583	0.223333	0.0679167	-0.002	-0.008	-0.00333333	0.00425	-0.0226667	-0.18425	-0.399833	-0.614583
12	VANILLIC ACID	Water	methanol	WKOLLVMJNQIZCI-UHFFFAOYSA-N	XLYOFNOQVPJJNP-UHFFFAOYSA-N	OKKJLVBELUTLKV-UHFFFAOYSA-N	35	0.5	0.5	-1.27011	-3.63052	-0.769372	-1.4111	0.80237	-10.9055	3.58115	-3.95048	-23.9792	4.06399	-4.90938	0.905998	-2.87609	-5.8644	-3.26162	-5.99617	2.67515	-1.07439	-18.1148	0.558083	0.388917	0.217	0.0654167	-0.00183333	-0.00766667	-0.00366667	0.00408333	-0.02125	-0.175667	-0.38525	-0.59425
12	VANILLIC ACID	Water	methanol	WKOLLVMJNQIZCI-UHFFFAOYSA-N	XLYOFNOQVPJJNP-UHFFFAOYSA-N	OKKJLVBELUTLKV-UHFFFAOYSA-N	40	0.5	0.5	-1.23762	-3.57716	-0.732312	-1.35185	1.01922	-10.7863	3.64651	-3.89768	-24.0227	4.18343	-4.80763	0.928867	-2.8094	-5.83999	-3.16421	-5.9787	2.71764	-1.08828	-18.1827	0.548	0.381333	0.212083	0.06375	-0.00225	-0.00808333	-0.00333333	0.00416667	-0.0195	-0.166917	-0.370583	-0.574083
12	VANILLIC ACID	Water	methanol	WKOLLVMJNQIZCI-UHFFFAOYSA-N	XLYOFNOQVPJJNP-UHFFFAOYSA-N	OKKJLVBELUTLKV-UHFFFAOYSA-N	45	0.5	0.5	-1.19044	-3.52965	-0.690349	-1.29303	1.23367	-10.6695	3.71152	-3.84212	-24.0712	4.29535	-4.70263	0.950191	-2.73982	-5.81039	-3.06168	-5.96692	2.76133	-1.1023	-18.2608	0.47825	0.331417	0.17875	0.03775	-0.0283333	-0.0305	-0.01975	-0.00325	0.011	-0.0573333	-0.17075	-0.282417
12	VANILLIC ACID	Water	methanol	WKOLLVMJNQIZCI-UHFFFAOYSA-N	XLYOFNOQVPJJNP-UHFFFAOYSA-N	OKKJLVBELUTLKV-UHFFFAOYSA-N	20	0.6	0.4	-1.61583	-3.87519	-0.855924	-1.89939	0.45713	-11.2125	3.4569	-4.28481	-23.7163	3.70956	-5.42062	0.721757	-3.28333	-5.65518	-3.25243	-5.79189	2.73514	-1.00148	-18.0611	0.588167	0.407733	0.225933	0.0681	-0.000633333	-0.00773333	-0.00413333	0.00393333	-0.0243667	-0.2061	-0.451833	-0.698633
12	VANILLIC ACID	Water	methanol	WKOLLVMJNQIZCI-UHFFFAOYSA-N	XLYOFNOQVPJJNP-UHFFFAOYSA-N	OKKJLVBELUTLKV-UHFFFAOYSA-N	25	0.6	0.4	-1.59808	-3.7854	-0.835498	-1.81693	0.67308	-11.0734	3.52629	-4.2381	-23.7387	3.85424	-5.32427	0.750445	-3.22288	-5.64537	-3.18116	-5.74913	2.77584	-1.01522	-18.0933	0.5913	0.409733	0.2266	0.0685	-0.000166667	-0.0077	-0.00376667	0.0044	-0.0225	-0.195767	-0.433267	-0.673333
12	VANILLIC ACID	Water	methanol	WKOLLVMJNQIZCI-UHFFFAOYSA-N	XLYOFNOQVPJJNP-UHFFFAOYSA-N	OKKJLVBELUTLKV-UHFFFAOYSA-N	30	0.6	0.4	-1.55596	-3.68376	-0.804156	-1.71995	0.88221	-10.9437	3.59608	-4.18717	-23.7736	3.9919	-5.22273	0.779024	-3.15757	-5.63123	-3.10969	-5.72097	2.81706	-1.0296	-18.1424	0.577267	0.399433	0.220033	0.0659667	-0.000733333	-0.0077	-0.00393333	0.00433333	-0.0208333	-0.1871	-0.4181	-0.6519
12	VANILLIC ACID	Water	methanol	WKOLLVMJNQIZCI-UHFFFAOYSA-N	XLYOFNOQVPJJNP-UHFFFAOYSA-N	OKKJLVBELUTLKV-UHFFFAOYSA-N	35	0.6	0.4	-1.5187	-3.63052	-0.769372	-1.6509	1.09196	-10.8045	3.66651	-4.13659	-23.8015	4.12902	-5.12282	0.807444	-3.09417	-5.61867	-3.03706	-5.6817	2.85907	-1.04242	-18.1828	0.564633	0.3897	0.213733	0.0635667	-0.000566667	-0.00736667	-0.00423333	0.00416667	-0.0194667	-0.178367	-0.4028	-0.6303
12	VANILLIC ACID	Water	methanol	WKOLLVMJNQIZCI-UHFFFAOYSA-N	XLYOFNOQVPJJNP-UHFFFAOYSA-N	OKKJLVBELUTLKV-UHFFFAOYSA-N	40	0.6	0.4	-1.4836	-3.57716	-0.732312	-1.58088	1.29783	-10.6689	3.7367	-4.08345	-23.8351	4.26116	-5.02076	0.835413	-3.02868	-5.60353	-2.96333	-5.64814	2.90129	-1.05477	-18.2316	0.5549	0.382333	0.209067	0.0621	-0.000933333	-0.0077	-0.00383333	0.00426667	-0.0177667	-0.169433	-0.3874	-0.608767
12	VANILLIC ACID	Water	methanol	WKOLLVMJNQIZCI-UHFFFAOYSA-N	XLYOFNOQVPJJNP-UHFFFAOYSA-N	OKKJLVBELUTLKV-UHFFFAOYSA-N	45	0.6	0.4	-1.43297	-3.52965	-0.690349	-1.51156	1.50029	-10.5369	3.80616	-4.02783	-23.8741	4.38763	-4.91626	0.862718	-2.96085	-5.5856	-2.88734	-5.62061	2.94344	-1.06698	-18.2885	0.473533	0.3242	0.170333	0.0314	-0.0322667	-0.0347	-0.0234333	-0.00456667	0.0185	-0.0394667	-0.149733	-0.261467
12	VANILLIC ACID	Water	methanol	WKOLLVMJNQIZCI-UHFFFAOYSA-N	XLYOFNOQVPJJNP-UHFFFAOYSA-N	OKKJLVBELUTLKV-UHFFFAOYSA-N	20	0.7	0.3	-1.95546	-3.87519	-0.855924	-2.24208	0.86349	-11.2067	3.53559	-4.47596	-23.5998	3.7147	-5.59504	0.619853	-3.47553	-5.35873	-2.85121	-5.61167	2.91574	-1.00043	-18.2411	0.592583	0.406967	0.221533	0.0655333	0.000566667	-0.00746667	-0.00476667	0.00395	-0.0224833	-0.20945	-0.471917	-0.7391
12	VANILLIC ACID	Water	methanol	WKOLLVMJNQIZCI-UHFFFAOYSA-N	XLYOFNOQVPJJNP-UHFFFAOYSA-N	OKKJLVBELUTLKV-UHFFFAOYSA-N	25	0.7	0.3	-1.93405	-3.7854	-0.835498	-2.1517	1.07938	-11.0397	3.61581	-4.428	-23.6087	3.86771	-5.50252	0.648066	-3.41687	-5.35436	-2.78833	-5.53723	2.96774	-1.01113	-18.2543	0.598267	0.4108	0.223367	0.0664167	0.00108333	-0.0074	-0.00436667	0.00446667	-0.0205833	-0.1987	-0.4522	-0.711917
12	VANILLIC ACID	Water	methanol	WKOLLVMJNQIZCI-UHFFFAOYSA-N	XLYOFNOQVPJJNP-UHFFFAOYSA-N	OKKJLVBELUTLKV-UHFFFAOYSA-N	30	0.7	0.3	-1.88739	-3.68376	-0.804156	-2.04675	1.28773	-10.8784	3.69603	-4.37732	-23.6252	4.01606	-5.40614	0.676823	-3.35518	-5.34755	-2.72833	-5.47229	3.01921	-1.02214	-18.2777	0.58395	0.400283	0.216733	0.0640167	0.000533333	-0.0074	-0.00453333	0.00441667	-0.019	-0.18995	-0.436367	-0.689217
12	VANILLIC ACID	Water	methanol	WKOLLVMJNQIZCI-UHFFFAOYSA-N	XLYOFNOQVPJJNP-UHFFFAOYSA-N	OKKJLVBELUTLKV-UHFFFAOYSA-N	35	0.7	0.3	-1.84466	-3.63052	-0.769372	-1.97162	1.49564	-10.7113	3.77741	-4.32667	-23.6382	4.1636	-5.31061	0.705873	-3.29467	-5.34181	-2.66796	-5.4007	3.07154	-1.032	-18.2964	0.571183	0.390483	0.210467	0.0617167	0.0007	-0.00706667	-0.0048	0.00425	-0.0176833	-0.181067	-0.42035	-0.66635
12	VANILLIC ACID	Water	methanol	WKOLLVMJNQIZCI-UHFFFAOYSA-N	XLYOFNOQVPJJNP-UHFFFAOYSA-N	OKKJLVBELUTLKV-UHFFFAOYSA-N	40	0.7	0.3	-1.80493	-3.57716	-0.732312	-1.89512	1.69854	-10.5471	3.85837	-4.27426	-23.6555	4.30791	-5.21358	0.735256	-3.23298	-5.33514	-2.60937	-5.33349	3.12311	-1.04128	-18.3203	0.5618	0.383333	0.20605	0.06045	0.000383333	-0.00731667	-0.00433333	0.00436667	-0.0160333	-0.17195	-0.404217	-0.64345
12	VANILLIC ACID	Water	methanol	WKOLLVMJNQIZCI-UHFFFAOYSA-N	XLYOFNOQVPJJNP-UHFFFAOYSA-N	OKKJLVBELUTLKV-UHFFFAOYSA-N	45	0.7	0.3	-1.74934	-3.52965	-0.690349	-1.81928	1.89677	-10.3862	3.93836	-4.22012	-23.6768	4.44843	-5.11478	0.764747	-3.16989	-5.32709	-2.55166	-5.27139	3.17361	-1.05023	-18.3498	0.468817	0.316983	0.161917	0.02505	-0.0362	-0.0389	-0.0271167	-0.00588333	0.026	-0.0216	-0.128717	-0.240517
12	VANILLIC ACID	Water	methanol	WKOLLVMJNQIZCI-UHFFFAOYSA-N	XLYOFNOQVPJJNP-UHFFFAOYSA-N	OKKJLVBELUTLKV-UHFFFAOYSA-N	20	0.8	0.2	-2.37779	-3.87519	-0.855924	-2.64214	1.34683	-11.2635	3.59469	-4.66838	-23.5101	3.69907	-5.71377	0.543794	-3.6428	-5.0466	-2.35224	-5.54975	3.0509	-1.02558	-18.4635	0.597	0.4062	0.217133	0.0629667	0.00176667	-0.0072	-0.0054	0.00396667	-0.0206	-0.2128	-0.492	-0.779567
12	VANILLIC ACID	Water	methanol	WKOLLVMJNQIZCI-UHFFFAOYSA-N	XLYOFNOQVPJJNP-UHFFFAOYSA-N	OKKJLVBELUTLKV-UHFFFAOYSA-N	25	0.8	0.2	-2.34775	-3.7854	-0.835498	-2.54956	1.57176	-11.0716	3.68566	-4.618	-23.5085	3.85665	-5.62675	0.568243	-3.58497	-5.04458	-2.28489	-5.44486	3.11742	-1.03303	-18.4639	0.605233	0.411867	0.220133	0.0643333	0.00233333	-0.0071	-0.00496667	0.00453333	-0.0186667	-0.201633	-0.471133	-0.7505
12	VANILLIC ACID	Water	methanol	WKOLLVMJNQIZCI-UHFFFAOYSA-N	XLYOFNOQVPJJNP-UHFFFAOYSA-N	OKKJLVBELUTLKV-UHFFFAOYSA-N	30	0.8	0.2	-2.29499	-3.68376	-0.804156	-2.4432	1.78987	-10.8809	3.77778	-4.56625	-23.5106	4.01223	-5.53858	0.59358	-3.52645	-5.04267	-2.22236	-5.34236	3.1842	-1.0398	-18.4679	0.590633	0.401133	0.213433	0.0620667	0.0018	-0.0071	-0.00513333	0.0045	-0.0171667	-0.1928	-0.454633	-0.726533
12	VANILLIC ACID	Water	methanol	WKOLLVMJNQIZCI-UHFFFAOYSA-N	XLYOFNOQVPJJNP-UHFFFAOYSA-N	OKKJLVBELUTLKV-UHFFFAOYSA-N	35	0.8	0.2	-2.24565	-3.63052	-0.769372	-2.368	2.006	-10.686	3.87191	-4.51454	-23.5109	4.16615	-5.44967	0.619354	-3.46817	-5.04019	-2.16015	-5.23631	3.25256	-1.04637	-18.4707	0.577733	0.391267	0.2072	0.0598667	0.00196667	-0.00676667	-0.00536667	0.00433333	-0.0159	-0.183767	-0.4379	-0.7024
12	VANILLIC ACID	Water	methanol	WKOLLVMJNQIZCI-UHFFFAOYSA-N	XLYOFNOQVPJJNP-UHFFFAOYSA-N	OKKJLVBELUTLKV-UHFFFAOYSA-N	40	0.8	0.2	-2.19723	-3.57716	-0.732312	-2.29148	2.21692	-10.4914	3.96672	-4.46197	-23.5133	4.31807	-5.35974	0.645848	-3.40938	-5.03789	-2.10115	-5.13168	3.32087	-1.05259	-18.4754	0.5687	0.384333	0.203033	0.0588	0.0017	-0.00693333	-0.00483333	0.00446667	-0.0143	-0.174467	-0.421033	-0.678133
12	VANILLIC ACID	Water	methanol	WKOLLVMJNQIZCI-UHFFFAOYSA-N	XLYOFNOQVPJJNP-UHFFFAOYSA-N	OKKJLVBELUTLKV-UHFFFAOYSA-N	45	0.8	0.2	-2.13608	-3.52965	-0.690349	-2.21603	2.42284	-10.2977	4.06171	-4.40859	-23.5177	4.46746	-5.26854	0.672834	-3.35003	-5.03471	-2.04462	-5.02919	3.38888	-1.05856	-18.483	0.4641	0.309767	0.1535	0.0187	-0.0401333	-0.0431	-0.0308	-0.0072	0.0335	-0.00373333	-0.1077	-0.219567
12	VANILLIC ACID	Water	methanol	WKOLLVMJNQIZCI-UHFFFAOYSA-N	XLYOFNOQVPJJNP-UHFFFAOYSA-N	OKKJLVBELUTLKV-UHFFFAOYSA-N	20	0.9	0.1	-2.8729	-3.87519	-0.855924	-3.10297	1.91167	-11.381	3.6219	-4.86238	-23.4348	3.66793	-5.76763	0.506204	-3.78739	-4.72697	-1.75626	-5.61335	3.1157	-1.07499	-18.7078	0.601417	0.405433	0.212733	0.0604	0.00296667	-0.00693333	-0.00603333	0.00398333	-0.0187167	-0.21615	-0.512083	-0.820033
12	VANILLIC ACID	Water	methanol	WKOLLVMJNQIZCI-UHFFFAOYSA-N	XLYOFNOQVPJJNP-UHFFFAOYSA-N	OKKJLVBELUTLKV-UHFFFAOYSA-N	25	0.9	0.1	-2.84164	-3.7854	-0.835498	-3.01331	2.15402	-11.1768	3.7148	-4.80853	-23.4269	3.82749	-5.68802	0.525035	-3.73016	-4.72621	-1.67347	-5.48879	3.18976	-1.07837	-18.7007	0.6122	0.412933	0.2169	0.06225	0.00358333	-0.0068	-0.00556667	0.0046	-0.01675	-0.204567	-0.490067	-0.789083
12	VANILLIC ACID	Water	methanol	WKOLLVMJNQIZCI-UHFFFAOYSA-N	XLYOFNOQVPJJNP-UHFFFAOYSA-N	OKKJLVBELUTLKV-UHFFFAOYSA-N	30	0.9	0.1	-2.78252	-3.68376	-0.804156	-2.9106	2.39041	-10.971	3.81024	-4.75426	-23.4203	3.98567	-5.6078	0.544545	-3.67283	-4.72562	-1.59526	-5.36317	3.26569	-1.08143	-18.6947	0.597317	0.401983	0.210133	0.0601167	0.00306667	-0.0068	-0.00573333	0.00458333	-0.0153333	-0.19565	-0.4729	-0.76385
12	VANILLIC ACID	Water	methanol	WKOLLVMJNQIZCI-UHFFFAOYSA-N	XLYOFNOQVPJJNP-UHFFFAOYSA-N	OKKJLVBELUTLKV-UHFFFAOYSA-N	35	0.9	0.1	-2.72816	-3.63052	-0.769372	-2.84032	2.62344	-10.7612	3.90863	-4.70015	-23.4129	4.14247	-5.52694	0.564589	-3.6156	-4.72491	-1.51903	-5.23425	3.34404	-1.08455	-18.688	0.584283	0.39205	0.203933	0.0580167	0.00323333	-0.00646667	-0.00593333	0.00441667	-0.0141167	-0.186467	-0.45545	-0.73845
12	VANILLIC ACID	Water	methanol	WKOLLVMJNQIZCI-UHFFFAOYSA-N	XLYOFNOQVPJJNP-UHFFFAOYSA-N	OKKJLVBELUTLKV-UHFFFAOYSA-N	40	0.9	0.1	-2.67203	-3.57716	-0.732312	-2.76884	2.85137	-10.5495	4.00928	-4.64585	-23.4062	4.29744	-5.44513	0.585177	-3.55821	-4.72355	-1.44607	-5.10442	3.4241	-1.08764	-18.6827	0.5756	0.385333	0.200017	0.05715	0.00301667	-0.00655	-0.00533333	0.00456667	-0.0125667	-0.176983	-0.43785	-0.712817
12	VANILLIC ACID	Water	methanol	WKOLLVMJNQIZCI-UHFFFAOYSA-N	XLYOFNOQVPJJNP-UHFFFAOYSA-N	OKKJLVBELUTLKV-UHFFFAOYSA-N	45	0.9	0.1	-2.6038	-3.52965	-0.690349	-2.69894	3.07435	-10.3363	4.11186	-4.59139	-23.4002	4.45108	-5.3629	0.606407	-3.5009	-4.72259	-1.37673	-4.97339	3.50545	-1.09049	-18.6776	0.459383	0.30255	0.145083	0.01235	-0.0440667	-0.0473	-0.0344833	-0.00851667	0.041	0.0141333	-0.0866833	-0.198617
12	VANILLIC ACID	Water	methanol	WKOLLVMJNQIZCI-UHFFFAOYSA-N	XLYOFNOQVPJJNP-UHFFFAOYSA-N	OKKJLVBELUTLKV-UHFFFAOYSA-N	20	1	0	-3.87519	-3.87519	-0.855924	-3.63651	2.57404	-11.5593	3.60049	-5.0582	-23.3576	3.62361	-5.74719	0.518316	-3.91189	-4.40293	-1.04957	-5.8121	3.08217	-1.14631	-18.9547	0.605833	0.404667	0.208333	0.0578333	0.00416667	-0.00666667	-0.00666667	0.004	-0.0168333	-0.2195	-0.532167	-0.8605
12	VANILLIC ACID	Water	methanol	WKOLLVMJNQIZCI-UHFFFAOYSA-N	XLYOFNOQVPJJNP-UHFFFAOYSA-N	OKKJLVBELUTLKV-UHFFFAOYSA-N	25	1	0	-3.7854	-3.7854	-0.835498	-3.55619	2.84425	-11.3637	3.67739	-5.0007	-23.346	3.78249	-5.67544	0.530701	-3.85496	-4.40227	-0.938245	-5.68826	3.14669	-1.14574	-18.9437	0.619167	0.414	0.213667	0.0601667	0.00483333	-0.0065	-0.00616667	0.00466667	-0.0148333	-0.2075	-0.509	-0.827667
12	VANILLIC ACID	Water	methanol	WKOLLVMJNQIZCI-UHFFFAOYSA-N	XLYOFNOQVPJJNP-UHFFFAOYSA-N	OKKJLVBELUTLKV-UHFFFAOYSA-N	30	1	0	-3.68376	-3.68376	-0.804156	-3.46307	3.10896	-11.1662	3.75668	-4.94336	-23.3347	3.94055	-5.60394	0.543437	-3.7984	-4.40209	-0.831587	-5.56225	3.21324	-1.14496	-18.9326	0.604	0.402833	0.206833	0.0581667	0.00433333	-0.0065	-0.00633333	0.00466667	-0.0135	-0.1985	-0.491167	-0.801167
12	VANILLIC ACID	Water	methanol	WKOLLVMJNQIZCI-UHFFFAOYSA-N	XLYOFNOQVPJJNP-UHFFFAOYSA-N	OKKJLVBELUTLKV-UHFFFAOYSA-N	35	1	0	-3.63052	-3.63052	-0.769372	-3.4037	3.36928	-10.9659	3.8386	-4.88637	-23.323	4.09701	-5.53159	0.556407	-3.74157	-4.40143	-0.727731	-5.43427	3.28219	-1.1448	-18.9216	0.590833	0.392833	0.200667	0.0561667	0.0045	-0.00616667	-0.0065	0.0045	-0.0123333	-0.189167	-0.473	-0.7745
12	VANILLIC ACID	Water	methanol	WKOLLVMJNQIZCI-UHFFFAOYSA-N	XLYOFNOQVPJJNP-UHFFFAOYSA-N	OKKJLVBELUTLKV-UHFFFAOYSA-N	40	1	0	-3.57716	-3.57716	-0.732312	-3.34296	3.62447	-10.7633	3.92307	-4.82961	-23.3115	4.25227	-5.45904	0.569715	-3.6849	-4.40079	-0.627803	-5.30425	3.35336	-1.14471	-18.9107	0.5825	0.386333	0.197	0.0555	0.00433333	-0.00616667	-0.00583333	0.00466667	-0.0108333	-0.1795	-0.454667	-0.7475
12	VANILLIC ACID	Water	methanol	WKOLLVMJNQIZCI-UHFFFAOYSA-N	XLYOFNOQVPJJNP-UHFFFAOYSA-N	OKKJLVBELUTLKV-UHFFFAOYSA-N	45	1	0	-3.52965	-3.52965	-0.690349	-3.28404	3.87461	-10.5584	4.01008	-4.77307	-23.3	4.40681	-5.3869	0.583438	-3.6288	-4.4006	-0.532195	-5.17152	3.42664	-1.14427	-18.8995	0.454667	0.295333	0.136667	0.006	-0.048	-0.0515	-0.0381667	-0.00983333	0.0485	0.032	-0.0656667	-0.177667
13	TRANS-CINNAMIC ACID	ethanol	water	WBYWAXJHAXSJNI-VOTSOKGWSA-N	LFQSCWFLJHTTHZ-UHFFFAOYSA-N	XLYOFNOQVPJJNP-UHFFFAOYSA-N	15	0	1	-4.72125	-1.23849	-4.72125	-4.58733	3.22848	-10.1021	3.57396	-3.2779	-22.8481	3.46382	-5.81879	0.50616	-3.96928	-4.4036	-0.23534	-4.28335	3.0678	0.69138	-18.4445	0.396167	0.2445	0.0995	-0.00916667	-0.0475	-0.0495	-0.0378333	-0.0106667	0.0736667	0.0791667	-0.039	-0.172167
13	TRANS-CINNAMIC ACID	ethanol	water	WBYWAXJHAXSJNI-VOTSOKGWSA-N	LFQSCWFLJHTTHZ-UHFFFAOYSA-N	XLYOFNOQVPJJNP-UHFFFAOYSA-N	20	0	1	-4.56864	-1.17522	-4.56864	-4.45068	3.47845	-9.9273	3.65098	-3.25006	-22.8358	3.62433	-5.74794	0.5183	-3.91285	-4.40329	-0.14588	-4.17936	3.13268	0.66279	-18.4325	0.503167	0.331167	0.167667	0.0475	0.00366667	-0.00766667	-0.0085	0.002	0.00633333	-0.151833	-0.461333	-0.792667
13	TRANS-CINNAMIC ACID	ethanol	water	WBYWAXJHAXSJNI-VOTSOKGWSA-N	LFQSCWFLJHTTHZ-UHFFFAOYSA-N	XLYOFNOQVPJJNP-UHFFFAOYSA-N	25	0	1	-4.4318	-1.15304	-4.4318	-4.33621	3.72365	-9.74979	3.73056	-3.22202	-22.8235	3.78362	-5.67668	0.5307	-3.85635	-4.40297	-0.05997	-4.07311	3.19986	0.63433	-18.4205	0.519667	0.343	0.175	0.0503333	0.00433333	-0.00733333	-0.00866667	0.00266667	0.0075	-0.142	-0.4405	-0.762333
13	TRANS-CINNAMIC ACID	ethanol	water	WBYWAXJHAXSJNI-VOTSOKGWSA-N	LFQSCWFLJHTTHZ-UHFFFAOYSA-N	XLYOFNOQVPJJNP-UHFFFAOYSA-N	30	0	1	-4.27572	-1.09103	-4.27572	-4.19771	3.96385	-9.56969	3.81275	-3.1938	-22.8113	3.94134	-5.60452	0.543336	-3.79945	-4.40223	0.0225142	-3.96517	3.26941	0.60565	-18.409	0.508167	0.334833	0.170333	0.0493333	0.004	-0.0075	-0.00816667	0.00266667	0.0075	-0.135333	-0.424833	-0.738167
13	TRANS-CINNAMIC ACID	ethanol	water	WBYWAXJHAXSJNI-VOTSOKGWSA-N	LFQSCWFLJHTTHZ-UHFFFAOYSA-N	XLYOFNOQVPJJNP-UHFFFAOYSA-N	35	0	1	-4.13077	-1.04817	-4.13077	-4.07255	4.19917	-9.38688	3.89765	-3.16543	-22.7991	4.09824	-5.53267	0.556334	-3.74302	-4.40192	0.10093	-3.85421	3.34132	0.577586	-18.3972	0.497833	0.327667	0.166167	0.0483333	0.0045	-0.00733333	-0.0085	0.00266667	0.008	-0.128	-0.4085	-0.713833
13	TRANS-CINNAMIC ACID	ethanol	water	WBYWAXJHAXSJNI-VOTSOKGWSA-N	LFQSCWFLJHTTHZ-UHFFFAOYSA-N	XLYOFNOQVPJJNP-UHFFFAOYSA-N	40	0	1	-3.97881	-1.00939	-3.97881	-3.94328	4.42943	-9.20147	3.98526	-3.13691	-22.787	4.25397	-5.4606	0.569673	-3.68673	-4.40163	0.175455	-3.74087	3.41559	0.549821	-18.3854	0.492667	0.3235	0.164167	0.048	0.00416667	-0.007	-0.00783333	0.0025	0.00833333	-0.120667	-0.392167	-0.688333
13	TRANS-CINNAMIC ACID	ethanol	water	WBYWAXJHAXSJNI-VOTSOKGWSA-N	LFQSCWFLJHTTHZ-UHFFFAOYSA-N	XLYOFNOQVPJJNP-UHFFFAOYSA-N	45	0	1	-3.82391	-0.954834	-3.82391	-3.80784	4.65445	-9.01356	4.07557	-3.10824	-22.7752	4.40813	-5.38785	0.583293	-3.63029	-4.40092	0.246322	-3.62571	3.49228	0.522054	-18.3743	0.367667	0.235	0.1055	-0.00133333	-0.0483333	-0.0525	-0.04	-0.0116667	0.0666667	0.0885	-0.005	-0.120833
13	TRANS-CINNAMIC ACID	ethanol	water	WBYWAXJHAXSJNI-VOTSOKGWSA-N	LFQSCWFLJHTTHZ-UHFFFAOYSA-N	XLYOFNOQVPJJNP-UHFFFAOYSA-N	50	0	1	-3.66959	-0.91186	-3.66959	-3.67576	4.87418	-8.82323	4.16856	-3.07945	-22.7636	4.56157	-5.31555	0.597361	-3.5745	-4.40068	0.312612	-3.50768	3.5712	0.495055	-18.3629	0.488833	0.321167	0.162667	0.0483333	0.00483333	-0.0065	-0.008	0.003	0.00983333	-0.106	-0.358167	-0.637333
13	TRANS-CINNAMIC ACID	ethanol	water	WBYWAXJHAXSJNI-VOTSOKGWSA-N	LFQSCWFLJHTTHZ-UHFFFAOYSA-N	XLYOFNOQVPJJNP-UHFFFAOYSA-N	55	0	1	-3.51286	-0.87592	-3.51286	-3.5437	5.08835	-8.63067	4.26414	-3.05054	-22.7524	4.71343	-5.24267	0.611756	-3.51868	-4.40004	0.374924	-3.388	3.65238	0.468144	-18.3524	0.3585	0.232	0.106667	0.000666667	-0.0486667	-0.0535	-0.041	-0.0121667	0.0646667	0.0916667	0.00666667	-0.1035
13	TRANS-CINNAMIC ACID	ethanol	water	WBYWAXJHAXSJNI-VOTSOKGWSA-N	LFQSCWFLJHTTHZ-UHFFFAOYSA-N	XLYOFNOQVPJJNP-UHFFFAOYSA-N	15	0.0416392	0.958361	-3.31876	-1.23849	-4.72125	-4.19587	2.72797	-10.138	3.55964	-3.23271	-22.9361	3.4582	-5.89179	0.510239	-3.93481	-4.65554	-0.730232	-4.24621	3.0494	0.7021	-18.2805	0.398825	0.24847	0.104184	-0.00570367	-0.0456471	-0.0476262	-0.0362857	-0.0103405	0.0694542	0.0695272	-0.0501524	-0.183361
13	TRANS-CINNAMIC ACID	ethanol	water	WBYWAXJHAXSJNI-VOTSOKGWSA-N	LFQSCWFLJHTTHZ-UHFFFAOYSA-N	XLYOFNOQVPJJNP-UHFFFAOYSA-N	20	0.0416392	0.958361	-3.19314	-1.17522	-4.56864	-4.05588	2.96253	-9.9518	3.64845	-3.20529	-22.9248	3.61985	-5.81645	0.525633	-3.87811	-4.65523	-0.65732	-4.13535	3.12282	0.672816	-18.2696	0.500967	0.331229	0.169318	0.0485063	0.00338213	-0.00752093	-0.00815995	0.0017918	0.00495924	-0.151604	-0.454525	-0.777531
13	TRANS-CINNAMIC ACID	ethanol	water	WBYWAXJHAXSJNI-VOTSOKGWSA-N	LFQSCWFLJHTTHZ-UHFFFAOYSA-N	XLYOFNOQVPJJNP-UHFFFAOYSA-N	25	0.0416392	0.958361	-3.06601	-1.15304	-4.4318	-3.93878	3.19244	-9.76223	3.74048	-3.17764	-22.9136	3.78021	-5.74048	0.541477	-3.82129	-4.65492	-0.587768	-4.02175	3.199	0.643653	-18.2586	0.516377	0.342278	0.176138	0.0511245	0.00402104	-0.00720842	-0.00833355	0.00245153	0.00611897	-0.141944	-0.434192	-0.747982
13	TRANS-CINNAMIC ACID	ethanol	water	WBYWAXJHAXSJNI-VOTSOKGWSA-N	LFQSCWFLJHTTHZ-UHFFFAOYSA-N	XLYOFNOQVPJJNP-UHFFFAOYSA-N	30	0.0416392	0.958361	-2.93742	-1.09103	-4.27572	-3.79724	3.41725	-9.56971	3.83557	-3.14975	-22.9025	3.93889	-5.66339	0.557757	-3.76404	-4.65421	-0.521643	-3.90632	3.27781	0.614292	-18.2483	0.504974	0.334174	0.171478	0.050062	0.00369465	-0.0073612	-0.00784049	0.00243765	0.00614673	-0.135319	-0.41881	-0.72437
13	TRANS-CINNAMIC ACID	ethanol	water	WBYWAXJHAXSJNI-VOTSOKGWSA-N	LFQSCWFLJHTTHZ-UHFFFAOYSA-N	XLYOFNOQVPJJNP-UHFFFAOYSA-N	35	0.0416392	0.958361	-2.80799	-1.04817	-4.13077	-3.6693	3.63721	-9.37422	3.93367	-3.12166	-22.8916	4.0967	-5.58639	0.57458	-3.70723	-4.65395	-0.459489	-3.78783	3.35909	0.585567	-18.2377	0.494676	0.327014	0.16727	0.0490065	0.00418077	-0.00721536	-0.00817383	0.00245153	0.00667448	-0.128056	-0.402782	-0.700578
13	TRANS-CINNAMIC ACID	ethanol	water	WBYWAXJHAXSJNI-VOTSOKGWSA-N	LFQSCWFLJHTTHZ-UHFFFAOYSA-N	XLYOFNOQVPJJNP-UHFFFAOYSA-N	40	0.0416392	0.958361	-2.67716	-1.00939	-3.97881	-3.53746	3.85196	-9.17618	4.03456	-3.09336	-22.881	4.25282	-5.50844	0.591864	-3.65014	-4.65328	-0.400862	-3.66774	3.4427	0.556785	-18.2278	0.489356	0.322737	0.165145	0.0485899	0.00383355	-0.0068959	-0.00753492	0.00227098	0.0070217	-0.120792	-0.386761	-0.675647
13	TRANS-CINNAMIC ACID	ethanol	water	WBYWAXJHAXSJNI-VOTSOKGWSA-N	LFQSCWFLJHTTHZ-UHFFFAOYSA-N	XLYOFNOQVPJJNP-UHFFFAOYSA-N	45	0.0416392	0.958361	-2.54561	-0.954834	-3.82391	-3.39903	4.06115	-8.97607	4.13794	-3.06487	-22.871	4.40768	-5.43017	0.609683	-3.59324	-4.65268	-0.346531	-3.5459	3.52826	0.528374	-18.2183	0.369166	0.23763	0.108706	0.00119278	-0.0464804	-0.0504944	-0.0383622	-0.011285	0.0629608	0.0798737	-0.0153543	-0.13134
13	TRANS-CINNAMIC ACID	ethanol	water	WBYWAXJHAXSJNI-VOTSOKGWSA-N	LFQSCWFLJHTTHZ-UHFFFAOYSA-N	XLYOFNOQVPJJNP-UHFFFAOYSA-N	50	0.0416392	0.958361	-2.41308	-0.91186	-3.66959	-3.26402	4.26466	-8.77423	4.24355	-3.03618	-22.8615	4.56083	-5.35111	0.627988	-3.53622	-4.65172	-0.296174	-3.42312	3.61556	0.500039	-18.2098	0.484919	0.319938	0.163305	0.0487289	0.00449328	-0.00640284	-0.00772241	0.00276404	0.00853558	-0.106291	-0.353454	-0.625869
13	TRANS-CINNAMIC ACID	ethanol	water	WBYWAXJHAXSJNI-VOTSOKGWSA-N	LFQSCWFLJHTTHZ-UHFFFAOYSA-N	XLYOFNOQVPJJNP-UHFFFAOYSA-N	55	0.0416392	0.958361	-2.27992	-0.87592	-3.51286	-3.12887	4.46198	-8.57132	4.35096	-3.00729	-22.853	4.71272	-5.27187	0.646844	-3.47949	-4.65085	-0.250737	-3.29945	3.70412	0.472197	-18.2021	0.359645	0.234207	0.109422	0.00294294	-0.0467998	-0.0514527	-0.0393136	-0.0117503	0.0611204	0.0833527	-0.00343084	-0.113827
13	TRANS-CINNAMIC ACID	ethanol	water	WBYWAXJHAXSJNI-VOTSOKGWSA-N	LFQSCWFLJHTTHZ-UHFFFAOYSA-N	XLYOFNOQVPJJNP-UHFFFAOYSA-N	15	0.0890531	0.910947	-2.48492	-1.23849	-4.72125	-3.8178	2.24729	-10.1723	3.53435	-3.18176	-23.0163	3.44504	-5.95395	0.528812	-3.89089	-4.94139	-1.19775	-4.21837	3.00554	0.70913	-18.0749	0.401851	0.25299	0.109518	-0.00176042	-0.0435371	-0.0454926	-0.0345235	-0.00996908	0.0646575	0.0585509	-0.0628514	-0.196107
13	TRANS-CINNAMIC ACID	ethanol	water	WBYWAXJHAXSJNI-VOTSOKGWSA-N	LFQSCWFLJHTTHZ-UHFFFAOYSA-N	XLYOFNOQVPJJNP-UHFFFAOYSA-N	20	0.0890531	0.910947	-2.38437	-1.17522	-4.56864	-3.67611	2.46868	-9.98093	3.62937	-3.15496	-23.0064	3.60752	-5.8738	0.54788	-3.83409	-4.94115	-1.13884	-4.10713	3.08149	0.679126	-18.0652	0.498462	0.3313	0.171199	0.0496521	0.00305814	-0.00735498	-0.00777273	0.00155473	0.00339458	-0.151344	-0.446773	-0.760296
13	TRANS-CINNAMIC ACID	ethanol	water	WBYWAXJHAXSJNI-VOTSOKGWSA-N	LFQSCWFLJHTTHZ-UHFFFAOYSA-N	XLYOFNOQVPJJNP-UHFFFAOYSA-N	25	0.0890531	0.910947	-2.28912	-1.15304	-4.4318	-3.55811	2.68564	-9.7863	3.72746	-3.12786	-22.9964	3.76823	-5.79222	0.567523	-3.77672	-4.94045	-1.08259	-3.99408	3.15994	0.648863	-18.056	0.512631	0.341456	0.177434	0.0520253	0.00366543	-0.00706617	-0.00795424	0.00220656	0.00454641	-0.141881	-0.427008	-0.73164
13	TRANS-CINNAMIC ACID	ethanol	water	WBYWAXJHAXSJNI-VOTSOKGWSA-N	LFQSCWFLJHTTHZ-UHFFFAOYSA-N	XLYOFNOQVPJJNP-UHFFFAOYSA-N	30	0.0890531	0.910947	-2.1831	-1.09103	-4.27572	-3.41509	2.89731	-9.58937	3.82821	-3.10044	-22.9871	3.92755	-5.7099	0.587839	-3.71925	-4.93984	-1.03024	-3.87947	3.24037	0.618805	-18.0472	0.501339	0.333423	0.172782	0.0508918	0.00334694	-0.00720316	-0.00746908	0.00217687	0.00460577	-0.135304	-0.41195	-0.70866
13	TRANS-CINNAMIC ACID	ethanol	water	WBYWAXJHAXSJNI-VOTSOKGWSA-N	LFQSCWFLJHTTHZ-UHFFFAOYSA-N	XLYOFNOQVPJJNP-UHFFFAOYSA-N	35	0.0890531	0.910947	-2.07842	-1.04817	-4.13077	-3.2859	3.10415	-9.39009	3.93144	-3.07275	-22.978	4.08548	-5.62692	0.608798	-3.66177	-4.93927	-0.981335	-3.76317	3.32264	0.589022	-18.0388	0.49108	0.326272	0.168527	0.049773	0.00381726	-0.00708102	-0.00780242	0.00220656	0.00516514	-0.128119	-0.39627	-0.685485
13	TRANS-CINNAMIC ACID	ethanol	water	WBYWAXJHAXSJNI-VOTSOKGWSA-N	LFQSCWFLJHTTHZ-UHFFFAOYSA-N	XLYOFNOQVPJJNP-UHFFFAOYSA-N	40	0.0890531	0.910947	-1.97228	-1.00939	-3.97881	-3.15291	3.30554	-9.18935	4.03664	-3.04478	-22.9697	4.24162	-5.54283	0.630376	-3.60398	-4.93835	-0.936078	-3.64652	3.40626	0.559195	-18.0313	0.485587	0.321867	0.166259	0.0492616	0.00345424	-0.00677737	-0.00719512	0.00201021	0.00552816	-0.120934	-0.380605	-0.661202
13	TRANS-CINNAMIC ACID	ethanol	water	WBYWAXJHAXSJNI-VOTSOKGWSA-N	LFQSCWFLJHTTHZ-UHFFFAOYSA-N	XLYOFNOQVPJJNP-UHFFFAOYSA-N	45	0.0890531	0.910947	-1.86088	-0.954834	-3.82391	-3.01264	3.50074	-8.98815	4.14322	-3.01649	-22.9625	4.39637	-5.45831	0.652646	-3.54628	-4.93759	-0.895634	-3.52984	3.49057	0.529785	-18.0249	0.370873	0.240625	0.112357	0.00406922	-0.0443705	-0.0482106	-0.0364972	-0.0108503	0.0587409	0.0700512	-0.0271445	-0.143304
13	TRANS-CINNAMIC ACID	ethanol	water	WBYWAXJHAXSJNI-VOTSOKGWSA-N	LFQSCWFLJHTTHZ-UHFFFAOYSA-N	XLYOFNOQVPJJNP-UHFFFAOYSA-N	50	0.0890531	0.910947	-1.7499	-0.91186	-3.66959	-2.87563	3.68958	-8.78713	4.25066	-2.98788	-22.9566	4.5484	-5.37178	0.675306	-3.48772	-4.93513	-0.85882	-3.41535	3.57535	0.49984	-18.0215	0.480462	0.31854	0.164032	0.0491793	0.00410607	-0.00629221	-0.00740631	0.00249537	0.00705784	-0.106623	-0.348089	-0.612814
13	TRANS-CINNAMIC ACID	ethanol	water	WBYWAXJHAXSJNI-VOTSOKGWSA-N	LFQSCWFLJHTTHZ-UHFFFAOYSA-N	XLYOFNOQVPJJNP-UHFFFAOYSA-N	55	0.0890531	0.910947	-1.63854	-0.87592	-3.51286	-2.73795	3.87103	-8.58763	4.35813	-2.95891	-22.9527	4.69943	-5.28561	0.698803	-3.42963	-4.93395	-0.828399	-3.30202	3.65933	0.47072	-18.0187	0.360949	0.23672	0.112559	0.0055349	-0.0446741	-0.0491216	-0.0373933	-0.0112761	0.0570823	0.0738857	-0.0149287	-0.125585
13	TRANS-CINNAMIC ACID	ethanol	water	WBYWAXJHAXSJNI-VOTSOKGWSA-N	LFQSCWFLJHTTHZ-UHFFFAOYSA-N	XLYOFNOQVPJJNP-UHFFFAOYSA-N	15	0.143532	0.856468	-2.16653	-1.23849	-4.72125	-3.45483	1.78916	-10.198	3.50708	-3.12325	-23.0925	3.42253	-6.00202	0.565132	-3.83431	-5.26925	-1.63337	-4.19594	2.94195	0.71106	-17.8233	0.405329	0.258183	0.115647	0.00277045	-0.0411128	-0.043041	-0.0324987	-0.00954233	0.059146	0.0459389	-0.0774428	-0.210753
13	TRANS-CINNAMIC ACID	ethanol	water	WBYWAXJHAXSJNI-VOTSOKGWSA-N	LFQSCWFLJHTTHZ-UHFFFAOYSA-N	XLYOFNOQVPJJNP-UHFFFAOYSA-N	20	0.143532	0.856468	-2.04364	-1.17522	-4.56864	-3.31281	1.99921	-10.0076	3.60299	-3.09728	-23.0843	3.58505	-5.9164	0.588106	-3.77724	-5.26868	-1.58584	-4.09117	3.01488	0.679964	-17.8156	0.495583	0.331382	0.17336	0.0509687	0.00268586	-0.0071643	-0.00732782	0.00128234	0.00159676	-0.151044	-0.437866	-0.740493
13	TRANS-CINNAMIC ACID	ethanol	water	WBYWAXJHAXSJNI-VOTSOKGWSA-N	LFQSCWFLJHTTHZ-UHFFFAOYSA-N	XLYOFNOQVPJJNP-UHFFFAOYSA-N	25	0.143532	0.856468	-1.94493	-1.15304	-4.4318	-3.19535	2.20512	-9.81469	3.70119	-3.07095	-23.0762	3.74536	-5.82856	0.611645	-3.71926	-5.26668	-1.54024	-3.98613	3.08955	0.648307	-17.8096	0.508328	0.340512	0.178923	0.0530605	0.00325684	-0.00690274	-0.00751841	0.00192508	0.00273951	-0.141809	-0.418755	-0.712862
13	TRANS-CINNAMIC ACID	ethanol	water	WBYWAXJHAXSJNI-VOTSOKGWSA-N	LFQSCWFLJHTTHZ-UHFFFAOYSA-N	XLYOFNOQVPJJNP-UHFFFAOYSA-N	30	0.143532	0.856468	-1.82429	-1.09103	-4.27572	-3.052	2.40531	-9.62107	3.80095	-3.04416	-23.0693	3.90447	-5.74046	0.636126	-3.66135	-5.26587	-1.49916	-3.88061	3.16482	0.617192	-17.8035	0.497163	0.332561	0.17428	0.0518452	0.00294743	-0.00702156	-0.00704233	0.00187724	0.00283519	-0.135285	-0.404069	-0.69061
13	TRANS-CINNAMIC ACID	ethanol	water	WBYWAXJHAXSJNI-VOTSOKGWSA-N	LFQSCWFLJHTTHZ-UHFFFAOYSA-N	XLYOFNOQVPJJNP-UHFFFAOYSA-N	35	0.143532	0.856468	-1.73407	-1.04817	-4.13077	-2.92267	2.60067	-9.42648	3.90205	-3.01699	-23.0631	4.06167	-5.65103	0.661295	-3.60299	-5.26473	-1.461	-3.77545	3.24076	0.585998	-17.7984	0.486949	0.325418	0.16997	0.0506538	0.00339958	-0.00692666	-0.00737566	0.00192508	0.00343088	-0.128191	-0.388788	-0.668142
13	TRANS-CINNAMIC ACID	ethanol	water	WBYWAXJHAXSJNI-VOTSOKGWSA-N	LFQSCWFLJHTTHZ-UHFFFAOYSA-N	XLYOFNOQVPJJNP-UHFFFAOYSA-N	40	0.143532	0.856468	-1.59349	-1.00939	-3.97881	-2.78948	2.79006	-9.23245	4.00368	-2.98939	-23.0583	4.21696	-5.56039	0.687083	-3.54427	-5.26279	-1.4269	-3.67206	3.3166	0.554875	-17.7955	0.481256	0.320869	0.16754	0.0500334	0.00301841	-0.00664117	-0.00680468	0.00171057	0.00381206	-0.121097	-0.373531	-0.644604
13	TRANS-CINNAMIC ACID	ethanol	water	WBYWAXJHAXSJNI-VOTSOKGWSA-N	LFQSCWFLJHTTHZ-UHFFFAOYSA-N	XLYOFNOQVPJJNP-UHFFFAOYSA-N	45	0.143532	0.856468	-1.48	-0.954834	-3.82391	-2.64791	2.97215	-9.04078	4.10488	-2.96126	-23.056	4.36939	-5.46766	0.713474	-3.48439	-5.25991	-1.39724	-3.57312	3.39141	0.523126	-17.7961	0.372834	0.244066	0.116552	0.0073743	-0.0419461	-0.0455865	-0.0343544	-0.010351	0.0538923	0.0587649	-0.0406917	-0.157051
13	TRANS-CINNAMIC ACID	ethanol	water	WBYWAXJHAXSJNI-VOTSOKGWSA-N	LFQSCWFLJHTTHZ-UHFFFAOYSA-N	XLYOFNOQVPJJNP-UHFFFAOYSA-N	50	0.143532	0.856468	-1.36352	-0.91186	-3.66959	-2.50909	3.14668	-8.85244	4.20488	-2.93259	-23.0563	4.51976	-5.37411	0.740524	-3.42415	-5.257	-1.37308	-3.47833	3.46436	0.491558	-17.7993	0.475341	0.316932	0.164867	0.0496969	0.00366115	-0.00616509	-0.00704312	0.00218665	0.0053599	-0.107005	-0.341924	-0.597814
13	TRANS-CINNAMIC ACID	ethanol	water	WBYWAXJHAXSJNI-VOTSOKGWSA-N	LFQSCWFLJHTTHZ-UHFFFAOYSA-N	XLYOFNOQVPJJNP-UHFFFAOYSA-N	55	0.143532	0.856468	-1.27032	-0.87592	-3.51286	-2.36853	3.31176	-8.66993	4.3023	-2.90323	-23.0605	4.66668	-5.2783	0.767973	-3.36251	-5.25239	-1.35492	-3.39163	3.53433	0.459279	-17.8081	0.362447	0.239607	0.116164	0.00851311	-0.0422316	-0.046443	-0.0351869	-0.0107313	0.0524425	0.063008	-0.02814	-0.139096
13	TRANS-CINNAMIC ACID	ethanol	water	WBYWAXJHAXSJNI-VOTSOKGWSA-N	LFQSCWFLJHTTHZ-UHFFFAOYSA-N	XLYOFNOQVPJJNP-UHFFFAOYSA-N	15	0.206784	0.793216	-1.84952	-1.23849	-4.72125	-3.10581	1.35272	-10.2137	3.47988	-3.0547	-23.1679	3.38707	-6.02808	0.623731	-3.75897	-5.6467	-2.03435	-4.1856	2.85615	0.704272	-17.5212	0.409366	0.264213	0.122763	0.00803085	-0.0382981	-0.0401947	-0.0301479	-0.00904686	0.052747	0.0312962	-0.0943836	-0.227757
13	TRANS-CINNAMIC ACID	ethanol	water	WBYWAXJHAXSJNI-VOTSOKGWSA-N	LFQSCWFLJHTTHZ-UHFFFAOYSA-N	XLYOFNOQVPJJNP-UHFFFAOYSA-N	20	0.206784	0.793216	-1.76379	-1.17522	-4.56864	-2.9648	1.55315	-10.0311	3.57108	-3.02986	-23.1622	3.54903	-5.93741	0.650602	-3.70201	-5.64598	-1.99588	-4.0937	2.92048	0.672148	-17.5162	0.492242	0.331477	0.175869	0.0524973	0.00225364	-0.00694292	-0.00681127	0.000966081	-0.00049053	-0.150696	-0.427524	-0.717501
13	TRANS-CINNAMIC ACID	ethanol	water	WBYWAXJHAXSJNI-VOTSOKGWSA-N	LFQSCWFLJHTTHZ-UHFFFAOYSA-N	XLYOFNOQVPJJNP-UHFFFAOYSA-N	25	0.206784	0.793216	-1.69212	-1.15304	-4.4318	-2.84935	1.74979	-9.84719	3.66341	-3.00454	-23.1567	3.70867	-5.84439	0.678057	-3.64403	-5.64383	-1.95888	-4.0028	2.98535	0.639487	-17.5129	0.503331	0.339416	0.180652	0.0542622	0.00278246	-0.00671298	-0.0070124	0.00159828	0.000641672	-0.141724	-0.409172	-0.691062
13	TRANS-CINNAMIC ACID	ethanol	water	WBYWAXJHAXSJNI-VOTSOKGWSA-N	LFQSCWFLJHTTHZ-UHFFFAOYSA-N	XLYOFNOQVPJJNP-UHFFFAOYSA-N	30	0.206784	0.793216	-1.60227	-1.09103	-4.27572	-2.7068	1.94	-9.66499	3.75577	-2.97852	-23.1536	3.86627	-5.7499	0.706349	-3.58524	-5.64166	-1.92627	-3.91509	3.04942	0.606722	-17.512	0.492313	0.331559	0.17602	0.052952	0.00248359	-0.00681072	-0.00654686	0.00152936	0.000779528	-0.135264	-0.394919	-0.669652
13	TRANS-CINNAMIC ACID	ethanol	water	WBYWAXJHAXSJNI-VOTSOKGWSA-N	LFQSCWFLJHTTHZ-UHFFFAOYSA-N	XLYOFNOQVPJJNP-UHFFFAOYSA-N	35	0.206784	0.793216	-1.51804	-1.04817	-4.13077	-2.57838	2.12529	-9.48371	3.848	-2.95197	-23.1518	4.021	-5.65295	0.735089	-3.52521	-5.63779	-1.89571	-3.83076	3.11291	0.573242	-17.514	0.482152	0.324427	0.171646	0.0516763	0.00291466	-0.00674745	-0.00688019	0.00159828	0.00141738	-0.128276	-0.380102	-0.648007
13	TRANS-CINNAMIC ACID	ethanol	water	WBYWAXJHAXSJNI-VOTSOKGWSA-N	LFQSCWFLJHTTHZ-UHFFFAOYSA-N	XLYOFNOQVPJJNP-UHFFFAOYSA-N	40	0.206784	0.793216	-1.43359	-1.00939	-3.97881	-2.44589	2.30385	-9.3058	3.93901	-2.92474	-23.1528	4.17356	-5.55496	0.764534	-3.46455	-5.63397	-1.86971	-3.75084	3.17448	0.539814	-17.5188	0.476227	0.319709	0.169026	0.0509294	0.0025124	-0.00648304	-0.00635138	0.00136269	0.00181965	-0.121287	-0.365319	-0.625333
13	TRANS-CINNAMIC ACID	ethanol	water	WBYWAXJHAXSJNI-VOTSOKGWSA-N	LFQSCWFLJHTTHZ-UHFFFAOYSA-N	XLYOFNOQVPJJNP-UHFFFAOYSA-N	45	0.206784	0.793216	-1.34107	-0.954834	-3.82391	-2.30343	2.47343	-9.13437	4.02738	-2.89661	-23.1583	4.32259	-5.45451	0.794529	-3.40208	-5.62919	-1.84916	-3.67986	3.23285	0.505467	-17.5292	0.375111	0.248062	0.121422	0.0112115	-0.0391315	-0.0425399	-0.0318665	-0.00977115	0.0482629	0.0456613	-0.0564202	-0.173012
13	TRANS-CINNAMIC ACID	ethanol	water	WBYWAXJHAXSJNI-VOTSOKGWSA-N	LFQSCWFLJHTTHZ-UHFFFAOYSA-N	XLYOFNOQVPJJNP-UHFFFAOYSA-N	50	0.206784	0.793216	-1.25162	-0.91186	-3.66959	-2.16288	2.63369	-8.97072	4.11212	-2.86754	-23.169	4.46717	-5.3508	0.824607	-3.3373	-5.6215	-1.83348	-3.61992	3.28751	0.469761	-17.5475	0.469396	0.315067	0.165837	0.0502978	0.0031446	-0.0060175	-0.00662144	0.00182823	0.00338857	-0.107447	-0.334766	-0.580399
13	TRANS-CINNAMIC ACID	ethanol	water	WBYWAXJHAXSJNI-VOTSOKGWSA-N	LFQSCWFLJHTTHZ-UHFFFAOYSA-N	XLYOFNOQVPJJNP-UHFFFAOYSA-N	55	0.206784	0.793216	-1.16352	-0.87592	-3.51286	-2.01889	2.78147	-8.81925	4.19117	-2.83715	-23.1876	4.60567	-5.24264	0.854598	-3.26901	-5.61006	-1.8242	-3.57661	3.33657	0.431859	-17.5775	0.364187	0.24296	0.120349	0.0119708	-0.0393959	-0.0433331	-0.0326253	-0.0100988	0.0470556	0.0503788	-0.0434784	-0.154782
13	TRANS-CINNAMIC ACID	ethanol	water	WBYWAXJHAXSJNI-VOTSOKGWSA-N	LFQSCWFLJHTTHZ-UHFFFAOYSA-N	XLYOFNOQVPJJNP-UHFFFAOYSA-N	15	0.281111	0.718889	-1.72106	-1.23849	-4.72125	-2.76796	0.93518	-10.2253	3.44724	-2.97284	-23.2457	3.33565	-6.0241	0.711269	-3.65797	-6.08801	-2.40047	-4.20123	2.73597	0.685133	-17.1577	0.414111	0.271299	0.131125	0.0142124	-0.0349906	-0.03685	-0.0273854	-0.00846463	0.0452276	0.0140895	-0.114291	-0.247739
13	TRANS-CINNAMIC ACID	ethanol	water	WBYWAXJHAXSJNI-VOTSOKGWSA-N	LFQSCWFLJHTTHZ-UHFFFAOYSA-N	XLYOFNOQVPJJNP-UHFFFAOYSA-N	20	0.281111	0.718889	-1.63954	-1.17522	-4.56864	-2.62972	1.12806	-10.0582	3.528	-2.94943	-23.2437	3.49521	-5.92777	0.741266	-3.60053	-6.08552	-2.36715	-4.13039	2.78673	0.651099	-17.1582	0.488315	0.331588	0.178817	0.0542935	0.00174574	-0.00668278	-0.00620426	0.000594445	-0.00294333	-0.150287	-0.415372	-0.690483
13	TRANS-CINNAMIC ACID	ethanol	water	WBYWAXJHAXSJNI-VOTSOKGWSA-N	LFQSCWFLJHTTHZ-UHFFFAOYSA-N	XLYOFNOQVPJJNP-UHFFFAOYSA-N	25	0.281111	0.718889	-1.57654	-1.15304	-4.4318	-2.5182	1.31765	-9.89067	3.60872	-2.92541	-23.2422	3.65267	-5.82974	0.77172	-3.54234	-6.08207	-2.33502	-4.06093	2.837	0.61693	-17.1601	0.497459	0.338127	0.182684	0.0556744	0.002225	-0.00649	-0.00641778	0.00121426	-0.00182352	-0.141625	-0.397912	-0.665444
13	TRANS-CINNAMIC ACID	ethanol	water	WBYWAXJHAXSJNI-VOTSOKGWSA-N	LFQSCWFLJHTTHZ-UHFFFAOYSA-N	XLYOFNOQVPJJNP-UHFFFAOYSA-N	30	0.281111	0.718889	-1.49177	-1.09103	-4.27572	-2.378	1.49982	-9.72815	3.68796	-2.90034	-23.2449	3.80646	-5.72812	0.802557	-3.48168	-6.07609	-2.30664	-4.00003	2.8854	0.581337	-17.1688	0.486615	0.330382	0.178064	0.0542528	0.00193852	-0.00656296	-0.00596463	0.00112056	-0.00163611	-0.13524	-0.384166	-0.645025
13	TRANS-CINNAMIC ACID	ethanol	water	WBYWAXJHAXSJNI-VOTSOKGWSA-N	LFQSCWFLJHTTHZ-UHFFFAOYSA-N	XLYOFNOQVPJJNP-UHFFFAOYSA-N	35	0.281111	0.718889	-1.41484	-1.04817	-4.13077	-2.25208	1.67703	-9.56846	3.76577	-2.8745	-23.2498	3.95749	-5.62489	0.833789	-3.41989	-6.06963	-2.28046	-3.94357	2.93198	0.54539	-17.1802	0.476516	0.323263	0.173616	0.052878	0.00234482	-0.00653685	-0.00629796	0.00121426	-0.000948701	-0.128375	-0.369894	-0.624346
13	TRANS-CINNAMIC ACID	ethanol	water	WBYWAXJHAXSJNI-VOTSOKGWSA-N	LFQSCWFLJHTTHZ-UHFFFAOYSA-N	XLYOFNOQVPJJNP-UHFFFAOYSA-N	40	0.281111	0.718889	-1.3384	-1.00939	-3.97881	-2.12183	1.84671	-9.41538	3.84085	-2.8476	-23.2596	4.10446	-5.51875	0.865228	-3.35579	-6.06132	-2.25775	-3.89663	2.97562	0.508186	-17.1983	0.470318	0.318346	0.170773	0.0519824	0.00191778	-0.00629722	-0.0058187	0.000953889	-0.000521664	-0.12151	-0.355669	-0.602688
13	TRANS-CINNAMIC ACID	ethanol	water	WBYWAXJHAXSJNI-VOTSOKGWSA-N	LFQSCWFLJHTTHZ-UHFFFAOYSA-N	XLYOFNOQVPJJNP-UHFFFAOYSA-N	45	0.281111	0.718889	-1.2526	-0.954834	-3.82391	-1.97975	2.00549	-9.2739	3.91137	-2.81918	-23.2777	4.24515	-5.40746	0.896364	-3.28748	-6.04845	-2.23966	-3.86644	3.01501	0.468296	-17.2292	0.377787	0.252757	0.127146	0.0157207	-0.0358239	-0.0389598	-0.028943	-0.00908982	0.0416478	0.0302632	-0.0749029	-0.191767
13	TRANS-CINNAMIC ACID	ethanol	water	WBYWAXJHAXSJNI-VOTSOKGWSA-N	LFQSCWFLJHTTHZ-UHFFFAOYSA-N	XLYOFNOQVPJJNP-UHFFFAOYSA-N	50	0.281111	0.718889	-1.17126	-0.91186	-3.66959	-1.83881	2.15326	-9.14532	3.97635	-2.78916	-23.3046	4.37836	-5.29047	0.926706	-3.21446	-6.02966	-2.2251	-3.85485	3.04964	0.425296	-17.275	0.462409	0.312874	0.166977	0.0510039	0.00253759	-0.00584407	-0.00612593	0.00140704	0.00107204	-0.107968	-0.326354	-0.559934
13	TRANS-CINNAMIC ACID	ethanol	water	WBYWAXJHAXSJNI-VOTSOKGWSA-N	LFQSCWFLJHTTHZ-UHFFFAOYSA-N	XLYOFNOQVPJJNP-UHFFFAOYSA-N	55	0.281111	0.718889	-1.05959	-0.87592	-3.51286	-1.6929	2.28574	-9.03644	4.0332	-2.7568	-23.3454	4.50134	-5.16587	0.955911	-3.13461	-6.00365	-2.2156	-3.87057	3.07729	0.377809	-17.3418	0.366231	0.246899	0.125267	0.0160341	-0.0360635	-0.0396787	-0.029615	-0.00935556	0.0407254	0.0355382	-0.0615028	-0.173216
13	TRANS-CINNAMIC ACID	ethanol	water	WBYWAXJHAXSJNI-VOTSOKGWSA-N	LFQSCWFLJHTTHZ-UHFFFAOYSA-N	XLYOFNOQVPJJNP-UHFFFAOYSA-N	15	0.369703	0.630297	-1.59795	-1.23849	-4.72125	-2.43885	0.5345	-10.2463	3.39639	-2.87335	-23.3302	3.26201	-5.97624	0.834854	-3.51905	-6.60886	-2.72751	-4.27011	2.56154	0.645703	-16.7214	0.419766	0.279745	0.141092	0.0215803	-0.0310482	-0.0328634	-0.0240927	-0.00777066	0.0362651	-0.00641953	-0.138019	-0.271555
13	TRANS-CINNAMIC ACID	ethanol	water	WBYWAXJHAXSJNI-VOTSOKGWSA-N	LFQSCWFLJHTTHZ-UHFFFAOYSA-N	XLYOFNOQVPJJNP-UHFFFAOYSA-N	20	0.369703	0.630297	-1.52616	-1.17522	-4.56864	-2.30607	0.72297	-10.1015	3.46234	-2.85176	-23.3339	3.41715	-5.87522	0.865859	-3.46098	-6.60202	-2.69418	-4.2263	2.59648	0.609218	-16.7319	0.483634	0.331721	0.182332	0.0564345	0.00114036	-0.00637271	-0.00548076	0.000151486	-0.00586686	-0.1498	-0.400887	-0.65828
13	TRANS-CINNAMIC ACID	ethanol	water	WBYWAXJHAXSJNI-VOTSOKGWSA-N	LFQSCWFLJHTTHZ-UHFFFAOYSA-N	XLYOFNOQVPJJNP-UHFFFAOYSA-N	25	0.369703	0.630297	-1.45442	-1.15304	-4.4318	-2.20141	0.90885	-9.95651	3.52768	-2.82942	-23.3378	3.56987	-5.77274	0.897035	-3.40196	-6.59478	-2.66102	-4.18377	2.63065	0.57254	-16.743	0.49046	0.336592	0.185105	0.0573577	0.00156056	-0.00622423	-0.00570904	0.000756536	-0.00476181	-0.141507	-0.38449	-0.634909
13	TRANS-CINNAMIC ACID	ethanol	water	WBYWAXJHAXSJNI-VOTSOKGWSA-N	LFQSCWFLJHTTHZ-UHFFFAOYSA-N	XLYOFNOQVPJJNP-UHFFFAOYSA-N	30	0.369703	0.630297	-1.38274	-1.09103	-4.27572	-2.06627	1.08637	-9.82001	3.59079	-2.80552	-23.349	3.71729	-5.66508	0.927905	-3.33871	-6.5828	-2.63092	-4.15493	2.66289	0.533192	-16.7662	0.479823	0.32898	0.1805	0.0558031	0.00128885	-0.00626766	-0.00527066	0.000633301	-0.00451534	-0.13521	-0.37135	-0.615672
13	TRANS-CINNAMIC ACID	ethanol	water	WBYWAXJHAXSJNI-VOTSOKGWSA-N	LFQSCWFLJHTTHZ-UHFFFAOYSA-N	XLYOFNOQVPJJNP-UHFFFAOYSA-N	35	0.369703	0.630297	-1.31117	-1.04817	-4.13077	-1.94578	1.25925	-9.68738	3.65209	-2.78057	-23.3634	3.86085	-5.55519	0.958537	-3.27351	-6.56916	-2.6016	-4.13219	2.69355	0.492938	-16.7943	0.469798	0.321875	0.175964	0.0543102	0.00166561	-0.00628584	-0.00560399	0.000756536	-0.00376887	-0.128493	-0.357727	-0.596145
13	TRANS-CINNAMIC ACID	ethanol	water	WBYWAXJHAXSJNI-VOTSOKGWSA-N	LFQSCWFLJHTTHZ-UHFFFAOYSA-N	XLYOFNOQVPJJNP-UHFFFAOYSA-N	40	0.369703	0.630297	-1.23973	-1.00939	-3.97881	-1.8211	1.42437	-9.56387	3.71031	-2.75407	-23.3852	3.99767	-5.43989	0.988243	-3.20374	-6.54987	-2.5733	-4.12398	2.72207	0.449672	-16.8354	0.463275	0.316722	0.172855	0.0532375	0.00120904	-0.00607574	-0.0051838	0.000466635	-0.0033123	-0.121776	-0.344167	-0.575697
13	TRANS-CINNAMIC ACID	ethanol	water	WBYWAXJHAXSJNI-VOTSOKGWSA-N	LFQSCWFLJHTTHZ-UHFFFAOYSA-N	XLYOFNOQVPJJNP-UHFFFAOYSA-N	45	0.369703	0.630297	-1.16846	-0.954834	-3.82391	-1.68324	1.57772	-9.45657	3.76361	-2.72526	-23.4201	4.12405	-5.31584	1.0162	-3.12637	-6.52084	-2.54633	-4.14073	2.74741	0.401113	-16.8993	0.380976	0.258353	0.133967	0.0210953	-0.0318816	-0.0346926	-0.0254584	-0.00827772	0.0337631	0.0119099	-0.0969328	-0.214122
13	TRANS-CINNAMIC ACID	ethanol	water	WBYWAXJHAXSJNI-VOTSOKGWSA-N	LFQSCWFLJHTTHZ-UHFFFAOYSA-N	XLYOFNOQVPJJNP-UHFFFAOYSA-N	50	0.369703	0.630297	-1.09737	-0.91186	-3.66959	-1.54704	1.72035	-9.36521	3.81152	-2.69409	-23.4677	4.23932	-5.18376	1.04193	-3.04178	-6.48192	-2.51897	-4.18145	2.76959	0.347693	-16.9857	0.454081	0.31026	0.168335	0.0518455	0.00181409	-0.00563736	-0.00553531	0.000905018	-0.00168907	-0.108588	-0.316329	-0.535542
13	TRANS-CINNAMIC ACID	ethanol	water	WBYWAXJHAXSJNI-VOTSOKGWSA-N	LFQSCWFLJHTTHZ-UHFFFAOYSA-N	XLYOFNOQVPJJNP-UHFFFAOYSA-N	55	0.369703	0.630297	-1.02649	-0.87592	-3.51286	-1.40675	1.84864	-9.29719	3.85191	-2.65952	-23.5341	4.33719	-5.03801	1.06383	-2.94548	-6.42561	-2.48855	-4.25918	2.78808	0.285959	-17.1085	0.368667	0.251594	0.131129	0.0208771	-0.0320917	-0.0353229	-0.026027	-0.00846964	0.0331803	0.0178493	-0.0829863	-0.195186
13	TRANS-CINNAMIC ACID	ethanol	water	WBYWAXJHAXSJNI-VOTSOKGWSA-N	LFQSCWFLJHTTHZ-UHFFFAOYSA-N	XLYOFNOQVPJJNP-UHFFFAOYSA-N	15	0.610006	0.389994	-1.38936	-1.23849	-4.72125	-1.82541	-0.18412	-10.3299	3.23406	-2.6014	-23.5408	3.00491	-5.70344	1.18538	-3.05072	-7.96904	-3.18903	-4.62642	2.04868	0.449325	-15.5717	0.435105	0.302654	0.168126	0.0415655	-0.0203547	-0.0220497	-0.0151614	-0.00588829	0.0119544	-0.0620497	-0.20238	-0.336157
13	TRANS-CINNAMIC ACID	ethanol	water	WBYWAXJHAXSJNI-VOTSOKGWSA-N	LFQSCWFLJHTTHZ-UHFFFAOYSA-N	XLYOFNOQVPJJNP-UHFFFAOYSA-N	20	0.610006	0.389994	-1.32319	-1.17522	-4.56864	-1.71597	0.01023	-10.2296	3.2784	-2.58537	-23.5605	3.14128	-5.60173	1.20436	-2.99127	-7.94072	-3.13105	-4.6279	2.07404	0.405905	-15.6198	0.470938	0.332082	0.191864	0.0622418	-0.000501707	-0.00553165	-0.00351828	-0.00105003	-0.0137969	-0.148478	-0.361597	-0.57093
13	TRANS-CINNAMIC ACID	ethanol	water	WBYWAXJHAXSJNI-VOTSOKGWSA-N	LFQSCWFLJHTTHZ-UHFFFAOYSA-N	XLYOFNOQVPJJNP-UHFFFAOYSA-N	25	0.610006	0.389994	-1.25522	-1.15304	-4.4318	-1.63769	0.20323	-10.1247	3.32245	-2.56847	-23.5771	3.27663	-5.50146	1.22356	-2.93285	-7.91553	-3.0734	-4.62319	2.09889	0.364383	-15.6616	0.471476	0.332427	0.191673	0.0619234	-0.000241711	-0.00550332	-0.00378662	-0.000485031	-0.0127319	-0.141187	-0.348084	-0.552085
13	TRANS-CINNAMIC ACID	ethanol	water	WBYWAXJHAXSJNI-VOTSOKGWSA-N	LFQSCWFLJHTTHZ-UHFFFAOYSA-N	XLYOFNOQVPJJNP-UHFFFAOYSA-N	30	0.610006	0.389994	-1.19316	-1.09103	-4.27572	-1.52635	0.38885	-10.0339	3.36659	-2.54912	-23.609	3.39945	-5.38858	1.23866	-2.86396	-7.87092	-3.0106	-4.64536	2.12793	0.314841	-15.7381	0.4614	0.325175	0.187108	0.0600084	-0.000473377	-0.00546665	-0.00338829	-0.000688366	-0.0123252	-0.13513	-0.336586	-0.536051
13	TRANS-CINNAMIC ACID	ethanol	water	WBYWAXJHAXSJNI-VOTSOKGWSA-N	LFQSCWFLJHTTHZ-UHFFFAOYSA-N	XLYOFNOQVPJJNP-UHFFFAOYSA-N	35	0.610006	0.389994	-1.12543	-1.04817	-4.13077	-1.43109	0.57178	-9.94392	3.41016	-2.52847	-23.6428	3.51639	-5.27244	1.25229	-2.79257	-7.82125	-2.94461	-4.67148	2.15787	0.264105	-15.8216	0.451575	0.31811	0.182332	0.0581951	-0.000176712	-0.00560498	-0.00372162	-0.000485031	-0.0114185	-0.128813	-0.324726	-0.519648
13	TRANS-CINNAMIC ACID	ethanol	water	WBYWAXJHAXSJNI-VOTSOKGWSA-N	LFQSCWFLJHTTHZ-UHFFFAOYSA-N	XLYOFNOQVPJJNP-UHFFFAOYSA-N	40	0.610006	0.389994	-1.07039	-1.00939	-3.97881	-1.33429	0.75009	-9.8616	3.45304	-2.50587	-23.6853	3.62313	-5.14912	1.26287	-2.71521	-7.75923	-2.87304	-4.71248	2.19017	0.209344	-15.9261	0.444171	0.312317	0.178502	0.0566418	-0.000713381	-0.00547499	-0.00346162	-0.000855033	-0.0108819	-0.122497	-0.312968	-0.502485
13	TRANS-CINNAMIC ACID	ethanol	water	WBYWAXJHAXSJNI-VOTSOKGWSA-N	LFQSCWFLJHTTHZ-UHFFFAOYSA-N	XLYOFNOQVPJJNP-UHFFFAOYSA-N	45	0.610006	0.389994	-1.00277	-0.954834	-3.82391	-1.22533	0.92162	-9.79584	3.49475	-2.48035	-23.745	3.71053	-5.00951	1.26716	-2.62537	-7.66884	-2.78891	-4.78633	2.22759	0.145023	-16.0762	0.389627	0.273532	0.15247	0.0356737	-0.0211881	-0.023118	-0.0160064	-0.00607495	0.0123761	-0.0378729	-0.156688	-0.274758
13	TRANS-CINNAMIC ACID	ethanol	water	WBYWAXJHAXSJNI-VOTSOKGWSA-N	LFQSCWFLJHTTHZ-UHFFFAOYSA-N	XLYOFNOQVPJJNP-UHFFFAOYSA-N	50	0.610006	0.389994	-0.93732	-0.91186	-3.66959	-1.1232	1.08962	-9.73787	3.53486	-2.45266	-23.8132	3.78241	-4.8598	1.2669	-2.52835	-7.55966	-2.69279	-4.87807	2.26796	0.075686	-16.2535	0.431493	0.303171	0.17202	0.0541284	-0.000148382	-0.00507665	-0.00393329	-0.0004567	-0.00917852	-0.11027	-0.289134	-0.469378
13	TRANS-CINNAMIC ACID	ethanol	water	WBYWAXJHAXSJNI-VOTSOKGWSA-N	LFQSCWFLJHTTHZ-UHFFFAOYSA-N	XLYOFNOQVPJJNP-UHFFFAOYSA-N	55	0.610006	0.389994	-0.900026	-0.87592	-3.51286	-1.02416	1.254	-9.69018	3.57288	-2.42239	-23.8922	3.83422	-4.69658	1.26048	-2.42228	-7.42379	-2.58022	-4.9936	2.3124	-0.000106099	-16.4684	0.375275	0.26433	0.147029	0.0340137	-0.0213181	-0.023508	-0.0162948	-0.00606661	0.0127145	-0.0301312	-0.14126	-0.254781
13	TRANS-CINNAMIC ACID	ethanol	water	WBYWAXJHAXSJNI-VOTSOKGWSA-N	LFQSCWFLJHTTHZ-UHFFFAOYSA-N	XLYOFNOQVPJJNP-UHFFFAOYSA-N	15	1	0	-1.23849	-1.23849	-4.72125	-1.37448	-0.63229	-10.112	3.33715	-2.21511	-23.8062	2.48339	-5.27128	1.49359	-2.14548	-10.0237	-3.11568	-4.84076	1.84356	-0.0696284	-13.7825	0.46	0.339833	0.212	0.074	-0.003	-0.0045	-0.000666667	-0.00283333	-0.0275	-0.152333	-0.306833	-0.441
13	TRANS-CINNAMIC ACID	ethanol	water	WBYWAXJHAXSJNI-VOTSOKGWSA-N	LFQSCWFLJHTTHZ-UHFFFAOYSA-N	XLYOFNOQVPJJNP-UHFFFAOYSA-N	20	1	0	-1.17522	-1.17522	-4.56864	-1.29489	-0.4267	-10.0529	3.35962	-2.20816	-23.8351	2.59244	-5.17913	1.49184	-2.09923	-9.94579	-3.01914	-4.87373	1.86778	-0.108935	-13.8894	0.450333	0.332667	0.207333	0.0716667	-0.00316667	-0.00416667	-0.000333333	-0.003	-0.0266667	-0.146333	-0.297833	-0.429167
13	TRANS-CINNAMIC ACID	ethanol	water	WBYWAXJHAXSJNI-VOTSOKGWSA-N	LFQSCWFLJHTTHZ-UHFFFAOYSA-N	XLYOFNOQVPJJNP-UHFFFAOYSA-N	25	1	0	-1.15304	-1.15304	-4.4318	-1.24984	-0.22293	-9.97709	3.38363	-2.19983	-23.853	2.70635	-5.09445	1.49544	-2.05747	-9.89402	-2.92928	-4.88264	1.88819	-0.142356	-13.9589	0.440667	0.325667	0.202333	0.0693333	-0.00316667	-0.00433333	-0.000666667	-0.0025	-0.0256667	-0.140667	-0.289	-0.417667
13	TRANS-CINNAMIC ACID	ethanol	water	WBYWAXJHAXSJNI-VOTSOKGWSA-N	LFQSCWFLJHTTHZ-UHFFFAOYSA-N	XLYOFNOQVPJJNP-UHFFFAOYSA-N	30	1	0	-1.09103	-1.09103	-4.27572	-1.16979	-0.0223	-9.92499	3.40559	-2.1905	-23.8907	2.80058	-4.99075	1.48916	-2.00482	-9.78967	-2.82288	-4.93424	1.91643	-0.185681	-14.1011	0.4315	0.319	0.197833	0.0668333	-0.00333333	-0.00416667	-0.000333333	-0.00283333	-0.025	-0.135	-0.280167	-0.406833
13	TRANS-CINNAMIC ACID	ethanol	water	WBYWAXJHAXSJNI-VOTSOKGWSA-N	LFQSCWFLJHTTHZ-UHFFFAOYSA-N	XLYOFNOQVPJJNP-UHFFFAOYSA-N	35	1	0	-1.04817	-1.04817	-4.13077	-1.10669	0.17645	-9.86567	3.42825	-2.17988	-23.9246	2.89286	-4.8877	1.48431	-1.95299	-9.691	-2.71641	-4.97797	1.94394	-0.22689	-14.2336	0.422	0.312	0.192667	0.0645	-0.00316667	-0.0045	-0.000666667	-0.0025	-0.0238333	-0.129333	-0.271167	-0.3955
13	TRANS-CINNAMIC ACID	ethanol	water	WBYWAXJHAXSJNI-VOTSOKGWSA-N	LFQSCWFLJHTTHZ-UHFFFAOYSA-N	XLYOFNOQVPJJNP-UHFFFAOYSA-N	40	1	0	-1.00939	-1.00939	-3.97881	-1.0449	0.37318	-9.80864	3.45079	-2.16803	-23.9622	2.97662	-4.77898	1.47714	-1.89844	-9.57864	-2.60344	-5.02966	1.97365	-0.269587	-14.3835	0.413167	0.305167	0.187667	0.0621667	-0.00383333	-0.0045	-0.000666667	-0.003	-0.0231667	-0.123667	-0.262333	-0.383667
13	TRANS-CINNAMIC ACID	ethanol	water	WBYWAXJHAXSJNI-VOTSOKGWSA-N	LFQSCWFLJHTTHZ-UHFFFAOYSA-N	XLYOFNOQVPJJNP-UHFFFAOYSA-N	45	1	0	-0.954834	-0.954834	-3.82391	-0.970749	0.56806	-9.76697	3.47213	-2.15489	-24.0138	3.03978	-4.65339	1.46164	-1.83546	-9.42031	-2.47172	-5.11358	2.01049	-0.319427	-14.5935	0.403667	0.298167	0.1825	0.0593333	-0.00383333	-0.00433333	-0.000666667	-0.0025	-0.0223333	-0.118667	-0.253667	-0.373167
13	TRANS-CINNAMIC ACID	ethanol	water	WBYWAXJHAXSJNI-VOTSOKGWSA-N	LFQSCWFLJHTTHZ-UHFFFAOYSA-N	XLYOFNOQVPJJNP-UHFFFAOYSA-N	50	1	0	-0.91186	-0.91186	-3.66959	-0.905813	0.76162	-9.72202	3.49382	-2.14044	-24.0648	3.09598	-4.52561	1.44546	-1.7722	-9.25692	-2.33436	-5.19641	2.04836	-0.368241	-14.8079	0.394833	0.291667	0.178	0.0578333	-0.00333333	-0.00416667	-0.00133333	-0.00266667	-0.0213333	-0.113	-0.245	-0.362
13	TRANS-CINNAMIC ACID	ethanol	water	WBYWAXJHAXSJNI-VOTSOKGWSA-N	LFQSCWFLJHTTHZ-UHFFFAOYSA-N	XLYOFNOQVPJJNP-UHFFFAOYSA-N	55	1	0	-0.87592	-0.87592	-3.51286	-0.846142	0.95395	-9.67595	3.51561	-2.12471	-24.1168	3.14251	-4.39335	1.42732	-1.70766	-9.08158	-2.18856	-5.2826	2.08829	-0.41705	-15.0353	0.386	0.285	0.172833	0.0553333	-0.00383333	-0.00433333	-0.0005	-0.00216667	-0.0205	-0.108	-0.235833	-0.3515
14	TRANS-CINNAMIC ACID	methanol	water	WBYWAXJHAXSJNI-VOTSOKGWSA-N	OKKJLVBELUTLKV-UHFFFAOYSA-N	XLYOFNOQVPJJNP-UHFFFAOYSA-N	15	0	1	-4.72125	-1.27457	-4.72125	-4.55569	3.2284	-10.1022	3.57394	-3.27789	-22.8481	3.46382	-5.81879	0.50616	-3.96927	-4.40361	-0.23542	-4.2834	3.06778	0.69138	-18.4445	0.396167	0.2445	0.0995	-0.00916667	-0.0475	-0.0495	-0.0378333	-0.0106667	0.0736667	0.0791667	-0.039	-0.172167
14	TRANS-CINNAMIC ACID	methanol	water	WBYWAXJHAXSJNI-VOTSOKGWSA-N	OKKJLVBELUTLKV-UHFFFAOYSA-N	XLYOFNOQVPJJNP-UHFFFAOYSA-N	20	0	1	-4.56864	-1.23656	-4.56864	-4.42815	3.47837	-9.92735	3.65096	-3.25005	-22.8359	3.62433	-5.74794	0.5183	-3.91285	-4.40329	-0.14596	-4.17941	3.13266	0.6628	-18.4326	0.503167	0.331167	0.167667	0.0475	0.00366667	-0.00766667	-0.0085	0.002	0.00633333	-0.151833	-0.461333	-0.792667
14	TRANS-CINNAMIC ACID	methanol	water	WBYWAXJHAXSJNI-VOTSOKGWSA-N	OKKJLVBELUTLKV-UHFFFAOYSA-N	XLYOFNOQVPJJNP-UHFFFAOYSA-N	25	0	1	-4.4318	-1.19203	-4.4318	-4.31095	3.72353	-9.74986	3.73053	-3.22202	-22.8236	3.78362	-5.67668	0.5307	-3.85634	-4.40298	-0.06009	-4.07318	3.19983	0.63432	-18.4206	0.519667	0.343	0.175	0.0503333	0.00433333	-0.00733333	-0.00866667	0.00266667	0.0075	-0.142	-0.4405	-0.762333
14	TRANS-CINNAMIC ACID	methanol	water	WBYWAXJHAXSJNI-VOTSOKGWSA-N	OKKJLVBELUTLKV-UHFFFAOYSA-N	XLYOFNOQVPJJNP-UHFFFAOYSA-N	30	0	1	-4.27572	-1.15531	-4.27572	-4.18224	3.96375	-9.56975	3.81273	-3.1938	-22.8113	3.94134	-5.60453	0.543336	-3.79945	-4.40223	0.0224142	-3.96522	3.26939	0.60565	-18.4091	0.508167	0.334833	0.170333	0.0493333	0.004	-0.0075	-0.00816667	0.00266667	0.0075	-0.135333	-0.424833	-0.738167
14	TRANS-CINNAMIC ACID	methanol	water	WBYWAXJHAXSJNI-VOTSOKGWSA-N	OKKJLVBELUTLKV-UHFFFAOYSA-N	XLYOFNOQVPJJNP-UHFFFAOYSA-N	35	0	1	-4.13077	-1.10298	-4.13077	-4.05779	4.19904	-9.38696	3.89762	-3.16542	-22.7991	4.09824	-5.53267	0.556334	-3.74302	-4.40193	0.1008	-3.85429	3.34129	0.577596	-18.3972	0.497833	0.327667	0.166167	0.0483333	0.0045	-0.00733333	-0.0085	0.00266667	0.008	-0.128	-0.4085	-0.713833
14	TRANS-CINNAMIC ACID	methanol	water	WBYWAXJHAXSJNI-VOTSOKGWSA-N	OKKJLVBELUTLKV-UHFFFAOYSA-N	XLYOFNOQVPJJNP-UHFFFAOYSA-N	40	0	1	-3.97881	-1.06248	-3.97881	-3.93172	4.4293	-9.20155	3.98524	-3.1369	-22.7871	4.25397	-5.4606	0.569673	-3.68673	-4.40164	0.175325	-3.74095	3.41557	0.549831	-18.3854	0.492667	0.3235	0.164167	0.048	0.00416667	-0.007	-0.00783333	0.0025	0.00833333	-0.120667	-0.392167	-0.688333
14	TRANS-CINNAMIC ACID	methanol	water	WBYWAXJHAXSJNI-VOTSOKGWSA-N	OKKJLVBELUTLKV-UHFFFAOYSA-N	XLYOFNOQVPJJNP-UHFFFAOYSA-N	45	0	1	-3.82391	-1.01524	-3.82391	-3.8019	4.65436	-9.01362	4.07556	-3.10824	-22.7752	4.40813	-5.38785	0.583303	-3.63029	-4.40093	0.246232	-3.62577	3.49226	0.522054	-18.3743	0.367667	0.235	0.1055	-0.00133333	-0.0483333	-0.0525	-0.04	-0.0116667	0.0666667	0.0885	-0.005	-0.120833
14	TRANS-CINNAMIC ACID	methanol	water	WBYWAXJHAXSJNI-VOTSOKGWSA-N	OKKJLVBELUTLKV-UHFFFAOYSA-N	XLYOFNOQVPJJNP-UHFFFAOYSA-N	50	0	1	-3.66959	-0.974608	-3.66959	-3.67446	4.87415	-8.82324	4.16856	-3.07945	-22.7636	4.56157	-5.31555	0.597361	-3.5745	-4.40068	0.312582	-3.50769	3.5712	0.495055	-18.3629	0.488833	0.321167	0.162667	0.0483333	0.00483333	-0.0065	-0.008	0.003	0.00983333	-0.106	-0.358167	-0.637333
14	TRANS-CINNAMIC ACID	methanol	water	WBYWAXJHAXSJNI-VOTSOKGWSA-N	OKKJLVBELUTLKV-UHFFFAOYSA-N	XLYOFNOQVPJJNP-UHFFFAOYSA-N	55	0	1	-3.51286	-0.938879	-3.51286	-3.54683	5.08844	-8.63062	4.26415	-3.05054	-22.7524	4.71343	-5.24267	0.611756	-3.51868	-4.40003	0.375014	-3.38795	3.65239	0.468144	-18.3524	0.3585	0.232	0.106667	0.000666667	-0.0486667	-0.0535	-0.041	-0.0121667	0.0646667	0.0916667	0.00666667	-0.1035
14	TRANS-CINNAMIC ACID	methanol	water	WBYWAXJHAXSJNI-VOTSOKGWSA-N	OKKJLVBELUTLKV-UHFFFAOYSA-N	XLYOFNOQVPJJNP-UHFFFAOYSA-N	15	0.058797	0.941203	-4.74473	-1.27457	-4.72125	-4.21154	2.7969	-10.0417	3.59833	-3.22741	-22.8867	3.49119	-5.8456	0.488534	-3.89924	-4.59498	-0.69429	-4.1961	3.1098	0.67183	-18.2917	0.4004	0.250429	0.106369	-0.00419832	-0.0451971	-0.0472167	-0.0357656	-0.0099415	0.0685415	0.0672113	-0.0525429	-0.185563
14	TRANS-CINNAMIC ACID	methanol	water	WBYWAXJHAXSJNI-VOTSOKGWSA-N	OKKJLVBELUTLKV-UHFFFAOYSA-N	XLYOFNOQVPJJNP-UHFFFAOYSA-N	20	0.058797	0.941203	-4.50864	-1.23656	-4.56864	-4.07929	3.02899	-9.85401	3.68944	-3.20028	-22.8756	3.65262	-5.77045	0.504248	-3.84284	-4.59471	-0.623626	-4.08356	3.18519	0.642564	-18.2809	0.50057	0.331617	0.170254	0.0490091	0.0029611	-0.00782346	-0.00812762	0.0019902	0.00522599	-0.149864	-0.449525	-0.768873
14	TRANS-CINNAMIC ACID	methanol	water	WBYWAXJHAXSJNI-VOTSOKGWSA-N	OKKJLVBELUTLKV-UHFFFAOYSA-N	XLYOFNOQVPJJNP-UHFFFAOYSA-N	25	0.058797	0.941203	-4.37675	-1.19203	-4.4318	-3.95699	3.2564	-9.66284	3.78389	-3.17289	-22.8646	3.81275	-5.69466	0.520448	-3.78633	-4.59443	-0.556348	-3.96818	3.26344	0.613443	-18.2702	0.51557	0.342373	0.176901	0.0515583	0.00359837	-0.00750972	-0.00831388	0.00262747	0.00637306	-0.140275	-0.429368	-0.739647
14	TRANS-CINNAMIC ACID	methanol	water	WBYWAXJHAXSJNI-VOTSOKGWSA-N	OKKJLVBELUTLKV-UHFFFAOYSA-N	XLYOFNOQVPJJNP-UHFFFAOYSA-N	30	0.058797	0.941203	-4.18709	-1.15531	-4.27572	-3.82403	3.47889	-9.46849	3.88155	-3.14525	-22.8537	3.97162	-5.61832	0.537142	-3.72979	-4.59417	-0.492726	-3.85017	3.34441	0.584536	-18.2595	0.504237	0.334334	0.172274	0.0504799	0.00325524	-0.00767639	-0.00781388	0.00261767	0.00642205	-0.133658	-0.414093	-0.716226
14	TRANS-CINNAMIC ACID	methanol	water	WBYWAXJHAXSJNI-VOTSOKGWSA-N	OKKJLVBELUTLKV-UHFFFAOYSA-N	XLYOFNOQVPJJNP-UHFFFAOYSA-N	35	0.058797	0.941203	-4.02228	-1.10298	-4.13077	-3.69479	3.69649	-9.27112	3.9823	-3.11739	-22.843	4.1288	-5.54093	0.554288	-3.67292	-4.5935	-0.432311	-3.73019	3.42801	0.555527	-18.2495	0.493982	0.327206	0.168087	0.0494211	0.00375524	-0.00750972	-0.00816682	0.00261767	0.00695145	-0.126412	-0.398181	-0.692637
14	TRANS-CINNAMIC ACID	methanol	water	WBYWAXJHAXSJNI-VOTSOKGWSA-N	OKKJLVBELUTLKV-UHFFFAOYSA-N	XLYOFNOQVPJJNP-UHFFFAOYSA-N	40	0.058797	0.941203	-3.86646	-1.06248	-3.97881	-3.56447	3.909	-9.07106	4.08591	-3.08931	-22.8326	4.28471	-5.46315	0.571969	-3.61617	-4.59285	-0.375714	-3.60791	3.51394	0.526862	-18.2398	0.48861	0.322912	0.16594	0.0489702	0.00339251	-0.00722539	-0.00753935	0.0024412	0.00731418	-0.119187	-0.382279	-0.667941
14	TRANS-CINNAMIC ACID	methanol	water	WBYWAXJHAXSJNI-VOTSOKGWSA-N	OKKJLVBELUTLKV-UHFFFAOYSA-N	XLYOFNOQVPJJNP-UHFFFAOYSA-N	45	0.058797	0.941203	-3.72125	-1.01524	-3.82391	-3.43029	4.11613	-8.8688	4.19208	-3.06102	-22.8227	4.4398	-5.38559	0.590244	-3.55999	-4.5927	-0.323671	-3.48321	3.60184	0.498971	-18.23	0.37044	0.239243	0.110449	0.00240028	-0.0460206	-0.0500305	-0.0378343	-0.0108925	0.0622569	0.0779949	-0.0173572	-0.133151
14	TRANS-CINNAMIC ACID	methanol	water	WBYWAXJHAXSJNI-VOTSOKGWSA-N	OKKJLVBELUTLKV-UHFFFAOYSA-N	XLYOFNOQVPJJNP-UHFFFAOYSA-N	50	0.058797	0.941203	-3.57349	-0.974608	-3.66959	-3.29857	4.31773	-8.66474	4.30049	-3.03253	-22.8133	4.59275	-5.30668	0.608948	-3.50334	-4.59173	-0.275024	-3.35806	3.69154	0.470806	-18.2216	0.483992	0.320001	0.164009	0.0490487	0.00404937	-0.00673519	-0.00773541	0.0029118	0.00882398	-0.104736	-0.349239	-0.618626
14	TRANS-CINNAMIC ACID	methanol	water	WBYWAXJHAXSJNI-VOTSOKGWSA-N	OKKJLVBELUTLKV-UHFFFAOYSA-N	XLYOFNOQVPJJNP-UHFFFAOYSA-N	55	0.058797	0.941203	-3.42713	-0.938879	-3.51286	-3.1666	4.51336	-8.45955	4.41069	-3.00383	-22.8047	4.74492	-5.22814	0.628282	-3.44734	-4.5913	-0.231558	-3.23141	3.78241	0.443505	-18.2134	0.360832	0.235704	0.111037	0.0040573	-0.0463442	-0.0509717	-0.0387657	-0.0113631	0.0604529	0.0815928	-0.00531813	-0.115534
14	TRANS-CINNAMIC ACID	methanol	water	WBYWAXJHAXSJNI-VOTSOKGWSA-N	OKKJLVBELUTLKV-UHFFFAOYSA-N	XLYOFNOQVPJJNP-UHFFFAOYSA-N	15	0.123236	0.876764	-3.95078	-1.27457	-4.72125	-3.86735	2.36746	-9.98775	3.60813	-3.1712	-22.9222	3.51764	-5.84437	0.490849	-3.81564	-4.80387	-1.15018	-4.14338	3.11728	0.644441	-18.1184	0.40504	0.256926	0.113898	0.00124677	-0.0426733	-0.0447143	-0.0334995	-0.00914676	0.0629246	0.0541087	-0.0673853	-0.200244
14	TRANS-CINNAMIC ACID	methanol	water	WBYWAXJHAXSJNI-VOTSOKGWSA-N	OKKJLVBELUTLKV-UHFFFAOYSA-N	XLYOFNOQVPJJNP-UHFFFAOYSA-N	20	0.123236	0.876764	-3.82681	-1.23656	-4.56864	-3.73302	2.58488	-9.79448	3.70655	-3.14502	-22.9125	3.67947	-5.76505	0.510405	-3.75963	-4.80365	-1.09459	-4.02943	3.19615	0.614606	-18.1088	0.497724	0.332111	0.173089	0.0506631	0.00218784	-0.0079953	-0.00771951	0.00197946	0.00401239	-0.147705	-0.436583	-0.742797
14	TRANS-CINNAMIC ACID	methanol	water	WBYWAXJHAXSJNI-VOTSOKGWSA-N	OKKJLVBELUTLKV-UHFFFAOYSA-N	XLYOFNOQVPJJNP-UHFFFAOYSA-N	25	0.123236	0.876764	-3.70553	-1.19203	-4.4318	-3.60819	2.79781	-9.59792	3.80813	-3.11849	-22.9029	3.83957	-5.68428	0.530555	-3.70306	-4.803	-1.04176	-3.91364	3.27757	0.584568	-18.0999	0.511081	0.341685	0.178985	0.0529007	0.00279288	-0.00770304	-0.00792725	0.00258451	0.00513798	-0.138385	-0.417167	-0.714785
14	TRANS-CINNAMIC ACID	methanol	water	WBYWAXJHAXSJNI-VOTSOKGWSA-N	OKKJLVBELUTLKV-UHFFFAOYSA-N	XLYOFNOQVPJJNP-UHFFFAOYSA-N	30	0.123236	0.876764	-3.57675	-1.15531	-4.27572	-3.47351	3.00584	-9.39868	3.91252	-3.09161	-22.8937	3.99868	-5.60333	0.551428	-3.64679	-4.80285	-0.992843	-3.79535	3.36109	0.555178	-18.0908	0.49993	0.333786	0.1744	0.0517364	0.00243901	-0.00786971	-0.00742725	0.00256397	0.00524067	-0.131821	-0.402322	-0.692179
14	TRANS-CINNAMIC ACID	methanol	water	WBYWAXJHAXSJNI-VOTSOKGWSA-N	OKKJLVBELUTLKV-UHFFFAOYSA-N	XLYOFNOQVPJJNP-UHFFFAOYSA-N	35	0.123236	0.876764	-3.44977	-1.10298	-4.13077	-3.34184	3.209	-9.19714	4.0194	-3.06441	-22.8849	4.15604	-5.52116	0.572922	-3.59014	-4.8023	-0.947041	-3.67598	3.44648	0.525733	-18.0826	0.489761	0.326701	0.170192	0.0506132	0.00293901	-0.00770304	-0.00780166	0.00256397	0.00580229	-0.124673	-0.386872	-0.669407
14	TRANS-CINNAMIC ACID	methanol	water	WBYWAXJHAXSJNI-VOTSOKGWSA-N	OKKJLVBELUTLKV-UHFFFAOYSA-N	XLYOFNOQVPJJNP-UHFFFAOYSA-N	40	0.123236	0.876764	-3.32148	-1.06248	-3.97881	-3.20956	3.40694	-8.99398	4.12831	-3.03691	-22.8768	4.31161	-5.43789	0.59503	-3.53321	-4.80139	-0.90467	-3.55609	3.53328	0.496297	-18.0754	0.484163	0.322268	0.167884	0.0500334	0.00254406	-0.0074724	-0.00721715	0.00237676	0.00619724	-0.117565	-0.371442	-0.645591
14	TRANS-CINNAMIC ACID	methanol	water	WBYWAXJHAXSJNI-VOTSOKGWSA-N	OKKJLVBELUTLKV-UHFFFAOYSA-N	XLYOFNOQVPJJNP-UHFFFAOYSA-N	45	0.123236	0.876764	-3.1891	-1.01524	-3.82391	-3.07308	3.59911	-8.79016	4.23862	-3.00907	-22.8696	4.46533	-5.35369	0.617717	-3.47613	-4.79988	-0.86622	-3.43647	3.6209	0.46706	-18.0697	0.373479	0.243894	0.115872	0.00649215	-0.0434861	-0.0473241	-0.0354608	-0.0100441	0.057424	0.0664818	-0.0309001	-0.146651
14	TRANS-CINNAMIC ACID	methanol	water	WBYWAXJHAXSJNI-VOTSOKGWSA-N	OKKJLVBELUTLKV-UHFFFAOYSA-N	XLYOFNOQVPJJNP-UHFFFAOYSA-N	50	0.123236	0.876764	-3.0575	-0.974608	-3.66959	-2.9389	3.78526	-8.58643	4.34975	-2.98092	-22.8636	4.61815	-5.26963	0.641167	-3.4195	-4.79926	-0.832887	-3.3168	3.70858	0.43858	-18.0644	0.478687	0.318722	0.165481	0.0498327	0.00319019	-0.00699294	-0.00744544	0.00281515	0.00771778	-0.10335	-0.339455	-0.598124
14	TRANS-CINNAMIC ACID	methanol	water	WBYWAXJHAXSJNI-VOTSOKGWSA-N	OKKJLVBELUTLKV-UHFFFAOYSA-N	XLYOFNOQVPJJNP-UHFFFAOYSA-N	55	0.123236	0.876764	-3.95078	-0.938879	-3.51286	-2.80411	3.96452	-8.38412	4.46083	-2.95241	-22.8594	4.76817	-5.18382	0.665049	-3.36211	-4.79725	-0.803655	-3.2003	3.79578	0.409705	-18.0621	0.363388	0.239764	0.115827	0.00777327	-0.0437988	-0.0482009	-0.036317	-0.0104824	0.0558348	0.0705522	-0.0184529	-0.128722
14	TRANS-CINNAMIC ACID	methanol	water	WBYWAXJHAXSJNI-VOTSOKGWSA-N	OKKJLVBELUTLKV-UHFFFAOYSA-N	XLYOFNOQVPJJNP-UHFFFAOYSA-N	15	0.19417	0.80583	-3.16749	-1.27457	-4.72125	-3.52581	1.94398	-9.93411	3.61073	-3.10813	-22.957	3.5429	-5.81022	0.515997	-3.71541	-5.03341	-1.59892	-4.12389	3.09473	0.607277	-17.9236	0.410147	0.264079	0.122185	0.00724067	-0.039895	-0.0419597	-0.031005	-0.00827191	0.0567415	0.0396855	-0.0837238	-0.216405
14	TRANS-CINNAMIC ACID	methanol	water	WBYWAXJHAXSJNI-VOTSOKGWSA-N	OKKJLVBELUTLKV-UHFFFAOYSA-N	XLYOFNOQVPJJNP-UHFFFAOYSA-N	20	0.19417	0.80583	-3.057	-1.23656	-4.56864	-3.39178	2.14957	-9.74252	3.70992	-3.08312	-22.9489	3.7042	-5.72663	0.53931	-3.65984	-5.03285	-1.55463	-4.01589	3.17061	0.576724	-17.9161	0.494591	0.332655	0.17621	0.0524837	0.00133663	-0.00818445	-0.00727026	0.00196764	0.00267647	-0.145329	-0.422338	-0.714093
14	TRANS-CINNAMIC ACID	methanol	water	WBYWAXJHAXSJNI-VOTSOKGWSA-N	OKKJLVBELUTLKV-UHFFFAOYSA-N	XLYOFNOQVPJJNP-UHFFFAOYSA-N	25	0.19417	0.80583	-2.95703	-1.19203	-4.4318	-3.26661	2.35083	-9.54857	3.8114	-3.05765	-22.9412	3.86404	-5.64203	0.563385	-3.60403	-5.03235	-1.51321	-3.90654	3.24802	0.546383	-17.9089	0.50614	0.340929	0.181278	0.0543785	0.00190621	-0.00791584	-0.00750165	0.00253722	0.00377841	-0.136304	-0.403737	-0.687416
14	TRANS-CINNAMIC ACID	methanol	water	WBYWAXJHAXSJNI-VOTSOKGWSA-N	OKKJLVBELUTLKV-UHFFFAOYSA-N	XLYOFNOQVPJJNP-UHFFFAOYSA-N	30	0.19417	0.80583	-2.84315	-1.15531	-4.27572	-3.13234	2.5471	-9.3533	3.91459	-3.03171	-22.9343	4.0216	-5.55544	0.588093	-3.54739	-5.03077	-1.4745	-3.79786	3.3265	0.515681	-17.9036	0.49519	0.333183	0.176741	0.0531196	0.00154052	-0.00808251	-0.00700165	0.00250486	0.00394022	-0.129799	-0.389365	-0.665709
14	TRANS-CINNAMIC ACID	methanol	water	WBYWAXJHAXSJNI-VOTSOKGWSA-N	OKKJLVBELUTLKV-UHFFFAOYSA-N	XLYOFNOQVPJJNP-UHFFFAOYSA-N	35	0.19417	0.80583	-2.7333	-1.10298	-4.13077	-3.00012	2.73835	-9.1573	4.01903	-3.00531	-22.9283	4.17811	-5.46864	0.613641	-3.49094	-5.03006	-1.43976	-3.68866	3.40539	0.485628	-17.8983	0.485115	0.326146	0.17251	0.0519255	0.00204052	-0.00791584	-0.00739971	0.00250486	0.00453731	-0.122757	-0.374423	-0.643835
14	TRANS-CINNAMIC ACID	methanol	water	WBYWAXJHAXSJNI-VOTSOKGWSA-N	OKKJLVBELUTLKV-UHFFFAOYSA-N	XLYOFNOQVPJJNP-UHFFFAOYSA-N	40	0.19417	0.80583	-2.62306	-1.06248	-3.97881	-2.86759	2.92407	-8.96164	4.12401	-2.97846	-22.9236	4.33228	-5.38018	0.639768	-3.43383	-5.02835	-1.40821	-3.58146	3.48424	0.455368	-17.8952	0.479269	0.321558	0.170024	0.0512038	0.0016101	-0.00774432	-0.00686248	0.00230583	0.00496773	-0.11578	-0.359514	-0.620989
14	TRANS-CINNAMIC ACID	methanol	water	WBYWAXJHAXSJNI-VOTSOKGWSA-N	OKKJLVBELUTLKV-UHFFFAOYSA-N	XLYOFNOQVPJJNP-UHFFFAOYSA-N	45	0.19417	0.80583	-2.50668	-1.01524	-3.82391	-2.73017	3.10322	-8.76794	4.22856	-2.9511	-22.9209	4.4845	-5.29072	0.666575	-3.37635	-5.02649	-1.38128	-3.47722	3.56199	0.425252	-17.8944	0.376825	0.249013	0.121843	0.0109964	-0.040696	-0.0443449	-0.0328481	-0.0091101	0.0521039	0.0538083	-0.045808	-0.161512
14	TRANS-CINNAMIC ACID	methanol	water	WBYWAXJHAXSJNI-VOTSOKGWSA-N	OKKJLVBELUTLKV-UHFFFAOYSA-N	XLYOFNOQVPJJNP-UHFFFAOYSA-N	50	0.19417	0.80583	-2.39244	-0.974608	-3.66959	-2.59455	3.27536	-8.57739	4.33184	-2.92321	-22.9205	4.63476	-5.20044	0.694023	-3.31856	-5.02455	-1.3594	-3.37695	3.63782	0.395347	-17.896	0.472847	0.317316	0.1671	0.0506957	0.0022444	-0.00727668	-0.00712624	0.00270875	0.00650009	-0.101825	-0.328685	-0.575555
14	TRANS-CINNAMIC ACID	methanol	water	WBYWAXJHAXSJNI-VOTSOKGWSA-N	OKKJLVBELUTLKV-UHFFFAOYSA-N	XLYOFNOQVPJJNP-UHFFFAOYSA-N	55	0.19417	0.80583	-2.27918	-0.938879	-3.51286	-2.45742	3.43895	-8.3923	4.43248	-2.89469	-22.9237	4.78157	-5.10798	0.721851	-3.25947	-5.02106	-1.34262	-3.28432	3.71063	0.364783	-17.9026	0.366202	0.244233	0.1211	0.0118638	-0.040997	-0.0451507	-0.0336216	-0.00951301	0.0507512	0.0583989	-0.0329116	-0.14324
14	TRANS-CINNAMIC ACID	methanol	water	WBYWAXJHAXSJNI-VOTSOKGWSA-N	OKKJLVBELUTLKV-UHFFFAOYSA-N	XLYOFNOQVPJJNP-UHFFFAOYSA-N	15	0.272632	0.727368	-2.44648	-1.27457	-4.72125	-3.18719	1.5272	-9.88191	3.60589	-3.03678	-22.9932	3.5659	-5.73591	0.567398	-3.59408	-5.28621	-2.0387	-4.146	3.03849	0.557304	-17.7069	0.415796	0.27199	0.131353	0.0138708	-0.0368219	-0.0389128	-0.0282458	-0.0073042	0.0499022	0.0237314	-0.101796	-0.234281
14	TRANS-CINNAMIC ACID	methanol	water	WBYWAXJHAXSJNI-VOTSOKGWSA-N	OKKJLVBELUTLKV-UHFFFAOYSA-N	XLYOFNOQVPJJNP-UHFFFAOYSA-N	20	0.272632	0.727368	-2.35057	-1.23656	-4.56864	-3.05576	1.72363	-9.69951	3.69939	-3.01317	-22.9875	3.72553	-5.64863	0.593971	-3.53925	-5.2847	-2.0019	-4.05088	3.10542	0.526084	-17.7028	0.491125	0.333257	0.179662	0.0544976	0.000395079	-0.00839369	-0.00677333	0.00195456	0.00119876	-0.1427	-0.40658	-0.682341
14	TRANS-CINNAMIC ACID	methanol	water	WBYWAXJHAXSJNI-VOTSOKGWSA-N	OKKJLVBELUTLKV-UHFFFAOYSA-N	XLYOFNOQVPJJNP-UHFFFAOYSA-N	25	0.272632	0.727368	-2.26898	-1.19203	-4.4318	-2.93234	1.91582	-9.51617	3.79393	-2.98895	-22.9825	3.88361	-5.56027	0.621298	-3.48405	-5.2833	-1.96779	-3.9559	3.17263	0.495103	-17.6992	0.500673	0.340092	0.183815	0.0560132	0.000925429	-0.00815123	-0.00703087	0.00248491	0.00227455	-0.134003	-0.388882	-0.657143
14	TRANS-CINNAMIC ACID	methanol	water	WBYWAXJHAXSJNI-VOTSOKGWSA-N	OKKJLVBELUTLKV-UHFFFAOYSA-N	XLYOFNOQVPJJNP-UHFFFAOYSA-N	30	0.272632	0.727368	-2.16967	-1.15531	-4.27572	-2.80042	2.10273	-9.33352	3.88873	-2.96407	-22.979	4.03971	-5.47043	0.649352	-3.42815	-5.2817	-1.93698	-3.86309	3.23938	0.46408	-17.6973	0.489946	0.332516	0.17933	0.0546497	0.000546657	-0.0083179	-0.00653087	0.00243947	0.00250174	-0.127563	-0.375032	-0.636429
14	TRANS-CINNAMIC ACID	methanol	water	WBYWAXJHAXSJNI-VOTSOKGWSA-N	OKKJLVBELUTLKV-UHFFFAOYSA-N	XLYOFNOQVPJJNP-UHFFFAOYSA-N	35	0.272632	0.727368	-2.07624	-1.10298	-4.13077	-2.66926	2.28422	-9.15236	3.98321	-2.93856	-22.9774	4.1934	-5.37883	0.677972	-3.37137	-5.27918	-1.90918	-3.77353	3.30524	0.432808	-17.6982	0.479976	0.325531	0.175073	0.053377	0.00104666	-0.00815123	-0.00695508	0.00243947	0.00313806	-0.120639	-0.360653	-0.615549
14	TRANS-CINNAMIC ACID	methanol	water	WBYWAXJHAXSJNI-VOTSOKGWSA-N	OKKJLVBELUTLKV-UHFFFAOYSA-N	XLYOFNOQVPJJNP-UHFFFAOYSA-N	40	0.272632	0.727368	-1.98284	-1.06248	-3.97881	-2.5379	2.45957	-8.97415	4.0765	-2.91237	-22.9781	4.34504	-5.28619	0.707227	-3.31403	-5.27661	-1.88547	-3.68796	3.36927	0.40166	-17.7015	0.473855	0.320774	0.172391	0.0524984	0.000577007	-0.00804509	-0.00647017	0.00222737	0.00360771	-0.113805	-0.346319	-0.593775
14	TRANS-CINNAMIC ACID	methanol	water	WBYWAXJHAXSJNI-VOTSOKGWSA-N	OKKJLVBELUTLKV-UHFFFAOYSA-N	XLYOFNOQVPJJNP-UHFFFAOYSA-N	45	0.272632	0.727368	-1.8817	-1.01524	-3.82391	-2.40053	2.627	-8.80162	4.16723	-2.88537	-22.9827	4.49327	-5.19115	0.73689	-3.25511	-5.27258	-1.86627	-3.61047	3.43034	0.369743	-17.7101	0.380526	0.254675	0.128447	0.0159788	-0.0376098	-0.0410494	-0.029958	-0.00807701	0.0462192	0.0397897	-0.0622982	-0.17795
14	TRANS-CINNAMIC ACID	methanol	water	WBYWAXJHAXSJNI-VOTSOKGWSA-N	OKKJLVBELUTLKV-UHFFFAOYSA-N	XLYOFNOQVPJJNP-UHFFFAOYSA-N	50	0.272632	0.727368	-1.78389	-0.974608	-3.66959	-2.26403	2.78584	-8.63644	4.25431	-2.85749	-22.9919	4.63793	-5.09401	0.76687	-3.19468	-5.26723	-1.85209	-3.54243	3.48744	0.337185	-17.7246	0.466387	0.315759	0.168892	0.0516504	0.00119824	-0.00759053	-0.00677315	0.00259105	0.00515314	-0.100138	-0.316772	-0.550591
14	TRANS-CINNAMIC ACID	methanol	water	WBYWAXJHAXSJNI-VOTSOKGWSA-N	OKKJLVBELUTLKV-UHFFFAOYSA-N	XLYOFNOQVPJJNP-UHFFFAOYSA-N	55	0.272632	0.727368	-1.68767	-0.938879	-3.51286	-2.12447	2.93347	-8.4826	4.33571	-2.82849	-23.0079	4.77843	-4.99458	0.797099	-3.13225	-5.26046	-1.84496	-3.48802	3.53861	0.303762	-17.7474	0.369314	0.249176	0.126932	0.0163885	-0.0378977	-0.0417768	-0.03064	-0.00844069	0.045128	0.0449557	-0.0489049	-0.159299
14	TRANS-CINNAMIC ACID	methanol	water	WBYWAXJHAXSJNI-VOTSOKGWSA-N	OKKJLVBELUTLKV-UHFFFAOYSA-N	XLYOFNOQVPJJNP-UHFFFAOYSA-N	15	0.35989	0.64011	-1.89856	-1.27457	-4.72125	-2.85075	1.11662	-9.8398	3.58645	-2.95551	-23.0336	3.58491	-5.61342	0.64837	-3.44636	-5.56473	-2.46829	-4.22638	2.93808	0.490852	-17.4688	0.422079	0.280789	0.141547	0.021244	-0.0334043	-0.0355243	-0.0251772	-0.00622803	0.0422963	0.00598909	-0.121895	-0.254162
14	TRANS-CINNAMIC ACID	methanol	water	WBYWAXJHAXSJNI-VOTSOKGWSA-N	OKKJLVBELUTLKV-UHFFFAOYSA-N	XLYOFNOQVPJJNP-UHFFFAOYSA-N	20	0.35989	0.64011	-1.81403	-1.23656	-4.56864	-2.72436	1.30667	-9.67394	3.66843	-2.93346	-23.0314	3.74199	-5.52436	0.677155	-3.3929	-5.56249	-2.43532	-4.14958	2.99128	0.459437	-17.4689	0.487272	0.333926	0.183502	0.0567372	-0.00065201	-0.00862637	-0.0062207	0.00194002	-0.00044459	-0.139777	-0.389055	-0.647031
14	TRANS-CINNAMIC ACID	methanol	water	WBYWAXJHAXSJNI-VOTSOKGWSA-N	OKKJLVBELUTLKV-UHFFFAOYSA-N	XLYOFNOQVPJJNP-UHFFFAOYSA-N	25	0.35989	0.64011	-1.74809	-1.19203	-4.4318	-2.60486	1.49243	-9.50876	3.75024	-2.91062	-23.0305	3.89704	-5.43371	0.706527	-3.33851	-5.56003	-2.40461	-4.07505	3.04371	0.427886	-17.4705	0.494594	0.339161	0.186636	0.057831	-0.000165288	-0.008413	-0.00650733	0.00242674	0.000602114	-0.131443	-0.372361	-0.623476
14	TRANS-CINNAMIC ACID	methanol	water	WBYWAXJHAXSJNI-VOTSOKGWSA-N	OKKJLVBELUTLKV-UHFFFAOYSA-N	XLYOFNOQVPJJNP-UHFFFAOYSA-N	30	0.35989	0.64011	-1.66049	-1.15531	-4.27572	-2.47736	1.67244	-9.3466	3.83098	-2.88689	-23.0325	4.04961	-5.34128	0.736381	-3.28293	-5.55687	-2.37717	-4.00532	3.0946	0.396038	-17.4756	0.484114	0.331774	0.18221	0.0563512	-0.000558603	-0.00857967	-0.00600733	0.00236676	0.000902022	-0.125076	-0.359093	-0.603868
14	TRANS-CINNAMIC ACID	methanol	water	WBYWAXJHAXSJNI-VOTSOKGWSA-N	OKKJLVBELUTLKV-UHFFFAOYSA-N	XLYOFNOQVPJJNP-UHFFFAOYSA-N	35	0.35989	0.64011	-1.58084	-1.10298	-4.13077	-2.34895	1.84635	-9.18857	3.90998	-2.86224	-23.0376	4.19881	-5.2462	0.766539	-3.22552	-5.55217	-2.35246	-3.94237	3.14344	0.363284	-17.4854	0.474261	0.324848	0.177923	0.0549913	-5.86032e-05	-0.008413	-0.00646062	0.00236676	0.00158197	-0.118283	-0.345339	-0.584093
14	TRANS-CINNAMIC ACID	methanol	water	WBYWAXJHAXSJNI-VOTSOKGWSA-N	OKKJLVBELUTLKV-UHFFFAOYSA-N	XLYOFNOQVPJJNP-UHFFFAOYSA-N	40	0.35989	0.64011	-1.50173	-1.06248	-3.97881	-2.22032	2.0133	-9.0365	3.98632	-2.8366	-23.047	4.34491	-5.14949	0.796875	-3.16681	-5.54627	-2.33161	-3.88701	3.18945	0.33021	-17.5007	0.467834	0.319901	0.175023	0.0539382	-0.000571881	-0.00837958	-0.00603388	0.00214011	0.00209524	-0.111609	-0.331645	-0.563512
14	TRANS-CINNAMIC ACID	methanol	water	WBYWAXJHAXSJNI-VOTSOKGWSA-N	OKKJLVBELUTLKV-UHFFFAOYSA-N	XLYOFNOQVPJJNP-UHFFFAOYSA-N	45	0.35989	0.64011	-1.41337	-1.01524	-3.82391	-2.08418	2.17054	-8.89477	4.05821	-2.80969	-23.0635	4.48559	-5.04881	0.827156	-3.10485	-5.53744	-2.31505	-3.84596	3.23105	0.295157	-17.5261	0.384641	0.260972	0.135791	0.0215197	-0.0341777	-0.0373846	-0.0267441	-0.00692812	0.0396749	0.0241997	-0.0806368	-0.19623
14	TRANS-CINNAMIC ACID	methanol	water	WBYWAXJHAXSJNI-VOTSOKGWSA-N	OKKJLVBELUTLKV-UHFFFAOYSA-N	XLYOFNOQVPJJNP-UHFFFAOYSA-N	50	0.35989	0.64011	-1.32954	-0.974608	-3.66959	-1.94772	2.31724	-8.76556	4.12445	-2.78134	-23.0882	4.62103	-4.94526	0.85718	-3.04013	-5.52603	-2.30379	-3.8203	3.26727	0.258793	-17.5622	0.459202	0.314029	0.170884	0.052712	3.48037e-05	-0.00793956	-0.0063805	0.00246017	0.00365523	-0.0982624	-0.303523	-0.522828
14	TRANS-CINNAMIC ACID	methanol	water	WBYWAXJHAXSJNI-VOTSOKGWSA-N	OKKJLVBELUTLKV-UHFFFAOYSA-N	XLYOFNOQVPJJNP-UHFFFAOYSA-N	55	0.35989	0.64011	-1.24809	-0.938879	-3.51286	-1.80632	2.44959	-8.65523	4.18239	-2.75104	-23.1255	4.74819	-4.83632	0.886512	-2.97042	-5.5098	-2.2986	-3.81891	3.29588	0.219377	-17.6157	0.372776	0.254673	0.133418	0.0214203	-0.034451	-0.0380247	-0.0273242	-0.00724817	0.0388746	0.0300056	-0.0666909	-0.177157
14	TRANS-CINNAMIC ACID	methanol	water	WBYWAXJHAXSJNI-VOTSOKGWSA-N	OKKJLVBELUTLKV-UHFFFAOYSA-N	XLYOFNOQVPJJNP-UHFFFAOYSA-N	15	0.457508	0.542492	-1.65693	-1.27457	-4.72125	-2.51725	0.71384	-9.82134	3.54198	-2.86238	-23.0824	3.59733	-5.43603	0.760328	-3.26586	-5.8723	-2.88349	-4.38531	2.78165	0.403482	-17.2101	0.429107	0.290632	0.152952	0.0294928	-0.0295809	-0.0317334	-0.0217443	-0.00502406	0.0337872	-0.01386	-0.144379	-0.276402
14	TRANS-CINNAMIC ACID	methanol	water	WBYWAXJHAXSJNI-VOTSOKGWSA-N	OKKJLVBELUTLKV-UHFFFAOYSA-N	XLYOFNOQVPJJNP-UHFFFAOYSA-N	20	0.457508	0.542492	-1.58253	-1.23656	-4.56864	-2.39869	0.90067	-9.6777	3.60895	-2.84199	-23.0856	3.75003	-5.34716	0.789252	-3.21378	-5.86854	-2.84936	-4.33054	2.8197	0.371792	-17.2171	0.48296	0.334674	0.187797	0.0592427	-0.00182343	-0.00888669	-0.00560245	0.00192375	-0.00228307	-0.136507	-0.36945	-0.607528
14	TRANS-CINNAMIC ACID	methanol	water	WBYWAXJHAXSJNI-VOTSOKGWSA-N	OKKJLVBELUTLKV-UHFFFAOYSA-N	XLYOFNOQVPJJNP-UHFFFAOYSA-N	25	0.457508	0.542492	-1.54031	-1.19203	-4.4318	-2.28563	1.0831	-9.53612	3.67508	-2.82059	-23.0911	3.89982	-5.25603	0.81823	-3.16007	-5.86326	-2.81672	-4.28009	2.85685	0.339482	-17.2278	0.487794	0.33812	0.189793	0.0598648	-0.00138552	-0.00870586	-0.00592162	0.00236166	-0.00126891	-0.12858	-0.353878	-0.585811
14	TRANS-CINNAMIC ACID	methanol	water	WBYWAXJHAXSJNI-VOTSOKGWSA-N	OKKJLVBELUTLKV-UHFFFAOYSA-N	XLYOFNOQVPJJNP-UHFFFAOYSA-N	30	0.457508	0.542492	-1.46559	-1.15531	-4.27572	-2.16511	1.25927	-9.39982	3.73945	-2.798	-23.1011	4.04621	-5.16245	0.847315	-3.10419	-5.85675	-2.78694	-4.23737	2.89214	0.306188	-17.2443	0.47759	0.330945	0.185431	0.0582547	-0.00179511	-0.00887252	-0.00542162	0.00228541	-0.000887652	-0.122294	-0.341262	-0.56744
14	TRANS-CINNAMIC ACID	methanol	water	WBYWAXJHAXSJNI-VOTSOKGWSA-N	OKKJLVBELUTLKV-UHFFFAOYSA-N	XLYOFNOQVPJJNP-UHFFFAOYSA-N	35	0.457508	0.542492	-1.40563	-1.10298	-4.13077	-2.04175	1.4286	-9.27039	3.80138	-2.77413	-23.1167	4.1882	-5.06589	0.876125	-3.0457	-5.84769	-2.7596	-4.2045	2.92526	0.271573	-17.269	0.467867	0.324083	0.181112	0.0567972	-0.00129511	-0.00870586	-0.00590745	0.00228541	-0.000158898	-0.115647	-0.328207	-0.548902
14	TRANS-CINNAMIC ACID	methanol	water	WBYWAXJHAXSJNI-VOTSOKGWSA-N	OKKJLVBELUTLKV-UHFFFAOYSA-N	XLYOFNOQVPJJNP-UHFFFAOYSA-N	40	0.457508	0.542492	-1.34842	-1.06248	-3.97881	-1.91832	1.59041	-9.1496	3.86011	-2.74887	-23.139	4.32427	-4.96527	0.904269	-2.98371	-5.83466	-2.73386	-4.18433	2.95584	0.234837	-17.3043	0.461099	0.318925	0.177968	0.0555489	-0.00185719	-0.00875378	-0.00554579	0.00204249	0.000403189	-0.109153	-0.315229	-0.529654
14	TRANS-CINNAMIC ACID	methanol	water	WBYWAXJHAXSJNI-VOTSOKGWSA-N	OKKJLVBELUTLKV-UHFFFAOYSA-N	XLYOFNOQVPJJNP-UHFFFAOYSA-N	45	0.457508	0.542492	-1.2781	-1.01524	-3.82391	-1.78604	1.74106	-9.04404	3.91364	-2.72169	-23.173	4.4528	-4.85997	0.931429	-2.91709	-5.81662	-2.71174	-4.18407	2.98221	0.195396	-17.3564	0.389246	0.268017	0.144007	0.0277184	-0.030338	-0.0332847	-0.0231484	-0.00564281	0.0323535	0.00675851	-0.101153	-0.216681
14	TRANS-CINNAMIC ACID	methanol	water	WBYWAXJHAXSJNI-VOTSOKGWSA-N	OKKJLVBELUTLKV-UHFFFAOYSA-N	XLYOFNOQVPJJNP-UHFFFAOYSA-N	50	0.457508	0.542492	-1.21663	-0.974608	-3.66959	-1.65286	1.88024	-8.95558	3.96101	-2.69236	-23.22	4.57153	-4.74855	0.957019	-2.84464	-5.7917	-2.69129	-4.20703	3.00399	0.152283	-17.4283	0.451165	0.312093	0.173113	0.0538997	-0.00126678	-0.00833003	-0.00594121	0.00231374	0.00197944	-0.0961636	-0.288702	-0.491769
14	TRANS-CINNAMIC ACID	methanol	water	WBYWAXJHAXSJNI-VOTSOKGWSA-N	OKKJLVBELUTLKV-UHFFFAOYSA-N	XLYOFNOQVPJJNP-UHFFFAOYSA-N	55	0.457508	0.542492	-1.16038	-0.938879	-3.51286	-1.51417	2.00404	-8.89222	3.99966	-2.66002	-23.2861	4.67627	-4.62826	0.980115	-2.7637	-5.75619	-2.67223	-4.26396	3.01955	0.103684	-17.5299	0.376648	0.260823	0.140675	0.0270496	-0.0305951	-0.0338271	-0.0236147	-0.00591405	0.0318786	0.0132802	-0.0865888	-0.197137
14	TRANS-CINNAMIC ACID	methanol	water	WBYWAXJHAXSJNI-VOTSOKGWSA-N	OKKJLVBELUTLKV-UHFFFAOYSA-N	XLYOFNOQVPJJNP-UHFFFAOYSA-N	15	0.692206	0.307794	-1.63032	-1.27457	-4.72125	-1.89424	-0.01881	-9.85711	3.39937	-2.63251	-23.2304	3.57914	-4.92077	1.04501	-2.77617	-6.58032	-3.59795	-4.93634	2.35436	0.143664	-16.6501	0.446005	0.314297	0.180373	0.0493247	-0.0203886	-0.0226193	-0.0134908	-0.00212946	0.0133294	-0.0615818	-0.198438	-0.329874
14	TRANS-CINNAMIC ACID	methanol	water	WBYWAXJHAXSJNI-VOTSOKGWSA-N	OKKJLVBELUTLKV-UHFFFAOYSA-N	XLYOFNOQVPJJNP-UHFFFAOYSA-N	20	0.692206	0.307794	-1.55235	-1.23656	-4.56864	-1.8008	0.17282	-9.75679	3.44428	-2.61568	-23.2502	3.71409	-4.8394	1.06328	-2.72602	-6.56492	-3.54127	-4.91739	2.381	0.11034	-16.6853	0.472594	0.336474	0.198124	0.0652666	-0.0046398	-0.00951255	-0.00411603	0.00188463	-0.00670321	-0.128644	-0.322315	-0.512554
14	TRANS-CINNAMIC ACID	methanol	water	WBYWAXJHAXSJNI-VOTSOKGWSA-N	OKKJLVBELUTLKV-UHFFFAOYSA-N	XLYOFNOQVPJJNP-UHFFFAOYSA-N	25	0.692206	0.307794	-1.49742	-1.19203	-4.4318	-1.70968	0.36024	-9.65991	3.48874	-2.59748	-23.2743	3.84462	-4.75551	1.08056	-2.67337	-6.54623	-3.48438	-4.9044	2.40818	0.0758918	-16.7281	0.471443	0.335616	0.197381	0.0647543	-0.00431924	-0.00940995	-0.00451343	0.0022052	-0.00576728	-0.121695	-0.309442	-0.495257
14	TRANS-CINNAMIC ACID	methanol	water	WBYWAXJHAXSJNI-VOTSOKGWSA-N	OKKJLVBELUTLKV-UHFFFAOYSA-N	XLYOFNOQVPJJNP-UHFFFAOYSA-N	30	0.692206	0.307794	-1.4171	-1.15531	-4.27572	-1.61356	0.5422	-9.57057	3.53225	-2.57763	-23.3064	3.96848	-4.66755	1.09631	-2.61664	-6.52217	-3.42628	-4.90302	2.43594	0.0390131	-16.7843	0.461904	0.32895	0.193176	0.0628313	-0.00476794	-0.00957662	-0.00401343	0.00208983	-0.00519044	-0.115605	-0.29839	-0.479859
14	TRANS-CINNAMIC ACID	methanol	water	WBYWAXJHAXSJNI-VOTSOKGWSA-N	OKKJLVBELUTLKV-UHFFFAOYSA-N	XLYOFNOQVPJJNP-UHFFFAOYSA-N	35	0.692206	0.307794	-1.3469	-1.10298	-4.13077	-1.51143	0.71787	-9.49204	3.57427	-2.55585	-23.3493	4.08279	-4.57367	1.10967	-2.55437	-6.48904	-3.36492	-4.91837	2.4646	-0.0014778	-16.8603	0.452494	0.322244	0.188779	0.0611391	-0.00426794	-0.00940995	-0.0045775	0.00208983	-0.00434434	-0.10931	-0.287018	-0.464293
14	TRANS-CINNAMIC ACID	methanol	water	WBYWAXJHAXSJNI-VOTSOKGWSA-N	OKKJLVBELUTLKV-UHFFFAOYSA-N	XLYOFNOQVPJJNP-UHFFFAOYSA-N	40	0.692206	0.307794	-1.2779	-1.06248	-3.97881	-1.41196	0.88848	-9.42197	3.61466	-2.53227	-23.4008	4.18817	-4.4752	1.12083	-2.48778	-6.44831	-3.29969	-4.94677	2.49383	-0.044493	-16.9525	0.444904	0.316578	0.185048	0.0594214	-0.00494738	-0.00965346	-0.0043723	0.00180779	-0.0036649	-0.103246	-0.275761	-0.448253
14	TRANS-CINNAMIC ACID	methanol	water	WBYWAXJHAXSJNI-VOTSOKGWSA-N	OKKJLVBELUTLKV-UHFFFAOYSA-N	XLYOFNOQVPJJNP-UHFFFAOYSA-N	45	0.692206	0.307794	-1.19827	-1.01524	-3.82391	-1.30475	1.05136	-9.36984	3.65218	-2.50603	-23.4694	4.27705	-4.3668	1.12776	-2.41233	-6.39133	-3.22569	-5.00304	2.52442	-0.093703	-17.0781	0.400316	0.284954	0.163761	0.0426217	-0.0211066	-0.0234274	-0.0145038	-0.00255262	0.0147512	-0.0351741	-0.150479	-0.26585
14	TRANS-CINNAMIC ACID	methanol	water	WBYWAXJHAXSJNI-VOTSOKGWSA-N	OKKJLVBELUTLKV-UHFFFAOYSA-N	XLYOFNOQVPJJNP-UHFFFAOYSA-N	50	0.692206	0.307794	-1.12452	-0.974608	-3.66959	-1.20054	1.20903	-9.33034	3.68686	-2.47737	-23.5502	4.35059	-4.25047	1.13078	-2.33029	-6.31976	-3.14156	-5.07987	2.55608	-0.147082	-17.2304	0.431842	0.307438	0.178472	0.0567552	-0.00439608	-0.00926882	-0.00488507	0.00196169	-0.00204953	-0.0911176	-0.253067	-0.417097
14	TRANS-CINNAMIC ACID	methanol	water	WBYWAXJHAXSJNI-VOTSOKGWSA-N	OKKJLVBELUTLKV-UHFFFAOYSA-N	XLYOFNOQVPJJNP-UHFFFAOYSA-N	55	0.692206	0.307794	-1.05402	-0.938879	-3.51286	-1.09726	1.36145	-9.30624	3.71796	-2.44587	-23.6457	4.40316	-4.12268	1.12853	-2.23944	-6.22745	-3.04171	-5.18356	2.58943	-0.206431	-17.4183	0.385957	0.275609	0.158121	0.0405839	-0.0213245	-0.0237352	-0.0146962	-0.00270652	0.0150586	-0.0269312	-0.134428	-0.245171
14	TRANS-CINNAMIC ACID	methanol	water	WBYWAXJHAXSJNI-VOTSOKGWSA-N	OKKJLVBELUTLKV-UHFFFAOYSA-N	XLYOFNOQVPJJNP-UHFFFAOYSA-N	15	1	0	-1.27457	-1.27457	-4.72125	-1.4479	-0.49085	-9.73162	3.44035	-2.33652	-23.4438	3.45051	-4.31405	1.25461	-2.08319	-7.42083	-3.94136	-5.41757	2.18574	-0.253333	-16.023	0.468167	0.345333	0.216333	0.0753333	-0.00833333	-0.0106667	-0.00266667	0.00166667	-0.0135	-0.124167	-0.269333	-0.4
14	TRANS-CINNAMIC ACID	methanol	water	WBYWAXJHAXSJNI-VOTSOKGWSA-N	OKKJLVBELUTLKV-UHFFFAOYSA-N	XLYOFNOQVPJJNP-UHFFFAOYSA-N	20	1	0	-1.23656	-1.23656	-4.56864	-1.38377	-0.28932	-9.66513	3.46785	-2.32483	-23.4746	3.56248	-4.24889	1.25767	-2.04263	-7.38625	-3.8518	-5.41624	2.21018	-0.282195	-16.0883	0.459	0.338833	0.211667	0.0731667	-0.00833333	-0.0103333	-0.00216667	0.00183333	-0.0125	-0.118333	-0.2605	-0.388
14	TRANS-CINNAMIC ACID	methanol	water	WBYWAXJHAXSJNI-VOTSOKGWSA-N	OKKJLVBELUTLKV-UHFFFAOYSA-N	XLYOFNOQVPJJNP-UHFFFAOYSA-N	25	1	0	-1.19203	-1.19203	-4.4318	-1.31872	-0.09065	-9.60281	3.49481	-2.31189	-23.5101	3.66782	-4.17989	1.25915	-1.99925	-7.3444	-3.75847	-5.42292	2.23566	-0.312642	-16.1657	0.45	0.332333	0.207333	0.0711667	-0.00816667	-0.0103333	-0.00266667	0.002	-0.0116667	-0.112667	-0.251167	-0.3765
14	TRANS-CINNAMIC ACID	methanol	water	WBYWAXJHAXSJNI-VOTSOKGWSA-N	OKKJLVBELUTLKV-UHFFFAOYSA-N	XLYOFNOQVPJJNP-UHFFFAOYSA-N	30	1	0	-1.15531	-1.15531	-4.27572	-1.25323	0.1053	-9.54496	3.52116	-2.29767	-23.5509	3.76608	-4.10733	1.25903	-1.95322	-7.29534	-3.66078	-5.43763	2.26213	-0.344451	-16.2555	0.441333	0.326333	0.203333	0.0688333	-0.00866667	-0.0105	-0.00216667	0.00183333	-0.0108333	-0.106833	-0.242167	-0.365
14	TRANS-CINNAMIC ACID	methanol	water	WBYWAXJHAXSJNI-VOTSOKGWSA-N	OKKJLVBELUTLKV-UHFFFAOYSA-N	XLYOFNOQVPJJNP-UHFFFAOYSA-N	35	1	0	-1.10298	-1.10298	-4.13077	-1.17931	0.29814	-9.49993	3.54604	-2.28193	-23.6037	3.85069	-4.02763	1.25493	-1.90177	-7.22917	-3.55255	-5.4723	2.29111	-0.380162	-16.3745	0.432333	0.319833	0.198833	0.0668333	-0.00816667	-0.0103333	-0.00283333	0.00183333	-0.00983333	-0.101	-0.233	-0.353333
14	TRANS-CINNAMIC ACID	methanol	water	WBYWAXJHAXSJNI-VOTSOKGWSA-N	OKKJLVBELUTLKV-UHFFFAOYSA-N	XLYOFNOQVPJJNP-UHFFFAOYSA-N	40	1	0	-1.06248	-1.06248	-3.97881	-1.11156	0.48904	-9.45527	3.5706	-2.26494	-23.6585	3.92867	-3.94523	1.24987	-1.84892	-7.15784	-3.43963	-5.51004	2.32073	-0.416025	-16.5006	0.423667	0.3135	0.194333	0.0645	-0.009	-0.0108333	-0.00283333	0.0015	-0.009	-0.0955	-0.224	-0.3415
14	TRANS-CINNAMIC ACID	methanol	water	WBYWAXJHAXSJNI-VOTSOKGWSA-N	OKKJLVBELUTLKV-UHFFFAOYSA-N	XLYOFNOQVPJJNP-UHFFFAOYSA-N	45	1	0	-1.01524	-1.01524	-3.82391	-1.03805	0.67745	-9.42376	3.59351	-2.2463	-23.7258	3.98882	-3.8538	1.23991	-1.79007	-7.06456	-3.31137	-5.56996	2.3536	-0.456225	-16.6612	0.414833	0.307167	0.189667	0.0621667	-0.009	-0.0105	-0.00316667	0.0015	-0.00833333	-0.0901667	-0.215167	-0.330333
14	TRANS-CINNAMIC ACID	methanol	water	WBYWAXJHAXSJNI-VOTSOKGWSA-N	OKKJLVBELUTLKV-UHFFFAOYSA-N	XLYOFNOQVPJJNP-UHFFFAOYSA-N	50	1	0	-0.974608	-0.974608	-3.66959	-0.969599	0.86441	-9.39355	3.61584	-2.22631	-23.7959	4.03799	-3.75758	1.22789	-1.72908	-6.96061	-3.17358	-5.63597	2.38795	-0.49723	-16.8353	0.4065	0.301333	0.1855	0.0605	-0.0085	-0.0105	-0.0035	0.0015	-0.00733333	-0.0845	-0.206333	-0.319167
14	TRANS-CINNAMIC ACID	methanol	water	WBYWAXJHAXSJNI-VOTSOKGWSA-N	OKKJLVBELUTLKV-UHFFFAOYSA-N	XLYOFNOQVPJJNP-UHFFFAOYSA-N	55	1	0	-0.938879	-0.938879	-3.51286	-0.904388	1.0501	-9.36573	3.63742	-2.20493	-23.8696	4.07469	-3.6564	1.21344	-1.66589	-6.8445	-3.02459	-5.70933	2.42398	-0.539044	-17.0251	0.398167	0.295	0.181	0.0583333	-0.00916667	-0.0105	-0.003	0.0015	-0.007	-0.0796667	-0.197167	-0.308167
15	FERULIC ACID	isopropanol	water	KSEBMYQBYZTDHS-HWKANZROSA-N	KFZMGEQAYNKOFK-UHFFFAOYSA-N	XLYOFNOQVPJJNP-UHFFFAOYSA-N	25.05	0	1	-4.31247	-1.71444	-4.31247	-4.31261	3.37785	-12.515	4.43879	-5.11893	-28.6278	4.82289	-4.99536	0.77359	-3.22952	-4.5498	-1.44504	-7.51962	3.6652	-1.88941	-24.078	0.539833	0.359667	0.184833	0.0518333	0.0045	-0.00583333	-0.007	0.00233333	-0.004	-0.158167	-0.434	-0.731667
15	FERULIC ACID	isopropanol	water	KSEBMYQBYZTDHS-HWKANZROSA-N	KFZMGEQAYNKOFK-UHFFFAOYSA-N	XLYOFNOQVPJJNP-UHFFFAOYSA-N	30.05	0	1	-4.20621	-1.68613	-4.20621	-4.22149	3.67044	-12.2896	4.52692	-5.05555	-28.6124	4.07959	-5.5015	0.905319	-3.60274	-4.65351	-0.409152	-6.78805	3.6216	-1.45281	-23.9589	0.529167	0.351833	0.180167	0.051	0.0045	-0.00633333	-0.00716667	0.00266667	-0.003	-0.150167	-0.417333	-0.706833
15	FERULIC ACID	isopropanol	water	KSEBMYQBYZTDHS-HWKANZROSA-N	KFZMGEQAYNKOFK-UHFFFAOYSA-N	XLYOFNOQVPJJNP-UHFFFAOYSA-N	35.05	0	1	-4.09151	-1.6517	-4.09151	-4.12251	3.95721	-12.0619	4.61762	-4.99265	-28.5971	4.25356	-5.42662	0.924518	-3.54933	-4.65515	-0.296355	-6.63525	3.6931	-1.44332	-23.9419	0.522833	0.347167	0.177167	0.0503333	0.005	-0.00583333	-0.00683333	0.00266667	-0.002	-0.141667	-0.400333	-0.681333
15	FERULIC ACID	isopropanol	water	KSEBMYQBYZTDHS-HWKANZROSA-N	KFZMGEQAYNKOFK-UHFFFAOYSA-N	XLYOFNOQVPJJNP-UHFFFAOYSA-N	40.05	0	1	-3.95468	-1.62525	-3.95468	-4.0086	4.23803	-11.832	4.71094	-4.93019	-28.582	4.42593	-5.35116	0.943056	-3.49417	-4.65724	-0.187897	-6.48083	3.76788	-1.43602	-23.9247	0.507833	0.335833	0.1705	0.0486667	0.00466667	-0.0055	-0.00666667	0.00266667	-0.00166667	-0.1345	-0.384167	-0.658167
15	FERULIC ACID	isopropanol	water	KSEBMYQBYZTDHS-HWKANZROSA-N	KFZMGEQAYNKOFK-UHFFFAOYSA-N	XLYOFNOQVPJJNP-UHFFFAOYSA-N	45.05	0	1	-3.86012	-1.58838	-3.86012	-3.92419	4.51333	-11.5996	4.80699	-4.86825	-28.5668	4.59668	-5.27492	0.961104	-3.43736	-4.65973	-0.0833503	-6.32468	3.84589	-1.43089	-23.907	0.505667	0.3345	0.1695	0.0485	0.0045	-0.00583333	-0.0065	0.00233333	-0.0005	-0.126333	-0.367167	-0.632333
15	FERULIC ACID	isopropanol	water	KSEBMYQBYZTDHS-HWKANZROSA-N	KFZMGEQAYNKOFK-UHFFFAOYSA-N	XLYOFNOQVPJJNP-UHFFFAOYSA-N	25.05	0.0322321	0.967768	-4.05061	-1.71444	-4.31247	-3.9061	2.82318	-12.4957	4.43459	-5.01909	-28.7354	4.8122	-4.96178	0.794012	-3.18631	-4.64922	-1.98902	-7.53396	3.64058	-1.83278	-24.0862	0.537615	0.359387	0.185902	0.0524941	0.00432272	-0.00563457	-0.00668842	0.00213457	-0.00531077	-0.158967	-0.430637	-0.722566
15	FERULIC ACID	isopropanol	water	KSEBMYQBYZTDHS-HWKANZROSA-N	KFZMGEQAYNKOFK-UHFFFAOYSA-N	XLYOFNOQVPJJNP-UHFFFAOYSA-N	30.05	0.0322321	0.967768	-3.94692	-1.68613	-4.20621	-3.81049	3.09873	-12.2576	4.53711	-4.957	-28.7214	4.02888	-5.52311	0.934256	-3.56159	-4.91191	-0.930147	-6.73444	3.60285	-1.39541	-23.8095	0.526927	0.351543	0.181177	0.0515855	0.0043281	-0.0061292	-0.00685509	0.00246253	-0.00429466	-0.151005	-0.414196	-0.698147
15	FERULIC ACID	isopropanol	water	KSEBMYQBYZTDHS-HWKANZROSA-N	KFZMGEQAYNKOFK-UHFFFAOYSA-N	XLYOFNOQVPJJNP-UHFFFAOYSA-N	35.05	0.0322321	0.967768	-3.83565	-1.6517	-4.09151	-3.70722	3.3685	-12.0167	4.64267	-4.89523	-28.7078	4.20172	-5.44791	0.953425	-3.50853	-4.91367	-0.833225	-6.56874	3.68924	-1.3867	-23.7941	0.520448	0.346748	0.178058	0.050849	0.00481735	-0.00563994	-0.0065325	0.00246253	-0.00327854	-0.142569	-0.397443	-0.673093
15	FERULIC ACID	isopropanol	water	KSEBMYQBYZTDHS-HWKANZROSA-N	KFZMGEQAYNKOFK-UHFFFAOYSA-N	XLYOFNOQVPJJNP-UHFFFAOYSA-N	40.05	0.0322321	0.967768	-3.7167	-1.62525	-3.95468	-3.58961	3.63223	-11.7734	4.7511	-4.83375	-28.6945	4.37253	-5.37164	0.971878	-3.45342	-4.91547	-0.740295	-6.40177	3.77922	-1.38033	-23.7791	0.505582	0.3355	0.171397	0.0491287	0.00447865	-0.00532272	-0.00637658	0.00246253	-0.00292372	-0.135419	-0.381486	-0.650302
15	FERULIC ACID	isopropanol	water	KSEBMYQBYZTDHS-HWKANZROSA-N	KFZMGEQAYNKOFK-UHFFFAOYSA-N	XLYOFNOQVPJJNP-UHFFFAOYSA-N	45.05	0.0322321	0.967768	-3.62893	-1.58838	-3.86012	-3.50098	3.89074	-11.5274	4.86237	-4.77271	-28.6812	4.54215	-5.29517	0.989964	-3.39705	-4.91816	-0.651408	-6.23224	3.87241	-1.37566	-23.7631	0.503136	0.333936	0.17022	0.0488814	0.00431735	-0.00564531	-0.00622066	0.0021292	-0.00174631	-0.127322	-0.364739	-0.624936
15	FERULIC ACID	isopropanol	water	KSEBMYQBYZTDHS-HWKANZROSA-N	KFZMGEQAYNKOFK-UHFFFAOYSA-N	XLYOFNOQVPJJNP-UHFFFAOYSA-N	25.05	0.0697134	0.930287	-3.78516	-1.71444	-4.31247	-3.52897	2.30857	-12.4813	4.41218	-4.90846	-28.8369	4.8004	-4.92334	0.817898	-3.13641	-4.7656	-2.49183	-7.55792	3.59428	-1.77205	-24.0713	0.535035	0.359062	0.187145	0.0532625	0.00411658	-0.00540343	-0.0063261	0.00190343	-0.00683501	-0.159898	-0.426727	-0.711984
15	FERULIC ACID	isopropanol	water	KSEBMYQBYZTDHS-HWKANZROSA-N	KFZMGEQAYNKOFK-UHFFFAOYSA-N	XLYOFNOQVPJJNP-UHFFFAOYSA-N	30.05	0.0697134	0.930287	-3.6968	-1.68613	-4.20621	-3.43048	2.56978	-12.2389	4.52144	-4.84797	-28.825	3.96947	-5.54783	0.967879	-3.51336	-5.21244	-1.39969	-6.69105	3.55356	-1.33461	-23.6125	0.524322	0.351206	0.182351	0.0522665	0.00412819	-0.00589181	-0.00649277	0.00222515	-0.00580016	-0.151979	-0.410548	-0.688046
15	FERULIC ACID	isopropanol	water	KSEBMYQBYZTDHS-HWKANZROSA-N	KFZMGEQAYNKOFK-UHFFFAOYSA-N	XLYOFNOQVPJJNP-UHFFFAOYSA-N	35.05	0.0697134	0.930287	-3.60033	-1.6517	-4.09151	-3.32455	2.82527	-11.9943	4.63335	-4.7876	-28.8136	4.14057	-5.4717	0.986922	-3.46037	-5.21389	-1.3153	-6.52258	3.64643	-1.32723	-23.5997	0.517675	0.34626	0.179095	0.0514487	0.00460496	-0.00541505	-0.00618267	0.00222515	-0.0047653	-0.143619	-0.394082	-0.66351
15	FERULIC ACID	isopropanol	water	KSEBMYQBYZTDHS-HWKANZROSA-N	KFZMGEQAYNKOFK-UHFFFAOYSA-N	XLYOFNOQVPJJNP-UHFFFAOYSA-N	40.05	0.0697134	0.930287	-3.4828	-1.62525	-3.95468	-3.20483	3.07458	-11.7483	4.74749	-4.72725	-28.8032	4.31004	-5.39512	1.00538	-3.40574	-5.21588	-1.23546	-6.35318	3.74211	-1.32151	-23.5873	0.502965	0.335113	0.17244	0.0496659	0.00426	-0.00511658	-0.00603925	0.00222515	-0.00438549	-0.136487	-0.378369	-0.641157
15	FERULIC ACID	isopropanol	water	KSEBMYQBYZTDHS-HWKANZROSA-N	KFZMGEQAYNKOFK-UHFFFAOYSA-N	XLYOFNOQVPJJNP-UHFFFAOYSA-N	45.05	0.0697134	0.930287	-3.40121	-1.58838	-3.86012	-3.11349	3.31914	-11.5	4.86381	-4.66725	-28.7927	4.47787	-5.31786	1.02341	-3.34954	-5.21834	-1.15873	-6.18218	3.8404	-1.31771	-23.5744	0.500194	0.33328	0.171057	0.0493249	0.00410496	-0.00542667	-0.00589582	0.00189181	-0.00319559	-0.128471	-0.361915	-0.616334
15	FERULIC ACID	isopropanol	water	KSEBMYQBYZTDHS-HWKANZROSA-N	KFZMGEQAYNKOFK-UHFFFAOYSA-N	XLYOFNOQVPJJNP-UHFFFAOYSA-N	25.05	0.11384	0.88616	-3.52871	-1.71444	-4.31247	-3.1782	1.82994	-12.4709	4.37395	-4.78423	-28.9372	4.78563	-4.87722	0.845846	-3.07714	-4.90164	-2.95569	-7.59369	3.5281	-1.70709	-24.0356	0.531997	0.35868	0.188609	0.0541671	0.00387388	-0.00513132	-0.00589955	0.00163132	-0.0086295	-0.160994	-0.422123	-0.699526
15	FERULIC ACID	isopropanol	water	KSEBMYQBYZTDHS-HWKANZROSA-N	KFZMGEQAYNKOFK-UHFFFAOYSA-N	XLYOFNOQVPJJNP-UHFFFAOYSA-N	30.05	0.11384	0.88616	-3.44612	-1.68613	-4.20621	-3.07829	2.07911	-12.2325	4.48302	-4.72564	-28.928	3.89869	-5.57536	1.00709	-3.45582	-5.56383	-1.81958	-6.65711	3.47593	-1.26982	-23.3642	0.521255	0.350809	0.183734	0.0530681	0.00389285	-0.00561235	-0.00606621	0.00194568	-0.00757258	-0.153127	-0.406253	-0.676153
15	FERULIC ACID	isopropanol	water	KSEBMYQBYZTDHS-HWKANZROSA-N	KFZMGEQAYNKOFK-UHFFFAOYSA-N	XLYOFNOQVPJJNP-UHFFFAOYSA-N	35.05	0.11384	0.88616	-3.35655	-1.6517	-4.09151	-2.97108	2.3226	-11.9931	4.59375	-4.66684	-28.92	4.06776	-5.49828	1.02599	-3.40299	-5.56499	-1.74516	-6.49482	3.56776	-1.26385	-23.355	0.514409	0.345687	0.180316	0.0521548	0.00435491	-0.00515029	-0.00577083	0.00194568	-0.00651566	-0.144854	-0.390126	-0.652228
15	FERULIC ACID	isopropanol	water	KSEBMYQBYZTDHS-HWKANZROSA-N	KFZMGEQAYNKOFK-UHFFFAOYSA-N	XLYOFNOQVPJJNP-UHFFFAOYSA-N	40.05	0.11384	0.88616	-3.25259	-1.62525	-3.95468	-2.85065	2.55967	-11.7543	4.70545	-4.60764	-28.914	4.23473	-5.42028	1.04427	-3.34822	-5.56628	-1.67506	-6.33398	3.66118	-1.25942	-23.3477	0.499884	0.334657	0.173669	0.0502984	0.0040026	-0.00487388	-0.00564211	0.00194568	-0.00610643	-0.137744	-0.374699	-0.63039
15	FERULIC ACID	isopropanol	water	KSEBMYQBYZTDHS-HWKANZROSA-N	KFZMGEQAYNKOFK-UHFFFAOYSA-N	XLYOFNOQVPJJNP-UHFFFAOYSA-N	45.05	0.11384	0.88616	-3.17587	-1.58838	-3.86012	-2.75787	2.7926	-11.514	4.81823	-4.54867	-28.9078	4.39972	-5.3411	1.06197	-3.29174	-5.56681	-1.60712	-6.17291	3.75626	-1.25693	-23.341	0.49673	0.332508	0.172042	0.0498471	0.00385491	-0.00516927	-0.00551339	0.00161235	-0.00490182	-0.129824	-0.358591	-0.606207
15	FERULIC ACID	isopropanol	water	KSEBMYQBYZTDHS-HWKANZROSA-N	KFZMGEQAYNKOFK-UHFFFAOYSA-N	XLYOFNOQVPJJNP-UHFFFAOYSA-N	25.05	0.166551	0.833449	-3.26922	-1.71444	-4.31247	-2.85101	1.38347	-12.4689	4.31634	-4.64261	-29.0407	4.76592	-4.8201	0.878776	-3.00515	-5.06157	-3.38245	-7.64877	3.43756	-1.63746	-23.9791	0.528369	0.358223	0.190357	0.0552476	0.00358397	-0.00480627	-0.00539001	0.00130627	-0.0107731	-0.162303	-0.416623	-0.684644
15	FERULIC ACID	isopropanol	water	KSEBMYQBYZTDHS-HWKANZROSA-N	KFZMGEQAYNKOFK-UHFFFAOYSA-N	XLYOFNOQVPJJNP-UHFFFAOYSA-N	30.05	0.166551	0.833449	-3.1945	-1.68613	-4.20621	-2.75139	1.62311	-12.2425	4.41869	-4.58615	-29.0354	3.81325	-5.60716	1.05378	-3.3863	-5.98296	-2.19014	-6.63538	3.36491	-1.19985	-23.0525	0.517591	0.350334	0.185385	0.0540257	0.00361173	-0.00527851	-0.00555667	0.00161184	-0.0096898	-0.154497	-0.401122	-0.661948
15	FERULIC ACID	isopropanol	water	KSEBMYQBYZTDHS-HWKANZROSA-N	KFZMGEQAYNKOFK-UHFFFAOYSA-N	XLYOFNOQVPJJNP-UHFFFAOYSA-N	35.05	0.166551	0.833449	-3.11407	-1.6517	-4.09151	-2.64456	1.85712	-12.0171	4.52144	-4.52901	-29.0323	3.97926	-5.52791	1.07226	-3.33315	-5.98213	-2.12214	-6.4892	3.44918	-1.19586	-23.0502	0.510509	0.345002	0.181775	0.0529982	0.00405621	-0.00483403	-0.00527886	0.00161184	-0.00860653	-0.14633	-0.385399	-0.638752
15	FERULIC ACID	isopropanol	water	KSEBMYQBYZTDHS-HWKANZROSA-N	KFZMGEQAYNKOFK-UHFFFAOYSA-N	XLYOFNOQVPJJNP-UHFFFAOYSA-N	40.05	0.166551	0.833449	-3.02	-1.62525	-3.95468	-2.52518	2.0845	-11.7948	4.62372	-4.47087	-29.0328	4.14263	-5.44731	1.09006	-3.27781	-5.98102	-2.05813	-6.34745	3.53366	-1.19306	-23.0517	0.496203	0.334112	0.175136	0.0510539	0.00369512	-0.00458397	-0.00516771	0.00161184	-0.00816216	-0.139247	-0.370315	-0.617528
15	FERULIC ACID	isopropanol	water	KSEBMYQBYZTDHS-HWKANZROSA-N	KFZMGEQAYNKOFK-UHFFFAOYSA-N	XLYOFNOQVPJJNP-UHFFFAOYSA-N	45.05	0.166551	0.833449	-2.9431	-1.58838	-3.86012	-2.43253	2.30846	-11.5718	4.72591	-4.41279	-29.033	4.30391	-5.36568	1.10733	-3.22086	-5.97921	-1.99545	-6.20613	3.61858	-1.19193	-23.0538	0.492592	0.331585	0.17322	0.0504709	0.00355621	-0.00486179	-0.00505656	0.00127851	-0.00693998	-0.131441	-0.35462	-0.59411
15	FERULIC ACID	isopropanol	water	KSEBMYQBYZTDHS-HWKANZROSA-N	KFZMGEQAYNKOFK-UHFFFAOYSA-N	XLYOFNOQVPJJNP-UHFFFAOYSA-N	25.05	0.230622	0.769378	-3.01055	-1.71444	-4.31247	-2.54588	0.96711	-12.4842	4.23008	-4.47847	-29.1521	4.73994	-4.74865	0.918399	-2.91642	-5.25367	-3.77283	-7.73551	3.31168	-1.56205	-23.8985	0.523959	0.357668	0.192482	0.0565611	0.00323158	-0.00441117	-0.00477066	0.000911167	-0.0133786	-0.163894	-0.409938	-0.666555
15	FERULIC ACID	isopropanol	water	KSEBMYQBYZTDHS-HWKANZROSA-N	KFZMGEQAYNKOFK-UHFFFAOYSA-N	XLYOFNOQVPJJNP-UHFFFAOYSA-N	30.05	0.230622	0.769378	-2.93181	-1.68613	-4.20621	-2.44908	1.2007	-12.2774	4.32024	-4.42437	-29.1522	3.70629	-5.64042	1.1093	-3.29902	-6.48459	-2.50559	-6.637	3.21094	-1.12535	-22.6676	0.513138	0.349758	0.187393	0.0551896	0.00327002	-0.00487273	-0.00493733	0.00120606	-0.0122633	-0.156163	-0.394886	-0.644681
15	FERULIC ACID	isopropanol	water	KSEBMYQBYZTDHS-HWKANZROSA-N	KFZMGEQAYNKOFK-UHFFFAOYSA-N	XLYOFNOQVPJJNP-UHFFFAOYSA-N	35.05	0.230622	0.769378	-2.85699	-1.6517	-4.09151	-2.34524	1.42893	-12.0733	4.40992	-4.36898	-29.1556	3.86824	-5.55841	1.12723	-3.24536	-6.48135	-2.43931	-6.51491	3.28269	-1.12362	-22.6743	0.505767	0.344169	0.183547	0.0540233	0.00369314	-0.0044496	-0.00468087	0.00120606	-0.011148	-0.148124	-0.379654	-0.622371
15	FERULIC ACID	isopropanol	water	KSEBMYQBYZTDHS-HWKANZROSA-N	KFZMGEQAYNKOFK-UHFFFAOYSA-N	XLYOFNOQVPJJNP-UHFFFAOYSA-N	40.05	0.230622	0.769378	-2.77728	-1.62525	-3.95468	-2.22989	1.65069	-11.8747	4.49825	-4.31181	-29.1648	4.02628	-5.47355	1.14418	-3.18872	-6.4757	-2.37559	-6.40114	3.35407	-1.12309	-22.6891	0.491728	0.33345	0.176919	0.0519722	0.00332137	-0.00423158	-0.00459107	0.00120606	-0.0106609	-0.141073	-0.364987	-0.601895
15	FERULIC ACID	isopropanol	water	KSEBMYQBYZTDHS-HWKANZROSA-N	KFZMGEQAYNKOFK-UHFFFAOYSA-N	XLYOFNOQVPJJNP-UHFFFAOYSA-N	45.05	0.230622	0.769378	-2.71897	-1.58838	-3.86012	-2.14004	1.86988	-11.6755	4.58581	-4.25455	-29.1733	4.18276	-5.38895	1.16089	-3.13119	-6.47114	-2.31288	-6.28653	3.42492	-1.12336	-22.7022	0.487563	0.330464	0.174651	0.051229	0.00319314	-0.00448804	-0.00450128	0.00087273	-0.00941737	-0.133406	-0.349793	-0.579406
15	FERULIC ACID	isopropanol	water	KSEBMYQBYZTDHS-HWKANZROSA-N	KFZMGEQAYNKOFK-UHFFFAOYSA-N	XLYOFNOQVPJJNP-UHFFFAOYSA-N	25.05	0.310167	0.689833	-2.74715	-1.71444	-4.31247	-2.26442	0.58303	-12.5264	4.10394	-4.28505	-29.2759	4.70369	-4.65624	0.96655	-2.80425	-5.48643	-4.12066	-7.87019	3.13739	-1.4808	-23.7895	0.518484	0.356979	0.195121	0.0581918	0.00279408	-0.00392064	-0.00400172	0.000420639	-0.0166134	-0.165869	-0.401639	-0.644096
15	FERULIC ACID	isopropanol	water	KSEBMYQBYZTDHS-HWKANZROSA-N	KFZMGEQAYNKOFK-UHFFFAOYSA-N	XLYOFNOQVPJJNP-UHFFFAOYSA-N	30.05	0.310167	0.689833	-2.68613	-1.68613	-4.20621	-2.17442	0.81594	-12.3431	4.18001	-4.23369	-29.2822	3.57131	-5.67726	1.17708	-3.18866	-7.09962	-2.75537	-6.6658	3.00293	-1.04503	-22.1826	0.50761	0.349042	0.189885	0.0566347	0.00284578	-0.00436894	-0.00416839	0.000702277	-0.0154584	-0.158231	-0.387144	-0.623243
15	FERULIC ACID	isopropanol	water	KSEBMYQBYZTDHS-HWKANZROSA-N	KFZMGEQAYNKOFK-UHFFFAOYSA-N	XLYOFNOQVPJJNP-UHFFFAOYSA-N	35.05	0.310167	0.689833	-2.61798	-1.6517	-4.09151	-2.07771	1.04408	-12.163	4.25586	-4.18044	-29.2932	3.72753	-5.59067	1.19397	-3.13392	-7.09101	-2.68345	-6.57228	3.06189	-1.04652	-22.2022	0.499881	0.343134	0.185748	0.055296	0.00324239	-0.00397233	-0.00393844	0.000702277	-0.0143033	-0.150351	-0.372522	-0.602034
15	FERULIC ACID	isopropanol	water	KSEBMYQBYZTDHS-HWKANZROSA-N	KFZMGEQAYNKOFK-UHFFFAOYSA-N	XLYOFNOQVPJJNP-UHFFFAOYSA-N	40.05	0.310167	0.689833	-2.54975	-1.62525	-3.95468	-1.97117	1.26672	-11.989	4.33094	-4.12467	-29.3117	3.87891	-5.50031	1.20966	-3.07579	-7.07835	-2.61219	-6.4887	3.12128	-1.04888	-22.2333	0.486173	0.332628	0.179133	0.0531124	0.00285736	-0.00379408	-0.00387517	0.000702277	-0.0137632	-0.14334	-0.358371	-0.582486
15	FERULIC ACID	isopropanol	water	KSEBMYQBYZTDHS-HWKANZROSA-N	KFZMGEQAYNKOFK-UHFFFAOYSA-N	XLYOFNOQVPJJNP-UHFFFAOYSA-N	45.05	0.310167	0.689833	-2.49214	-1.58838	-3.86012	-1.88822	1.48745	-11.8131	4.40539	-4.06871	-29.3287	4.02801	-5.40995	1.22507	-3.01661	-7.06639	-2.54056	-6.40319	3.18032	-1.0521	-22.2624	0.481319	0.329072	0.176427	0.0521703	0.00274239	-0.00402403	-0.00381189	0.000368944	-0.0124931	-0.135845	-0.343801	-0.56115
15	FERULIC ACID	isopropanol	water	KSEBMYQBYZTDHS-HWKANZROSA-N	KFZMGEQAYNKOFK-UHFFFAOYSA-N	XLYOFNOQVPJJNP-UHFFFAOYSA-N	25.05	0.411563	0.588437	-2.4908	-1.71444	-4.31247	-2.01466	0.24219	-12.5844	3.94437	-4.05388	-29.4143	4.65303	-4.53449	1.02655	-2.65935	-5.77563	-4.41084	-8.04989	2.91782	-1.39453	-23.6386	0.511504	0.3561	0.198484	0.0602704	0.0022364	-0.00329536	-0.00302156	-0.000204639	-0.0207369	-0.168387	-0.39106	-0.615469
15	FERULIC ACID	isopropanol	water	KSEBMYQBYZTDHS-HWKANZROSA-N	KFZMGEQAYNKOFK-UHFFFAOYSA-N	XLYOFNOQVPJJNP-UHFFFAOYSA-N	30.05	0.411563	0.588437	-2.43652	-1.68613	-4.20621	-1.93639	0.48097	-12.4199	4.01123	-4.00619	-29.426	3.39712	-5.71823	1.26162	-3.04597	-7.87027	-2.91615	-6.7017	2.74961	-0.960224	-21.5557	0.500563	0.348129	0.193062	0.0584767	0.002305	-0.00372677	-0.00318822	6.01002e-05	-0.0195311	-0.160867	-0.377275	-0.595917
15	FERULIC ACID	isopropanol	water	KSEBMYQBYZTDHS-HWKANZROSA-N	KFZMGEQAYNKOFK-UHFFFAOYSA-N	XLYOFNOQVPJJNP-UHFFFAOYSA-N	35.05	0.411563	0.588437	-2.37986	-1.6517	-4.09151	-1.85172	0.71574	-12.2579	4.07907	-3.95619	-29.443	3.54649	-5.62632	1.27714	-2.99036	-7.8543	-2.83075	-6.63161	2.80193	-0.965829	-21.5887	0.492378	0.341816	0.188553	0.0569183	0.00266781	-0.00336395	-0.00299208	6.01002e-05	-0.0183253	-0.15319	-0.36343	-0.57611
15	FERULIC ACID	isopropanol	water	KSEBMYQBYZTDHS-HWKANZROSA-N	KFZMGEQAYNKOFK-UHFFFAOYSA-N	XLYOFNOQVPJJNP-UHFFFAOYSA-N	40.05	0.411563	0.588437	-2.32057	-1.62525	-3.95468	-1.75935	0.94633	-12.1006	4.14768	-3.90338	-29.4678	3.68979	-5.52916	1.29109	-2.93076	-7.83139	-2.74346	-6.57148	2.85659	-0.972617	-21.6364	0.479093	0.331581	0.181955	0.0545657	0.00226588	-0.0032364	-0.0029626	6.01002e-05	-0.0177176	-0.14623	-0.349938	-0.557745
15	FERULIC ACID	isopropanol	water	KSEBMYQBYZTDHS-HWKANZROSA-N	KFZMGEQAYNKOFK-UHFFFAOYSA-N	XLYOFNOQVPJJNP-UHFFFAOYSA-N	45.05	0.411563	0.588437	-2.2668	-1.58838	-3.86012	-1.68727	1.17476	-11.9398	4.21568	-3.85034	-29.4902	3.83128	-5.43343	1.3051	-2.87092	-7.81099	-2.65652	-6.50639	2.91058	-0.979419	-21.6792	0.473359	0.327298	0.178692	0.0533702	0.00216781	-0.00343255	-0.00293312	-0.000273233	-0.0164138	-0.138955	-0.336162	-0.53788
15	FERULIC ACID	isopropanol	water	KSEBMYQBYZTDHS-HWKANZROSA-N	KFZMGEQAYNKOFK-UHFFFAOYSA-N	XLYOFNOQVPJJNP-UHFFFAOYSA-N	25.05	0.545248	0.454752	-2.23136	-1.71444	-4.31247	-1.81437	-0.03116	-12.5678	3.82931	-3.77505	-29.563	4.58698	-4.37568	1.10484	-2.47033	-6.15301	-4.61814	-8.19217	2.72447	-1.30472	-23.41	0.502302	0.354941	0.202917	0.0630109	0.00150113	-0.00247097	-0.00172927	-0.00102903	-0.0261734	-0.171707	-0.377112	-0.577725
15	FERULIC ACID	isopropanol	water	KSEBMYQBYZTDHS-HWKANZROSA-N	KFZMGEQAYNKOFK-UHFFFAOYSA-N	XLYOFNOQVPJJNP-UHFFFAOYSA-N	30.05	0.545248	0.454752	-2.18575	-1.68613	-4.20621	-1.75055	0.2169	-12.4138	3.89343	-3.73248	-29.5769	3.34845	-6.06495	1.25247	-3.25658	-8.70697	-3.13155	-6.34884	2.64096	-0.475901	-20.87	0.491272	0.346926	0.197251	0.0609053	0.00159201	-0.00288009	-0.00189593	-0.000786572	-0.0249008	-0.164343	-0.364263	-0.559889
15	FERULIC ACID	isopropanol	water	KSEBMYQBYZTDHS-HWKANZROSA-N	KFZMGEQAYNKOFK-UHFFFAOYSA-N	XLYOFNOQVPJJNP-UHFFFAOYSA-N	35.05	0.545248	0.454752	-2.13966	-1.6517	-4.09151	-1.68028	0.46126	-12.262	3.95839	-3.68761	-29.596	3.4887	-5.93336	1.29308	-3.19102	-8.68337	-3.02744	-6.32866	2.66531	-0.496595	-20.9127	0.482485	0.340078	0.192252	0.0590573	0.00191026	-0.00256184	-0.00174435	-0.000786572	-0.0236282	-0.156934	-0.351443	-0.541932
15	FERULIC ACID	isopropanol	water	KSEBMYQBYZTDHS-HWKANZROSA-N	KFZMGEQAYNKOFK-UHFFFAOYSA-N	XLYOFNOQVPJJNP-UHFFFAOYSA-N	40.05	0.545248	0.454752	-2.08831	-1.62525	-3.95468	-1.60442	0.70213	-12.1138	4.02403	-3.6402	-29.6215	3.59072	-5.60262	1.38605	-2.8127	-8.79499	-2.88859	-6.51116	2.63798	-0.827496	-20.8265	0.469757	0.330199	0.185676	0.0564819	0.00148605	-0.00250113	-0.00175943	-0.000786572	-0.0229313	-0.15004	-0.33882	-0.525126
15	FERULIC ACID	isopropanol	water	KSEBMYQBYZTDHS-HWKANZROSA-N	KFZMGEQAYNKOFK-UHFFFAOYSA-N	XLYOFNOQVPJJNP-UHFFFAOYSA-N	45.05	0.545248	0.454752	-2.04048	-1.58838	-3.86012	-1.54405	0.93971	-11.9621	4.08819	-3.59232	-29.6442	3.72352	-5.49579	1.4037	-2.75021	-8.76857	-2.78381	-6.4663	2.68449	-0.842109	-20.8757	0.462865	0.324958	0.181677	0.0549521	0.00141026	-0.00265272	-0.00177452	-0.00111991	-0.0215829	-0.143054	-0.326091	-0.507199
15	FERULIC ACID	isopropanol	water	KSEBMYQBYZTDHS-HWKANZROSA-N	KFZMGEQAYNKOFK-UHFFFAOYSA-N	XLYOFNOQVPJJNP-UHFFFAOYSA-N	25.05	0.729566	0.270434	-1.96658	-1.71444	-4.31247	-1.69031	-0.2005	-12.2839	3.93023	-3.43691	-29.7112	2.92846	-6.22704	1.49756	-3.09994	-10.148	-3.12896	-6.05689	2.43267	-0.33697	-19.5632	0.489615	0.353344	0.209031	0.0667894	0.000487389	-0.00133435	5.2467e-05	-0.00216565	-0.033669	-0.176284	-0.357882	-0.525686
15	FERULIC ACID	isopropanol	water	KSEBMYQBYZTDHS-HWKANZROSA-N	KFZMGEQAYNKOFK-UHFFFAOYSA-N	XLYOFNOQVPJJNP-UHFFFAOYSA-N	30.05	0.729566	0.270434	-1.92445	-1.68613	-4.20621	-1.63819	0.0524	-12.1496	3.97867	-3.4004	-29.7239	3.06756	-6.09764	1.53684	-3.03908	-10.1254	-3.01516	-6.05195	2.44183	-0.36132	-19.5984	0.478462	0.345267	0.203026	0.0642538	0.000608984	-0.00171275	-0.0001142	-0.00195392	-0.0323042	-0.169135	-0.346322	-0.510215
15	FERULIC ACID	isopropanol	water	KSEBMYQBYZTDHS-HWKANZROSA-N	KFZMGEQAYNKOFK-UHFFFAOYSA-N	XLYOFNOQVPJJNP-UHFFFAOYSA-N	35.05	0.729566	0.270434	-1.88941	-1.6517	-4.09151	-1.57959	0.30174	-12.018	4.02691	-3.36198	-29.7409	3.20133	-5.96713	1.5731	-2.97545	-10.0972	-2.89959	-6.05087	2.45381	-0.386531	-19.6436	0.468845	0.337682	0.197351	0.0620064	0.000865795	-0.00145594	-2.40549e-05	-0.00195392	-0.0309394	-0.162095	-0.334916	-0.494808
15	FERULIC ACID	isopropanol	water	KSEBMYQBYZTDHS-HWKANZROSA-N	KFZMGEQAYNKOFK-UHFFFAOYSA-N	XLYOFNOQVPJJNP-UHFFFAOYSA-N	40.05	0.729566	0.270434	-1.84771	-1.62525	-3.95468	-1.51802	0.54773	-11.8887	4.07497	-3.32172	-29.7618	3.27802	-5.6836	1.5731	-2.60068	-10.1825	-2.73029	-6.20508	2.50187	-0.721039	-19.5793	0.456885	0.328294	0.190806	0.0591238	0.000410868	-0.00148739	-0.000100577	-0.00195392	-0.0301197	-0.155293	-0.323491	-0.480153
15	FERULIC ACID	isopropanol	water	KSEBMYQBYZTDHS-HWKANZROSA-N	KFZMGEQAYNKOFK-UHFFFAOYSA-N	XLYOFNOQVPJJNP-UHFFFAOYSA-N	45.05	0.729566	0.270434	-1.80688	-1.58838	-3.86012	-1.46636	0.79003	-11.7562	4.12233	-3.28063	-29.7813	3.4045	-5.57627	1.58794	-2.54102	-10.1499	-2.61447	-6.1799	2.53439	-0.73961	-19.6314	0.448396	0.321733	0.185794	0.0571332	0.000365795	-0.00157753	-0.000177099	-0.00228725	-0.0287099	-0.148707	-0.312206	-0.464898
15	FERULIC ACID	isopropanol	water	KSEBMYQBYZTDHS-HWKANZROSA-N	KFZMGEQAYNKOFK-UHFFFAOYSA-N	XLYOFNOQVPJJNP-UHFFFAOYSA-N	25.05	1	0	-1.71444	-1.71444	-4.31247	-1.71431	-0.16787	-11.6663	4.28088	-3.01718	-29.8454	2.4713	-6.12435	1.79416	-2.38214	-12.429	-2.63917	-5.54196	2.48672	-0.63504	-17.4164	0.471	0.351	0.218	0.0723333	-0.001	0.000333333	0.00266667	-0.00383333	-0.0446667	-0.183	-0.329667	-0.449333
15	FERULIC ACID	isopropanol	water	KSEBMYQBYZTDHS-HWKANZROSA-N	KFZMGEQAYNKOFK-UHFFFAOYSA-N	XLYOFNOQVPJJNP-UHFFFAOYSA-N	30.05	1	0	-1.68613	-1.68613	-4.20621	-1.67066	0.08481	-11.5525	4.30691	-2.98538	-29.8528	2.60286	-6.02747	1.8084	-2.334	-12.4096	-2.51805	-5.52499	2.49851	-0.651376	-17.4432	0.459667	0.342833	0.2115	0.0691667	-0.000833333	0	0.0025	-0.00366667	-0.0431667	-0.176167	-0.32	-0.437333
15	FERULIC ACID	isopropanol	water	KSEBMYQBYZTDHS-HWKANZROSA-N	KFZMGEQAYNKOFK-UHFFFAOYSA-N	XLYOFNOQVPJJNP-UHFFFAOYSA-N	35.05	1	0	-1.6517	-1.6517	-4.09151	-1.62032	0.33347	-11.4406	4.33245	-2.95263	-29.8629	2.73049	-5.92752	1.82176	-2.28379	-12.3831	-2.39702	-5.5131	2.51069	-0.668839	-17.4799	0.448833	0.334167	0.204833	0.0663333	-0.000666667	0.000166667	0.0025	-0.00366667	-0.0416667	-0.169667	-0.310667	-0.425667
15	FERULIC ACID	isopropanol	water	KSEBMYQBYZTDHS-HWKANZROSA-N	KFZMGEQAYNKOFK-UHFFFAOYSA-N	XLYOFNOQVPJJNP-UHFFFAOYSA-N	40.05	1	0	-1.62525	-1.62525	-3.95468	-1.57073	0.57841	-11.3284	4.35798	-2.91905	-29.8743	2.85536	-5.82764	1.8351	-2.23282	-12.3556	-2.27695	-5.50077	2.52288	-0.686233	-17.5187	0.438	0.3255	0.198333	0.063	-0.00116667	0	0.00233333	-0.00366667	-0.0406667	-0.163	-0.301	-0.414167
15	FERULIC ACID	isopropanol	water	KSEBMYQBYZTDHS-HWKANZROSA-N	KFZMGEQAYNKOFK-UHFFFAOYSA-N	XLYOFNOQVPJJNP-UHFFFAOYSA-N	45.05	1	0	-1.58838	-1.58838	-3.86012	-1.52368	0.81983	-11.2151	4.38368	-2.88475	-29.8865	2.97788	-5.72589	1.8484	-2.18151	-12.3263	-2.15805	-5.48917	2.53528	-0.703238	-17.5603	0.427167	0.317	0.191833	0.0603333	-0.00116667	0	0.00216667	-0.004	-0.0391667	-0.157	-0.291833	-0.402833
16	SINAPIC ACID	Carbitol	water	PCMORTLOPMLEFB-ONEGZZNKSA-N	XXJWXESWEXIICW-UHFFFAOYSA-N	XLYOFNOQVPJJNP-UHFFFAOYSA-N	25	0	1	-4.20204	-1.52433	-4.20204	-4.39449	3.97964	-13.8224	5.12698	-4.59215	-31.1423	3.78362	-5.67669	0.53071	-3.8563	-4.40301	0.19602	-8.14569	4.59627	-0.73585	-26.7393	0.508667	0.327833	0.158	0.0401667	0.00466667	-0.00483333	-0.00733333	0.000666667	0.00483333	-0.12	-0.388167	-0.687333
16	SINAPIC ACID	Carbitol	water	PCMORTLOPMLEFB-ONEGZZNKSA-N	XXJWXESWEXIICW-UHFFFAOYSA-N	XLYOFNOQVPJJNP-UHFFFAOYSA-N	30	0	1	-4.06148	-1.48413	-4.06148	-4.26976	4.30084	-13.5626	5.23383	-4.53196	-31.1262	3.94134	-5.60454	0.543346	-3.7994	-4.40227	0.359504	-7.9581	4.69048	-0.73256	-26.7239	0.496333	0.319333	0.153333	0.0391667	0.00466667	-0.00483333	-0.00733333	0.000333333	0.005	-0.113833	-0.3725	-0.663333
16	SINAPIC ACID	Carbitol	water	PCMORTLOPMLEFB-ONEGZZNKSA-N	XXJWXESWEXIICW-UHFFFAOYSA-N	XLYOFNOQVPJJNP-UHFFFAOYSA-N	35	0	1	-3.92812	-1.44977	-3.92812	-4.1502	4.61533	-13.3001	5.34406	-4.47237	-31.1102	4.09824	-5.5327	0.556354	-3.74295	-4.40198	0.51709	-7.76744	4.78771	-0.729424	-26.7082	0.485833	0.312167	0.149167	0.0385	0.00466667	-0.00483333	-0.00733333	0.000666667	0.00533333	-0.107167	-0.356833	-0.639667
16	SINAPIC ACID	Carbitol	water	PCMORTLOPMLEFB-ONEGZZNKSA-N	XXJWXESWEXIICW-UHFFFAOYSA-N	XLYOFNOQVPJJNP-UHFFFAOYSA-N	40	0	1	-3.82102	-1.41454	-3.82102	-4.05004	4.92329	-13.0348	5.45771	-4.4134	-31.0941	4.25397	-5.46063	0.569683	-3.68665	-4.40169	0.669315	-7.57413	4.88803	-0.726749	-26.6925	0.480167	0.307333	0.147333	0.0385	0.00483333	-0.004	-0.00683333	0.000833333	0.006	-0.100333	-0.341	-0.615167
16	SINAPIC ACID	Carbitol	water	PCMORTLOPMLEFB-ONEGZZNKSA-N	XXJWXESWEXIICW-UHFFFAOYSA-N	XLYOFNOQVPJJNP-UHFFFAOYSA-N	45	0	1	-3.71444	-1.38195	-3.71444	-3.95072	5.22456	-12.7667	5.57476	-4.35504	-31.0783	4.40857	-5.38842	0.583362	-3.63058	-4.4014	0.815991	-7.37825	4.9914	-0.724463	-26.6769	0.355333	0.219167	0.0888333	-0.0101667	-0.0476667	-0.0498333	-0.039	-0.0136667	0.0643333	0.108833	0.0456667	-0.0478333
16	SINAPIC ACID	Carbitol	water	PCMORTLOPMLEFB-ONEGZZNKSA-N	XXJWXESWEXIICW-UHFFFAOYSA-N	XLYOFNOQVPJJNP-UHFFFAOYSA-N	25	0.0146996	0.9853	-3.92082	-1.52433	-4.20204	-4.07742	3.53846	-13.859	5.18411	-4.4842	-31.3754	3.7994	-5.7738	0.574804	-3.85896	-4.69913	-0.260944	-8.08519	4.60931	-0.625243	-26.6763	0.508057	0.328186	0.159063	0.0409751	0.00471077	-0.00472064	-0.00712754	0.000720565	0.00425515	-0.121558	-0.389948	-0.687953
16	SINAPIC ACID	Carbitol	water	PCMORTLOPMLEFB-ONEGZZNKSA-N	XXJWXESWEXIICW-UHFFFAOYSA-N	XLYOFNOQVPJJNP-UHFFFAOYSA-N	30	0.0146996	0.9853	-3.79588	-1.48413	-4.06148	-3.94799	3.84501	-13.5905	5.30114	-4.42655	-31.36	3.95935	-5.69701	0.589928	-3.80098	-4.6988	-0.114344	-7.89351	4.71121	-0.625569	-26.6612	0.495728	0.319679	0.154365	0.0399261	0.00471077	-0.00472309	-0.00713244	0.000384782	0.00442672	-0.115382	-0.374347	-0.664139
16	SINAPIC ACID	Carbitol	water	PCMORTLOPMLEFB-ONEGZZNKSA-N	XXJWXESWEXIICW-UHFFFAOYSA-N	XLYOFNOQVPJJNP-UHFFFAOYSA-N	35	0.0146996	0.9853	-3.67162	-1.44977	-3.92812	-3.82392	4.14488	-13.3192	5.42156	-4.36929	-31.3449	4.11803	-5.61983	0.605488	-3.74308	-4.69848	0.0268465	-7.69932	4.81607	-0.626211	-26.6464	0.485214	0.312485	0.150156	0.0392129	0.00469852	-0.00472554	-0.00712999	0.000720565	0.0047723	-0.10871	-0.358747	-0.640659
16	SINAPIC ACID	Carbitol	water	PCMORTLOPMLEFB-ONEGZZNKSA-N	XXJWXESWEXIICW-UHFFFAOYSA-N	XLYOFNOQVPJJNP-UHFFFAOYSA-N	40	0.0146996	0.9853	-3.57512	-1.41454	-3.82102	-3.71929	4.43834	-13.0449	5.54528	-4.31247	-31.3298	4.27504	-5.54178	0.621441	-3.68496	-4.69773	0.163302	-7.50309	4.92384	-0.627507	-26.6321	0.479459	0.307578	0.148245	0.0391566	0.00485783	-0.0038971	-0.00664224	0.000882332	0.00543652	-0.101872	-0.342984	-0.61636
16	SINAPIC ACID	Carbitol	water	PCMORTLOPMLEFB-ONEGZZNKSA-N	XXJWXESWEXIICW-UHFFFAOYSA-N	XLYOFNOQVPJJNP-UHFFFAOYSA-N	45	0.0146996	0.9853	-3.47625	-1.38195	-3.71444	-3.61564	4.72509	-12.7682	5.67206	-4.25607	-31.3151	4.43122	-5.46403	0.637917	-3.62742	-4.69746	0.29387	-7.30412	5.03414	-0.628645	-26.6176	0.356296	0.220583	0.0904968	-0.00884615	-0.0468729	-0.0490592	-0.0383336	-0.0134094	0.0629222	0.104323	0.0381674	-0.0572043
16	SINAPIC ACID	Carbitol	water	PCMORTLOPMLEFB-ONEGZZNKSA-N	XXJWXESWEXIICW-UHFFFAOYSA-N	XLYOFNOQVPJJNP-UHFFFAOYSA-N	25	0.0324773	0.967523	-3.65956	-1.52433	-4.20204	-3.72394	3.04578	-13.9111	5.20102	-4.36321	-31.6004	3.81704	-5.87203	0.637221	-3.85538	-5.05715	-0.771257	-8.03904	4.5638	-0.507829	-26.5432	0.507319	0.328613	0.160349	0.0419529	0.0047641	-0.00458434	-0.00687865	0.00078575	0.00355589	-0.123443	-0.392102	-0.688703
16	SINAPIC ACID	Carbitol	water	PCMORTLOPMLEFB-ONEGZZNKSA-N	XXJWXESWEXIICW-UHFFFAOYSA-N	XLYOFNOQVPJJNP-UHFFFAOYSA-N	30	0.0324773	0.967523	-3.54061	-1.48413	-4.06148	-3.59078	3.33804	-13.6394	5.32377	-4.3084	-31.5865	3.97888	-5.7892	0.655366	-3.79592	-5.05684	-0.640844	-7.85024	4.6684	-0.512483	-26.5296	0.494996	0.320097	0.155612	0.0408447	0.0047641	-0.00458975	-0.00688948	0.000447004	0.00373339	-0.117254	-0.376581	-0.665114
16	SINAPIC ACID	Carbitol	water	PCMORTLOPMLEFB-ONEGZZNKSA-N	XXJWXESWEXIICW-UHFFFAOYSA-N	XLYOFNOQVPJJNP-UHFFFAOYSA-N	35	0.0324773	0.967523	-3.42829	-1.44977	-3.92812	-3.46313	3.62359	-13.3656	5.44918	-4.2537	-31.573	4.13895	-5.70531	0.674013	-3.7361	-5.05613	-0.515361	-7.6603	4.77517	-0.517596	-26.5169	0.484464	0.31287	0.151353	0.0400751	0.00473703	-0.00459517	-0.00688406	0.00078575	0.00409378	-0.110577	-0.361061	-0.641859
16	SINAPIC ACID	Carbitol	water	PCMORTLOPMLEFB-ONEGZZNKSA-N	XXJWXESWEXIICW-UHFFFAOYSA-N	XLYOFNOQVPJJNP-UHFFFAOYSA-N	40	0.0324773	0.967523	-3.33819	-1.41454	-3.82102	-3.3549	3.90288	-13.0896	5.57705	-4.19921	-31.5599	4.29763	-5.62101	0.693198	-3.67644	-5.05546	-0.394746	-7.46858	4.88385	-0.522773	-26.5044	0.478602	0.307875	0.149347	0.0399507	0.00488746	-0.00377266	-0.00641113	0.000941591	0.00475504	-0.103733	-0.345384	-0.617803
16	SINAPIC ACID	Carbitol	water	PCMORTLOPMLEFB-ONEGZZNKSA-N	XXJWXESWEXIICW-UHFFFAOYSA-N	XLYOFNOQVPJJNP-UHFFFAOYSA-N	45	0.0324773	0.967523	-3.24565	-1.38195	-3.71444	-3.2477	4.17535	-12.8123	5.7069	-4.14489	-31.5474	4.45493	-5.5364	0.712944	-3.61696	-5.05484	-0.279584	-7.27589	4.99396	-0.527934	-26.4925	0.357461	0.222295	0.0925087	-0.00724912	-0.0459129	-0.0481229	-0.0375277	-0.0130983	0.0612155	0.0988682	0.0290978	-0.0685376
16	SINAPIC ACID	Carbitol	water	PCMORTLOPMLEFB-ONEGZZNKSA-N	XXJWXESWEXIICW-UHFFFAOYSA-N	XLYOFNOQVPJJNP-UHFFFAOYSA-N	25	0.0544131	0.945587	-3.39686	-1.52433	-4.20204	-3.33398	2.50091	-13.9787	5.18009	-4.22573	-31.8229	3.83569	-5.96688	0.725109	-3.84059	-5.49669	-1.33478	-8.01187	4.45498	-0.38514	-26.3262	0.506409	0.329139	0.161936	0.0431594	0.00482991	-0.00441617	-0.00657155	0.000866181	0.00269308	-0.125768	-0.39476	-0.689628
16	SINAPIC ACID	Carbitol	water	PCMORTLOPMLEFB-ONEGZZNKSA-N	XXJWXESWEXIICW-UHFFFAOYSA-N	XLYOFNOQVPJJNP-UHFFFAOYSA-N	30	0.0544131	0.945587	-3.28483	-1.48413	-4.06148	-3.19805	2.77914	-13.7119	5.30228	-4.17392	-31.8118	3.999	-5.87669	0.746784	-3.77921	-5.49611	-1.21986	-7.83523	4.5555	-0.39471	-26.3157	0.494093	0.320612	0.157151	0.041978	0.00482991	-0.00442524	-0.00658969	0.000523779	0.00287789	-0.119565	-0.379338	-0.666317
16	SINAPIC ACID	Carbitol	water	PCMORTLOPMLEFB-ONEGZZNKSA-N	XXJWXESWEXIICW-UHFFFAOYSA-N	XLYOFNOQVPJJNP-UHFFFAOYSA-N	35	0.0544131	0.945587	-3.18243	-1.44977	-3.92812	-3.06762	3.0504	-13.4445	5.42568	-4.12184	-31.8018	4.16038	-5.78538	0.769038	-3.71738	-5.49523	-1.10998	-7.65917	4.65664	-0.404459	-26.3065	0.483539	0.313346	0.15283	0.041139	0.00478456	-0.0044343	-0.00658062	0.000866181	0.00325657	-0.11288	-0.363916	-0.64334
16	SINAPIC ACID	Carbitol	water	PCMORTLOPMLEFB-ONEGZZNKSA-N	XXJWXESWEXIICW-UHFFFAOYSA-N	XLYOFNOQVPJJNP-UHFFFAOYSA-N	40	0.0544131	0.945587	-3.098	-1.41454	-3.82102	-2.95646	3.31553	-13.1765	5.55008	-4.06968	-31.7923	4.31981	-5.69308	0.791819	-3.65529	-5.49396	-1.00428	-7.48338	4.75826	-0.414393	-26.2984	0.477546	0.30824	0.150707	0.0409305	0.00492402	-0.00361911	-0.00612596	0.00101471	0.00391416	-0.106029	-0.348346	-0.619583
16	SINAPIC ACID	Carbitol	water	PCMORTLOPMLEFB-ONEGZZNKSA-N	XXJWXESWEXIICW-UHFFFAOYSA-N	XLYOFNOQVPJJNP-UHFFFAOYSA-N	45	0.0544131	0.945587	-3.01323	-1.38195	-3.71444	-2.84614	3.57338	-12.9092	5.67475	-4.0173	-31.7845	4.47714	-5.5996	0.814738	-3.59286	-5.49058	-0.903756	-7.30964	4.86001	-0.424441	-26.2939	0.358897	0.224408	0.0949911	-0.00527856	-0.0447284	-0.0469676	-0.0365333	-0.0127144	0.0591097	0.0921376	0.0179069	-0.0825217
16	SINAPIC ACID	Carbitol	water	PCMORTLOPMLEFB-ONEGZZNKSA-N	XXJWXESWEXIICW-UHFFFAOYSA-N	XLYOFNOQVPJJNP-UHFFFAOYSA-N	25	0.082159	0.917841	-3.12901	-1.52433	-4.20204	-2.90985	1.906	-14.0666	5.12082	-4.0666	-32.051	3.85447	-6.05185	0.850364	-3.80678	-6.05171	-1.94847	-8.01476	4.27046	-0.259816	-25.9993	0.505257	0.329805	0.163943	0.0446854	0.00491314	-0.00420345	-0.00618311	0.000967916	0.00160175	-0.128709	-0.398122	-0.690798
16	SINAPIC ACID	Carbitol	water	PCMORTLOPMLEFB-ONEGZZNKSA-N	XXJWXESWEXIICW-UHFFFAOYSA-N	XLYOFNOQVPJJNP-UHFFFAOYSA-N	30	0.082159	0.917841	-3.02826	-1.48413	-4.06148	-2.77235	2.17074	-13.8158	5.23419	-4.01759	-32.0455	4.01781	-5.95183	0.875373	-3.74214	-6.04807	-1.84707	-7.86396	4.35882	-0.275454	-25.9974	0.492951	0.321264	0.159098	0.0434115	0.00491314	-0.00421714	-0.00621049	0.00062089	0.0017958	-0.122487	-0.382825	-0.667838
16	SINAPIC ACID	Carbitol	water	PCMORTLOPMLEFB-ONEGZZNKSA-N	XXJWXESWEXIICW-UHFFFAOYSA-N	XLYOFNOQVPJJNP-UHFFFAOYSA-N	35	0.082159	0.917841	-2.93554	-1.44977	-3.92812	-2.64003	2.42787	-13.5671	5.34699	-3.96771	-32.0426	4.17907	-5.85115	0.901341	-3.67688	-6.04624	-1.7512	-7.71598	4.44565	-0.290829	-25.9964	0.482369	0.313947	0.154699	0.0424847	0.00484468	-0.00423083	-0.0061968	0.000967916	0.0021976	-0.115793	-0.367528	-0.645212
16	SINAPIC ACID	Carbitol	water	PCMORTLOPMLEFB-ONEGZZNKSA-N	XXJWXESWEXIICW-UHFFFAOYSA-N	XLYOFNOQVPJJNP-UHFFFAOYSA-N	40	0.082159	0.917841	-2.84771	-1.41454	-3.82102	-2.52664	2.67884	-13.3198	5.45905	-3.91731	-32.0412	4.33804	-5.74927	0.927334	-3.61118	-6.04229	-1.6592	-7.57054	4.53172	-0.306126	-25.9989	0.476209	0.308703	0.152427	0.0421698	0.00497026	-0.00342489	-0.00576527	0.0011072	0.00285057	-0.108933	-0.352091	-0.621835
16	SINAPIC ACID	Carbitol	water	PCMORTLOPMLEFB-ONEGZZNKSA-N	XXJWXESWEXIICW-UHFFFAOYSA-N	XLYOFNOQVPJJNP-UHFFFAOYSA-N	45	0.082159	0.917841	-2.77211	-1.38195	-3.71444	-2.41348	2.92151	-13.0767	5.5694	-3.86599	-32.0434	4.49435	-5.6462	0.953737	-3.54457	-6.03797	-1.57284	-7.43051	4.61566	-0.321424	-26.0054	0.360715	0.227081	0.098131	-0.00278605	-0.0432301	-0.0455063	-0.0352755	-0.0122289	0.0564461	0.0836242	0.00375189	-0.10021
16	SINAPIC ACID	Carbitol	water	PCMORTLOPMLEFB-ONEGZZNKSA-N	XXJWXESWEXIICW-UHFFFAOYSA-N	XLYOFNOQVPJJNP-UHFFFAOYSA-N	25	0.118376	0.881624	-2.85078	-1.52433	-4.20204	-2.45704	1.26699	-14.1976	5.00952	-3.87777	-32.2987	3.86804	-6.11052	1.02958	-3.73668	-6.7675	-2.60105	-8.08706	3.97994	-0.141086	-25.5312	0.503754	0.330674	0.166563	0.0466773	0.00502179	-0.00392579	-0.00567607	0.00110071	0.000177224	-0.132548	-0.40251	-0.692325
16	SINAPIC ACID	Carbitol	water	PCMORTLOPMLEFB-ONEGZZNKSA-N	XXJWXESWEXIICW-UHFFFAOYSA-N	XLYOFNOQVPJJNP-UHFFFAOYSA-N	30	0.118376	0.881624	-2.76195	-1.48413	-4.06148	-2.32077	1.52097	-13.9759	5.10678	-3.83048	-32.3049	4.02941	-5.9993	1.05722	-3.66682	-6.76015	-2.50844	-7.97656	4.04956	-0.163661	-25.5448	0.49146	0.322115	0.161639	0.0452827	0.00502179	-0.00394552	-0.00571553	0.000747648	0.000383349	-0.126302	-0.387376	-0.669824
16	SINAPIC ACID	Carbitol	water	PCMORTLOPMLEFB-ONEGZZNKSA-N	XXJWXESWEXIICW-UHFFFAOYSA-N	XLYOFNOQVPJJNP-UHFFFAOYSA-N	35	0.118376	0.881624	-2.68613	-1.44977	-3.92812	-2.18927	1.76668	-13.7596	5.20237	-3.7813	-32.317	4.18701	-5.88586	1.08503	-3.59473	-6.75196	-2.42033	-7.87377	4.11734	-0.18657	-25.565	0.480842	0.314731	0.157137	0.0442412	0.00492315	-0.00396525	-0.0056958	0.00110071	0.000815329	-0.119596	-0.372242	-0.647657
16	SINAPIC ACID	Carbitol	water	PCMORTLOPMLEFB-ONEGZZNKSA-N	XXJWXESWEXIICW-UHFFFAOYSA-N	XLYOFNOQVPJJNP-UHFFFAOYSA-N	40	0.118376	0.881624	-2.61261	-1.41454	-3.82102	-2.0763	2.00642	-13.5466	5.29615	-3.73093	-32.332	4.34155	-5.77145	1.11292	-3.52167	-6.74338	-2.33513	-7.77516	4.18323	-0.209263	-25.5886	0.474465	0.309306	0.154673	0.0437874	0.00503063	-0.00317137	-0.00529445	0.00122792	0.00146227	-0.112723	-0.356981	-0.624775
16	SINAPIC ACID	Carbitol	water	PCMORTLOPMLEFB-ONEGZZNKSA-N	XXJWXESWEXIICW-UHFFFAOYSA-N	XLYOFNOQVPJJNP-UHFFFAOYSA-N	45	0.118376	0.881624	-2.54061	-1.38195	-3.71444	-1.96295	2.23692	-13.3419	5.38721	-3.67833	-32.3548	4.49118	-5.65403	1.14026	-3.44564	-6.73151	-2.25426	-7.68782	4.24695	-0.232693	-25.6233	0.363087	0.23057	0.10223	0.000467414	-0.0412744	-0.0435989	-0.0336336	-0.0115951	0.0529693	0.0725117	-0.0147246	-0.123298
16	SINAPIC ACID	Carbitol	water	PCMORTLOPMLEFB-ONEGZZNKSA-N	XXJWXESWEXIICW-UHFFFAOYSA-N	XLYOFNOQVPJJNP-UHFFFAOYSA-N	25	0.167641	0.832359	-2.59007	-1.52433	-4.20204	-2.0017	0.61688	-14.397	4.83813	-3.64733	-32.5879	3.86501	-6.11993	1.28254	-3.59895	-7.71679	-3.24813	-8.27703	3.55559	-0.0483759	-24.8711	0.50171	0.331857	0.170126	0.0493869	0.00516959	-0.00354808	-0.00498636	0.00128135	-0.00176055	-0.13777	-0.408479	-0.694402
16	SINAPIC ACID	Carbitol	water	PCMORTLOPMLEFB-ONEGZZNKSA-N	XXJWXESWEXIICW-UHFFFAOYSA-N	XLYOFNOQVPJJNP-UHFFFAOYSA-N	30	0.167641	0.832359	-2.51286	-1.48413	-4.06148	-1.87541	0.87141	-14.2084	4.92296	-3.59986	-32.6144	4.01808	-5.99357	1.30801	-3.51869	-7.69624	-3.14667	-8.21482	3.61495	-0.0811707	-24.9181	0.489432	0.323273	0.165096	0.0478281	0.00516959	-0.00357602	-0.00504224	0.000920077	-0.00153801	-0.131492	-0.393567	-0.672526
16	SINAPIC ACID	Carbitol	water	PCMORTLOPMLEFB-ONEGZZNKSA-N	XXJWXESWEXIICW-UHFFFAOYSA-N	XLYOFNOQVPJJNP-UHFFFAOYSA-N	35	0.167641	0.832359	-2.43415	-1.44977	-3.92812	-1.7547	1.1191	-14.0265	5.00729	-3.54931	-32.6499	4.16454	-5.86313	1.3323	-3.43395	-7.67146	-3.04544	-8.16338	3.67499	-0.115361	-24.9784	0.478764	0.315799	0.160455	0.0466306	0.00502989	-0.00360396	-0.0050143	0.00128135	-0.00106497	-0.124769	-0.378655	-0.650982
16	SINAPIC ACID	Carbitol	water	PCMORTLOPMLEFB-ONEGZZNKSA-N	XXJWXESWEXIICW-UHFFFAOYSA-N	XLYOFNOQVPJJNP-UHFFFAOYSA-N	40	0.167641	0.832359	-2.37366	-1.41454	-3.82102	-1.65267	1.36247	-13.8466	5.09008	-3.49714	-32.6882	4.30614	-5.73126	1.35542	-3.34771	-7.64348	-2.94367	-8.11538	3.73466	-0.149431	-25.0447	0.472092	0.310127	0.157727	0.045988	0.00511274	-0.00282651	-0.004654	0.00139214	-0.000426245	-0.11788	-0.363632	-0.628774
16	SINAPIC ACID	Carbitol	water	PCMORTLOPMLEFB-ONEGZZNKSA-N	XXJWXESWEXIICW-UHFFFAOYSA-N	XLYOFNOQVPJJNP-UHFFFAOYSA-N	45	0.167641	0.832359	-2.31158	-1.38195	-3.71444	-1.55161	1.599	-13.6752	5.17159	-3.44153	-32.7371	4.43967	-5.59486	1.37648	-3.25654	-7.60867	-2.84067	-8.08034	3.79511	-0.184995	-25.1284	0.366314	0.235316	0.107805	0.0048931	-0.038614	-0.0410042	-0.0314003	-0.0107329	0.0482398	0.0573954	-0.0398583	-0.154705
16	SINAPIC ACID	Carbitol	water	PCMORTLOPMLEFB-ONEGZZNKSA-N	XXJWXESWEXIICW-UHFFFAOYSA-N	XLYOFNOQVPJJNP-UHFFFAOYSA-N	25	0.238557	0.761443	-2.32331	-1.52433	-4.20204	-1.61751	0.05113	-14.5799	4.68923	-3.36519	-32.9191	3.8253	-6.06816	1.61869	-3.34926	-9.02185	-3.77417	-8.51176	3.07054	-0.0159273	-23.8972	0.498767	0.333559	0.175256	0.0532873	0.00538234	-0.00300439	-0.00399353	0.00154138	-0.00454992	-0.145287	-0.417072	-0.697393
16	SINAPIC ACID	Carbitol	water	PCMORTLOPMLEFB-ONEGZZNKSA-N	XXJWXESWEXIICW-UHFFFAOYSA-N	XLYOFNOQVPJJNP-UHFFFAOYSA-N	30	0.238557	0.761443	-2.25493	-1.48413	-4.06148	-1.51421	0.32464	-14.408	4.77432	-3.3184	-32.9615	3.96377	-5.92839	1.63316	-3.25858	-8.97405	-3.63913	-8.47963	3.14116	-0.0598247	-23.9874	0.486513	0.324939	0.170072	0.0514921	0.00538234	-0.00304415	-0.00407305	0.00116828	-0.00430374	-0.138961	-0.402479	-0.676414
16	SINAPIC ACID	Carbitol	water	PCMORTLOPMLEFB-ONEGZZNKSA-N	XXJWXESWEXIICW-UHFFFAOYSA-N	XLYOFNOQVPJJNP-UHFFFAOYSA-N	35	0.238557	0.761443	-2.19246	-1.44977	-3.92812	-1.41791	0.59406	-14.2403	4.85916	-3.26862	-33.0109	4.09365	-5.78391	1.64438	-3.16361	-8.91501	-3.49959	-8.45635	3.21478	-0.105013	-24.0959	0.475774	0.317335	0.16523	0.05007	0.00518354	-0.00308391	-0.00403329	0.00154138	-0.00377161	-0.132215	-0.387886	-0.655769
16	SINAPIC ACID	Carbitol	water	PCMORTLOPMLEFB-ONEGZZNKSA-N	XXJWXESWEXIICW-UHFFFAOYSA-N	XLYOFNOQVPJJNP-UHFFFAOYSA-N	40	0.238557	0.761443	-2.13371	-1.41454	-3.82102	-1.33872	0.85945	-14.0713	4.94099	-3.21795	-33.0586	4.21874	-5.64025	1.65521	-3.06927	-8.8569	-3.35929	-8.43107	3.28578	-0.148682	-24.2017	0.468676	0.311309	0.162124	0.0491556	0.00523093	-0.0023301	-0.00373209	0.00162852	-0.0031447	-0.125302	-0.373205	-0.63453
16	SINAPIC ACID	Carbitol	water	PCMORTLOPMLEFB-ONEGZZNKSA-N	XXJWXESWEXIICW-UHFFFAOYSA-N	XLYOFNOQVPJJNP-UHFFFAOYSA-N	45	0.238557	0.761443	-2.0804	-1.38195	-3.71444	-1.26192	1.12102	-13.9069	5.02188	-3.16442	-33.1131	4.33458	-5.49289	1.66303	-2.97126	-8.78934	-3.21356	-8.41403	3.35885	-0.19316	-24.3238	0.370959	0.242148	0.11583	0.0112637	-0.0347846	-0.0372693	-0.0281854	-0.00949191	0.0414318	0.035636	-0.0760373	-0.199914
16	SINAPIC ACID	Carbitol	water	PCMORTLOPMLEFB-ONEGZZNKSA-N	XXJWXESWEXIICW-UHFFFAOYSA-N	XLYOFNOQVPJJNP-UHFFFAOYSA-N	25	0.349416	0.650584	-2.05899	-1.52433	-4.20204	-1.36697	-0.35573	-14.5402	4.70456	-3.02741	-33.2353	3.74506	-6.01024	2.04979	-2.95049	-11.0072	-4.10079	-8.52997	2.65477	-0.0769168	-22.2281	0.494166	0.336219	0.183274	0.0593845	0.00571491	-0.00215448	-0.00244151	0.00194786	-0.00891035	-0.157038	-0.430504	-0.702067
16	SINAPIC ACID	Carbitol	water	PCMORTLOPMLEFB-ONEGZZNKSA-N	XXJWXESWEXIICW-UHFFFAOYSA-N	XLYOFNOQVPJJNP-UHFFFAOYSA-N	30	0.349416	0.650584	-1.9914	-1.48413	-4.06148	-1.2857	-0.06385	-14.3824	4.77674	-2.98566	-33.2769	3.87038	-5.86433	2.04909	-2.86151	-10.9188	-3.93423	-8.51806	2.72765	-0.12415	-22.3581	0.481949	0.327545	0.177851	0.0572198	0.00571491	-0.00221272	-0.00255799	0.00155629	-0.00862721	-0.150638	-0.41641	-0.682493
16	SINAPIC ACID	Carbitol	water	PCMORTLOPMLEFB-ONEGZZNKSA-N	XXJWXESWEXIICW-UHFFFAOYSA-N	XLYOFNOQVPJJNP-UHFFFAOYSA-N	35	0.349416	0.650584	-1.9393	-1.44977	-3.92812	-1.21155	0.22467	-14.2256	4.8483	-2.94197	-33.3214	3.98699	-5.7153	2.04592	-2.77037	-10.821	-3.76232	-8.51027	2.80238	-0.171605	-22.5004	0.4711	0.319737	0.172694	0.0554467	0.00542373	-0.00227095	-0.00249975	0.00194786	-0.0080027	-0.143855	-0.402316	-0.663252
16	SINAPIC ACID	Carbitol	water	PCMORTLOPMLEFB-ONEGZZNKSA-N	XXJWXESWEXIICW-UHFFFAOYSA-N	XLYOFNOQVPJJNP-UHFFFAOYSA-N	40	0.349416	0.650584	-1.88606	-1.41454	-3.82102	-1.1512	0.50766	-14.0654	4.91704	-2.89794	-33.3619	4.10116	-5.56991	2.04392	-2.68253	-10.7285	-3.5935	-8.49544	2.87312	-0.215412	-22.6334	0.463336	0.313157	0.168997	0.0541072	0.00541569	-0.00155409	-0.00229093	0.00199805	-0.00739427	-0.136906	-0.388171	-0.643528
16	SINAPIC ACID	Carbitol	water	PCMORTLOPMLEFB-ONEGZZNKSA-N	XXJWXESWEXIICW-UHFFFAOYSA-N	XLYOFNOQVPJJNP-UHFFFAOYSA-N	45	0.349416	0.650584	-1.82974	-1.38195	-3.71444	-1.09335	0.78766	-13.9066	4.98517	-2.85212	-33.4057	4.20591	-5.42159	2.03923	-2.59266	-10.6262	-3.41825	-8.48505	2.94594	-0.259464	-22.7795	0.37822	0.252827	0.128376	0.0212225	-0.0287982	-0.0314308	-0.0231598	-0.00755189	0.0307894	0.00162095	-0.132594	-0.270586
16	SINAPIC ACID	Carbitol	water	PCMORTLOPMLEFB-ONEGZZNKSA-N	XXJWXESWEXIICW-UHFFFAOYSA-N	XLYOFNOQVPJJNP-UHFFFAOYSA-N	25	0.54719	0.45281	-1.77728	-1.52433	-4.20204	-1.25086	-0.63023	-14.2395	4.85173	-2.603	-33.5031	3.63424	-5.99603	2.71164	-2.27386	-14.6211	-4.26447	-8.24345	2.14009	-0.329137	-18.882	0.485958	0.340966	0.19758	0.0702621	0.00630824	-0.000638213	0.00032732	0.00267303	-0.0166895	-0.178002	-0.454468	-0.710406
16	SINAPIC ACID	Carbitol	water	PCMORTLOPMLEFB-ONEGZZNKSA-N	XXJWXESWEXIICW-UHFFFAOYSA-N	XLYOFNOQVPJJNP-UHFFFAOYSA-N	30	0.54719	0.45281	-1.73049	-1.48413	-4.06148	-1.18408	-0.3324	-14.0914	4.90309	-2.56936	-33.5322	3.75415	-5.84989	2.70128	-2.20466	-14.4889	-4.08655	-8.24152	2.20181	-0.364702	-19.0433	0.473807	0.332192	0.191728	0.0674381	0.00630824	-0.000729412	0.000144924	0.0022485	-0.0163404	-0.171471	-0.441263	-0.693338
16	SINAPIC ACID	Carbitol	water	PCMORTLOPMLEFB-ONEGZZNKSA-N	XXJWXESWEXIICW-UHFFFAOYSA-N	XLYOFNOQVPJJNP-UHFFFAOYSA-N	35	0.54719	0.45281	-1.68825	-1.44977	-3.92812	-1.1244	-0.03809	-13.9428	4.95408	-2.53484	-33.5619	3.86725	-5.70359	2.68945	-2.13571	-14.3509	-3.90534	-8.23918	2.26463	-0.399131	-19.211	0.46276	0.324022	0.186011	0.0650387	0.00585224	-0.00082061	0.000236122	0.00267303	-0.0155511	-0.164622	-0.428059	-0.676602
16	SINAPIC ACID	Carbitol	water	PCMORTLOPMLEFB-ONEGZZNKSA-N	XXJWXESWEXIICW-UHFFFAOYSA-N	XLYOFNOQVPJJNP-UHFFFAOYSA-N	40	0.54719	0.45281	-1.6517	-1.41454	-3.82102	-1.07537	0.25075	-13.7907	5.00394	-2.50005	-33.5888	3.97829	-5.56127	2.6798	-2.06947	-14.2228	-3.72754	-8.22946	2.32414	-0.430575	-19.366	0.45381	0.316453	0.181259	0.0629411	0.00574532	-0.000169673	0.000280131	0.0026573	-0.0149756	-0.157606	-0.414871	-0.65958
16	SINAPIC ACID	Carbitol	water	PCMORTLOPMLEFB-ONEGZZNKSA-N	XXJWXESWEXIICW-UHFFFAOYSA-N	XLYOFNOQVPJJNP-UHFFFAOYSA-N	45	0.54719	0.45281	-1.6073	-1.38195	-3.71444	-1.02879	0.53677	-13.639	5.05362	-2.46443	-33.6171	4.08224	-5.41891	2.66809	-2.00351	-14.0867	-3.54547	-8.22009	2.38553	-0.460923	-19.5305	0.391174	0.271879	0.150757	0.0389892	-0.0181184	-0.0210147	-0.0141941	-0.00409085	0.0118031	-0.0590627	-0.233491	-0.396667
16	SINAPIC ACID	Carbitol	water	PCMORTLOPMLEFB-ONEGZZNKSA-N	XXJWXESWEXIICW-UHFFFAOYSA-N	XLYOFNOQVPJJNP-UHFFFAOYSA-N	25	1	0	-1.52433	-1.52433	-4.20204	-1.35245	-0.75742	-13.4324	5.29887	-1.97874	-33.7554	3.472	-5.83828	4.26605	-0.618053	-23.474	-4.22942	-7.59413	1.03282	-1.36069	-10.2814	0.467167	0.351833	0.230333	0.0951667	0.00766667	0.00283333	0.00666667	0.00433333	-0.0345	-0.226	-0.509333	-0.7295
16	SINAPIC ACID	Carbitol	water	PCMORTLOPMLEFB-ONEGZZNKSA-N	XXJWXESWEXIICW-UHFFFAOYSA-N	XLYOFNOQVPJJNP-UHFFFAOYSA-N	30	1	0	-1.48413	-1.48413	-4.06148	-1.30037	-0.46321	-13.2777	5.33354	-1.95207	-33.7647	3.6016	-5.70623	4.25685	-0.59686	-23.3388	-4.06481	-7.57148	1.07669	-1.35521	-10.4259	0.455167	0.342833	0.2235	0.0908333	0.00766667	0.00266667	0.00633333	0.00383333	-0.034	-0.219167	-0.498167	-0.718167
16	SINAPIC ACID	Carbitol	water	PCMORTLOPMLEFB-ONEGZZNKSA-N	XXJWXESWEXIICW-UHFFFAOYSA-N	XLYOFNOQVPJJNP-UHFFFAOYSA-N	35	1	0	-1.44977	-1.44977	-3.92812	-1.25607	-0.17272	-13.122	5.36815	-1.92548	-33.7736	3.72859	-5.57725	4.24891	-0.576891	-23.2105	-3.90131	-7.54474	1.11924	-1.34859	-10.563	0.443667	0.333833	0.2165	0.087	0.00683333	0.0025	0.0065	0.00433333	-0.0328333	-0.212167	-0.487	-0.707167
16	SINAPIC ACID	Carbitol	water	PCMORTLOPMLEFB-ONEGZZNKSA-N	XXJWXESWEXIICW-UHFFFAOYSA-N	XLYOFNOQVPJJNP-UHFFFAOYSA-N	40	1	0	-1.41454	-1.41454	-3.82102	-1.21704	0.1143	-12.9656	5.40261	-1.89898	-33.7821	3.85278	-5.45114	4.24166	-0.558132	-23.087	-3.73848	-7.5145	1.16095	-1.34085	-10.6951	0.432	0.324	0.209333	0.0831667	0.0065	0.003	0.00616667	0.00416667	-0.0323333	-0.205	-0.476	-0.696333
16	SINAPIC ACID	Carbitol	water	PCMORTLOPMLEFB-ONEGZZNKSA-N	XXJWXESWEXIICW-UHFFFAOYSA-N	XLYOFNOQVPJJNP-UHFFFAOYSA-N	45	1	0	-1.38195	-1.38195	-3.71444	-1.18052	0.39836	-12.8095	5.43685	-1.87256	-33.7909	3.97303	-5.32723	4.23353	-0.540665	-22.961	-3.57467	-7.48222	1.20332	-1.3319	-10.8298	0.420833	0.3155	0.202	0.0796667	0.00633333	0.00283333	0.00633333	0.00383333	-0.0316667	-0.198	-0.4645	-0.685333
[truncated: 673 more rows]
